# Supplementary material for: Maize (Zea mays L.) Genome Diversity as Revealed by RNA-Sequencing
Source: PLoS One. 2012 Mar 16;7(3):e33071. doi: 10.1371/journal.pone.0033071 (PMC3306378; doi:10.1371/journal.pone.0033071)
Supplement: Table S1 — Single Nucleotide Polymorphism (SNP) variants detected from RNA-seq in 21 diverse maize inbred lines. Reads were mapped to the 5b pseudomolecules (http://ftp.maizesequence.org/) using Bowtie version 0.12.7 [50] and TopHat version 1.2.0 [51] requiring a unique alignment, and at least 2 reads and greater than 5.0% of the reads to support an allele. (TXT) [file pone.0033071.s006.txt]

Table S1. Single Nucleotide Polymorphism (SNP) variants detected from RNA-seq in 21 diverse maize inbred lines. Reads were mapped to the 5b pseudomolecules (http://ftp.maizesequence.org/) using Bowtie version 0.12.7 [50] and TopHat version 1.2.0 [51] requiring a unique alignment, and at least 2 reads and >=5% of the reads to support an allele.
Chromosome	Position	B73 5b Reference Allele	Alleles	B14A	B37	B73	B97	CML103	CML322	CML333	H99	M37W	MS71	Mo17	MoG	NC350	NC358	Oh43	Oh7B	PHG47	PHN11	PHW65	W605S	W64A
chr1	3498	A	AG	G	G	.	G	G	A	.	A	G	.	G	G	G	G	A	G	.	G	.	G	A
chr1	5024	A	AT	A	T	A	A	A	A	A	A	A	A	.	A	A	T	A	A	A	T	A	T	A
chr1	6521	G	TG	.	T	G	.	T	T	G	.	.	.	.	.	.	T	.	.	.	.	C	.	.
chr1	9344	A	AT	A	T	A	A	A	A	A	A	A	A	A	A	A	T	A	A	A	T	A	.	A
chr1	9560	G	TG	G	G	G	G	G	G	T	T	G	.	G	G	G	G	T	G	G	G	G	G	G
chr1	109786	G	AG	.	.	.	.	.	A	G	A	.	.	G	G	G	A	.	.	G	.	G	.	G
chr1	109789	C	AC	.	A	.	A	A	A	C	A	.	C	C	.	.	A	.	A	.	A	.	A	.
chr1	109810	C	TC	C	C	C	C	T	C	C	C	C	C	C	C	.	C	C	C	T	C	C	T	C
chr1	128694	T	TC	.	.	.	C	.	T	.	T	.	T	.	T	T	.	.	C	T	.	.	.	.
chr1	129097	C	TC	C	.	.	C	.	C	.	T	T	.	.	.	C	.	.	C	.	.	.	.	.
chr1	130363	C	CG	G	.	.	G	.	C	.	C	C	.	.	C	G	.	.	G	C	.	.	.	.
chr1	132692	G	AG	A	.	.	A	.	G	.	G	G	G	.	G	G	.	.	A	.	.	.	.	.
chr1	147465	G	TG	.	G	.	G	T	.	.	.	G	.	.	T	.	.	T	.	.	.	G	.	.
chr1	157104	C	AC	C	A	C	C	A	C	C	C	C	C	.	C	C	A	C	C	C	A	C	A	C
chr1	160179	T	TC	.	.	.	T	T	T	C	C	T	T	.	.	T	T	C	.	.	T	T	.	T
chr1	267460	T	TG	T	.	.	.	.	T	T	.	.	.	.	.	.	G	.	.	T	.	T	T	G
chr1	267501	T	TC	C	.	.	.	.	T	C	.	.	.	.	.	.	T	.	.	C	.	C	C	T
chr1	518832	G	AG	.	A	.	A	.	A	.	G	A	A	.	A	.	.	G	A	.	.	A	.	.
chr1	519310	T	TC	C	C	T	C	.	T	C	T	C	.	.	C	T	T	T	C	T	C	T	C	T
chr1	519787	A	AG	.	G	A	G	.	.	.	A	G	.	G	.	.	.	.	G	.	.	G	.	G
chr1	520017	C	TC	T	T	C	T	C	.	.	C	T	T	T	T	.	C	C	T	C	.	C	.	C
chr1	520056	T	TG	T	T	T	T	T	.	T	T	T	.	T	T	G	G	T	T	T	T	T	.	T
chr1	520114	A	AC	C	C	A	C	A	.	C	A	C	C	C	C	A	A	A	.	C	C	C	C	C
chr1	521406	C	TC	.	C	.	.	.	.	.	C	.	.	.	C	.	.	C	C	T	.	T	.	T
chr1	521422	C	TC	.	T	.	T	.	.	.	.	T	.	.	.	.	.	C	T	C	T	.	T	.
chr1	524992	T	TG	G	.	T	G	.	.	.	.	.	.	.	.	.	.	T	G	.	.	G	.	.
chr1	645453	A	AC	.	.	.	.	A	C	.	A	.	.	.	.	.	.	A	.	.	C	C	C	C
chr1	646156	G	CG	C	.	.	.	.	.	.	G	.	.	.	C	.	.	G	C	.	.	.	.	.
chr1	681365	T	TG	.	.	T	G	T	.	.	T	G	.	.	G	.	G	T	.	.	.	.	G	G
chr1	681704	G	TG	.	T	.	T	G	.	.	G	.	.	.	.	.	T	G	T	.	.	T	.	.
chr1	982217	A	AC	C	A	.	.	.	.	.	.	.	.	.	.	.	.	A	.	C	.	C	.	C
chr1	983329	C	AC	.	C	C	C	C	.	.	C	.	.	.	C	.	.	C	.	.	.	A	C	A
chr1	983536	C	TC	C	C	C	C	C	C	.	.	C	.	.	.	.	C	C	C	.	C	T	.	T
chr1	990884	A	AC	.	.	.	C	.	A	.	C	C	.	.	.	.	.	A	.	.	.	.	.	C
chr1	992899	G	AG	.	G	G	A	.	G	G	G	G	.	G	G	.	.	.	A	G	.	G	.	G
chr1	993109	T	TG	.	G	T	G	T	T	.	.	.	T	T	.	G	.	T	G	G	.	G	.	G
chr1	998439	C	TC	C	T	C	.	.	T	T	.	T	.	.	.	C	C	.	.	T	.	C	.	.
chr1	998555	C	TC	T	T	C	T	C	C	.	C	C	.	C	C	C	C	C	T	C	T	C	T	C
chr1	998845	T	AT	.	A	.	.	.	T	.	T	T	A	.	.	T	.	T	.	T	.	.	.	.
chr1	999266	A	AT	.	T	T	A	.	.	.	A	.	.	.	.	.	.	.	.	.	A	.	.	.
chr1	999471	T	TC	T	T	T	T	T	C	C	T	T	T	T	T	T	T	T	T	T	T	T	T	T
chr1	999675	G	AG	G	A	G	G	G	G	G	G	G	G	G	G	G	G	G	G	A	A	A	A	A
chr1	1001551	C	TC	C	T	C	C	C	C	.	C	C	C	C	C	C	C	C	C	.	T	.	.	C
chr1	1001806	T	TC	C	C	T	C	T	C	.	T	C	.	C	C	.	C	T	C	C	C	C	.	C
chr1	1003395	T	AT	.	.	.	T	A	A	.	.	.	.	.	.	.	.	T	.	.	.	.	.	A
chr1	1003396	G	TG	.	.	.	G	T	T	.	.	.	.	.	.	.	.	G	.	.	.	.	.	.
chr1	1038113	G	AG	.	A	G	.	G	.	.	G	G	.	.	.	.	.	G	.	G	.	.	A	G
chr1	1039141	G	TG	.	G	G	.	G	.	.	T	.	.	.	.	G	G	G	T	G	.	G	.	.
chr1	1039190	C	TC	.	C	.	.	C	.	.	.	T	.	.	.	.	.	C	T	.	C	.	.	.
chr1	1039353	T	AT	.	.	T	.	.	.	.	.	A	.	.	A	T	.	.	A	T	.	.	.	T
chr1	1039412	C	TC	.	C	C	T	.	.	.	.	.	.	.	.	.	.	.	T	.	.	C	.	C
chr1	1039823	G	AG	.	G	.	.	.	.	.	G	.	.	.	.	G	A	G	.	A	.	A	.	A
chr1	1039950	A	AG	.	A	.	.	A	.	.	A	A	.	.	.	A	G	A	.	G	.	G	A	G
chr1	1041350	C	AC	.	A	.	.	C	.	.	C	.	.	.	.	A	C	C	C	.	A	C	.	C
chr1	1041544	C	CG	.	.	.	.	.	.	.	G	.	.	.	.	.	.	C	.	C	C	.	G	C
chr1	1041578	T	TC	.	.	T	C	.	.	.	.	.	.	.	.	T	.	.	C	.	T	.	C	.
chr1	1041605	A	AG	.	.	A	.	G	.	.	G	.	.	.	G	A	A	.	G	.	.	.	.	A
chr1	1041613	G	AG	.	G	.	A	G	.	.	A	G	.	.	A	G	.	G	.	.	.	.	.	.
chr1	1041634	T	TC	.	.	T	C	C	.	.	.	.	.	.	C	T	.	.	C	.	T	.	C	T
chr1	1041647	T	TC	.	.	T	C	C	.	.	.	C	.	.	C	T	T	.	C	.	T	T	C	T
chr1	1041734	A	AG	.	A	.	G	.	.	.	.	A	.	.	G	A	.	A	.	.	.	.	G	A
chr1	1041735	C	AC	.	.	.	C	C	.	.	.	A	.	.	C	C	.	A	.	.	.	.	C	C
chr1	1041737	G	AG	.	.	.	G	G	.	.	.	A	.	.	G	G	.	A	A	.	.	.	G	G
chr1	1041747	A	AT	.	A	.	T	A	.	.	.	A	.	.	T	A	.	A	.	.	.	.	T	A
chr1	1041788	G	AG	.	G	.	A	G	.	.	.	G	.	.	A	G	G	G	.	.	.	.	A	.
chr1	1041824	G	AG	.	.	.	A	.	.	.	A	.	.	.	A	.	G	.	A	.	.	G	.	G
chr1	1041839	T	TC	.	.	.	C	.	.	.	.	.	.	.	C	.	T	.	C	.	.	T	T	T
chr1	1158031	C	TC	T	.	C	.	C	.	.	C	T	.	.	.	T	T	C	T	.	.	T	.	T
chr1	1178011	C	TC	C	C	C	C	C	C	.	C	C	.	T	C	.	C	C	C	.	C	T	C	T
chr1	1195312	C	CG	C	C	C	C	C	C	C	C	C	G	C	G	G	C	C	C	C	C	C	C	C
chr1	1199039	G	AG	G	G	G	G	.	.	.	.	A	A	G	.	.	G	G	.	G	G	G	G	G
chr1	1199142	T	TC	C	C	T	C	.	C	C	T	C	C	T	C	C	.	T	.	C	C	C	C	C
chr1	1199631	C	TC	.	C	.	C	C	C	.	C	C	.	.	T	T	C	C	.	C	.	C	.	C
chr1	1275905	A	AT	.	.	.	.	A	.	.	.	.	.	.	.	.	.	T	A	T	.	A	.	T
chr1	1481864	G	AG	G	A	G	G	G	G	.	G	G	G	G	G	G	G	G	G	G	.	G	A	G
chr1	1491139	A	AC	C	C	A	C	A	C	C	A	C	C	C	C	A	A	A	C	C	C	C	C	C
chr1	1567151	C	TC	C	T	C	C	C	C	.	C	C	C	C	C	C	T	C	C	.	T	C	T	C
chr1	1567480	T	TC	C	T	T	C	T	T	.	T	T	.	.	.	.	T	T	C	.	T	.	.	T
chr1	1567510	G	TG	T	G	G	T	G	G	.	G	G	.	.	G	.	G	G	T	G	G	G	.	G
chr1	1567726	C	AC	A	A	C	A	C	C	.	C	A	C	C	C	C	A	C	.	C	A	C	.	C
chr1	1568076	G	TG	.	.	G	.	.	T	.	G	.	.	.	.	.	.	G	.	.	.	.	.	T
chr1	1568084	C	TC	.	.	C	.	.	T	.	C	.	.	.	.	.	.	C	.	.	.	.	.	T
chr1	1568131	T	TC	.	.	T	.	.	C	C	T	.	C	C	C	.	.	T	.	.	.	C	.	C
chr1	1665424	A	AC	.	A	A	.	.	.	C	C	C	.	C	C	C	C	C	.	C	C	C	A	C
chr1	1665430	C	AC	.	C	C	.	.	.	.	A	A	.	A	A	A	A	A	.	A	A	A	C	A
chr1	1665536	C	TC	.	.	.	.	C	.	C	.	.	.	T	C	.	.	.	.	T	.	.	.	.
chr1	1665539	C	TC	.	.	.	.	C	.	C	.	.	C	C	C	.	.	.	.	T	.	T	.	.
chr1	1665761	G	AG	A	G	G	A	G	A	G	G	G	.	.	G	G	G	G	A	G	G	G	.	G
chr1	1665878	T	TC	.	T	.	C	T	C	.	T	C	.	C	T	C	T	C	C	C	T	C	.	C
chr1	1665983	C	CG	.	C	C	C	.	C	.	C	G	.	.	C	G	C	G	C	C	C	C	C	C
chr1	1666173	C	TC	.	C	C	T	C	.	.	C	.	.	.	.	C	C	T	.	.	.	.	.	T
chr1	1666227	G	AG	.	G	G	.	G	A	.	G	A	.	.	.	.	G	G	.	.	G	.	.	A
chr1	1780188	G	AG	.	.	.	G	.	.	.	.	A	.	A	.	.	.	A	G	.	.	.	.	G
chr1	1780492	T	TC	.	.	T	T	.	.	C	T	T	.	C	.	.	.	C	T	.	.	T	.	T
chr1	1780532	A	AC	.	A	A	C	.	.	.	A	.	.	A	.	.	A	A	C	.	.	.	.	A
chr1	1780614	C	CG	.	.	.	G	.	.	.	.	G	C	.	.	.	.	C	G	.	.	.	C	C
chr1	1780705	A	AG	.	A	A	G	.	.	G	.	G	.	.	.	.	.	G	G	.	.	.	.	.
chr1	1781382	C	TC	T	.	.	T	T	.	.	.	T	.	.	.	.	C	C	T	C	C	C	.	C
chr1	1787873	A	AG	A	A	A	G	A	.	A	A	G	.	A	A	.	G	A	G	A	A	A	A	A
chr1	1787889	T	TC	T	T	T	T	T	C	T	T	C	.	T	T	.	C	T	T	T	T	T	T	T
chr1	1787892	C	TC	C	C	C	C	C	T	C	C	.	.	C	C	C	T	C	C	C	C	C	C	C
chr1	1788041	A	AG	A	A	A	G	A	G	A	A	G	G	A	A	G	G	A	G	A	A	A	A	A
chr1	1788053	T	TG	T	T	T	G	T	.	T	T	.	.	T	T	G	.	T	G	T	T	T	T	T
chr1	1788062	T	TG	T	T	T	T	T	G	T	T	G	G	T	T	T	G	T	T	T	T	T	T	T
chr1	1788092	G	AG	G	G	G	G	G	A	G	G	A	A	G	G	G	A	G	G	G	G	G	G	G
chr1	1788283	A	AG	.	.	A	.	.	.	.	.	.	.	.	.	.	.	G	.	.	A	G	.	.
chr1	1788595	A	AT	.	A	A	.	.	T	.	A	A	A	.	.	.	.	T	.	.	.	.	.	.
chr1	1788599	C	CG	.	C	C	.	.	G	.	C	C	C	.	.	.	.	G	.	.	.	.	.	.
chr1	1788729	C	AC	C	C	C	A	.	C	.	C	C	C	.	A	A	.	C	.	.	C	.	.	.
chr1	1788759	C	AC	C	C	C	.	.	.	.	C	C	C	A	A	A	C	C	A	C	C	C	.	C
chr1	1788845	G	CG	.	.	G	C	.	G	G	G	G	G	.	.	G	G	G	C	C	.	C	.	C
chr1	1788971	T	TG	.	T	T	G	.	T	T	.	T	.	G	.	.	T	C	G	T	T	T	T	T
chr1	1789019	T	TC	.	T	T	C	T	T	.	T	T	.	C	C	T	T	T	C	.	T	C	.	C
chr1	1789069	T	AT	.	T	.	A	A	T	.	.	T	.	.	A	T	.	T	A	.	T	A	T	A
chr1	1789086	T	TC	T	T	T	T	T	T	T	.	T	.	C	T	T	.	C	T	.	T	T	T	T
chr1	1789106	C	AC	C	C	C	C	C	C	C	C	C	C	A	C	C	C	A	C	.	C	C	C	C
chr1	1789159	T	TC	.	.	.	.	T	.	T	T	.	.	.	.	C	C	.	C	.	T	C	.	.
chr1	1789160	A	AT	.	.	.	.	.	.	A	.	.	.	.	.	T	A	.	T	T	A	T	.	.
chr1	1789357	A	AT	A	A	A	A	A	A	A	A	A	A	T	A	T	A	T	A	A	A	A	A	A
chr1	1789381	G	TG	G	G	G	G	G	G	G	G	G	G	T	G	T	G	T	G	G	G	G	G	G
chr1	1789507	A	AT	A	A	A	T	T	A	A	A	A	A	T	A	T	T	T	T	A	A	A	A	A
chr1	1860124	C	TC	.	C	.	.	.	C	.	C	.	.	.	.	.	C	.	.	T	.	T	.	.
chr1	1860344	T	TC	.	T	T	.	.	C	.	.	.	.	.	.	.	.	.	.	.	T	C	.	.
chr1	1877636	G	AG	A	.	.	A	.	A	A	A	.	A	A	A	.	A	.	A	G	A	G	A	G
chr1	1877648	T	TC	C	.	.	C	.	C	.	C	.	C	C	C	.	.	.	C	T	.	.	C	T
chr1	1955793	T	TG	T	T	T	T	T	G	T	T	T	T	T	T	G	T	G	T	T	T	T	T	T
chr1	1955834	C	CG	C	C	C	C	C	G	.	C	C	C	C	C	C	C	G	C	C	C	C	.	C
chr1	1955853	C	AC	C	C	C	C	C	A	C	C	C	C	.	C	C	C	A	C	C	.	C	.	C
chr1	1955937	C	TC	C	C	C	C	C	T	C	C	C	C	C	C	T	C	T	C	C	C	C	C	C
chr1	1955940	T	TG	T	T	T	T	T	G	T	T	T	T	T	T	G	T	G	T	T	T	T	T	T
chr1	1956087	T	TC	T	T	T	C	T	T	.	T	T	T	C	T	C	T	T	C	T	T	T	.	T
chr1	1956151	C	CG	C	C	C	G	C	C	C	C	C	C	C	C	C	C	C	G	C	.	C	C	C
chr1	1956213	G	CG	G	G	G	G	G	C	G	G	G	G	G	G	G	G	C	G	G	.	G	G	G
chr1	1956251	T	TC	.	T	T	C	T	T	T	T	T	T	C	T	C	T	T	C	T	.	T	.	T
chr1	1956378	T	TC	T	.	.	C	T	C	.	T	C	.	.	T	.	T	.	C	.	.	T	.	T
chr1	1956561	T	TC	T	T	.	C	T	C	.	T	C	T	.	T	.	T	C	.	T	T	T	.	T
chr1	1956837	G	CG	G	C	G	C	C	C	C	C	C	C	.	C	.	C	C	C	C	C	C	C	C
chr1	1956894	G	CG	G	C	.	C	C	G	.	C	C	C	C	C	G	C	C	C	.	.	C	.	C
chr1	1956918	C	CG	C	C	C	G	C	C	.	C	G	C	.	C	C	C	C	G	.	.	C	.	C
chr1	1957167	C	TC	C	C	C	T	C	C	.	C	C	.	.	C	C	C	C	T	.	C	C	.	C
chr1	1957407	T	TC	.	T	T	C	T	T	.	T	T	T	.	T	T	T	C	.	T	.	T	T	T
chr1	1957408	G	AG	.	G	G	G	G	G	.	G	G	G	.	G	A	G	G	.	A	.	A	G	A
chr1	1957449	G	TG	.	.	.	.	.	G	.	.	.	.	.	.	.	.	G	.	T	.	T	.	T
chr1	1957479	G	AG	.	G	.	.	G	G	.	.	.	.	.	.	.	.	A	.	.	G	A	.	.
chr1	1957528	G	TG	.	.	G	.	G	G	.	G	.	G	T	.	.	.	.	.	.	.	.	.	T
chr1	1962961	T	TC	.	.	T	C	.	.	.	.	.	.	.	.	.	.	C	.	.	.	.	.	T
chr1	1962990	C	AC	.	.	C	.	.	.	.	.	.	.	.	.	.	.	A	A	.	.	.	.	C
chr1	1963039	G	AG	G	G	G	G	.	.	.	.	G	.	G	A	.	.	G	G	A	.	A	.	A
chr1	1963083	C	TC	C	T	C	C	T	T	.	T	C	T	C	T	T	T	C	C	.	T	C	T	C
chr1	1963099	C	TC	C	C	C	C	T	C	.	T	C	T	C	T	C	C	C	C	C	C	C	C	C
chr1	1963154	G	CG	G	G	G	C	G	G	C	G	C	G	C	G	G	G	C	C	C	G	C	G	C
chr1	1963191	C	AC	C	C	C	C	A	C	C	A	C	A	C	A	A	C	C	C	C	C	C	C	C
chr1	1963257	T	TC	T	C	T	T	T	C	.	T	T	T	.	T	T	C	T	T	T	C	T	.	T
chr1	1963260	A	AC	A	A	A	A	A	A	.	A	A	A	.	A	A	A	A	A	C	A	C	.	C
chr1	1963273	A	AC	A	A	A	A	C	A	A	C	A	C	.	C	C	A	A	A	A	A	A	.	A
chr1	1963295	A	AT	A	A	A	A	A	A	T	A	A	A	A	A	A	A	A	A	T	A	T	A	T
chr1	1963304	C	CG	C	C	C	C	C	C	.	C	C	C	C	C	C	C	C	C	G	C	G	C	G
chr1	1963376	G	AG	G	G	G	G	G	G	A	G	G	G	G	G	G	G	G	G	.	G	.	G	A
chr1	1963573	G	AG	G	A	G	A	A	A	A	A	A	.	.	A	A	.	A	A	A	A	A	A	A
chr1	1963727	A	AG	A	G	A	A	A	G	A	A	A	A	A	A	A	G	A	A	A	G	A	G	A
chr1	1963814	G	AG	G	A	G	A	A	A	A	A	A	A	A	A	A	A	A	A	A	A	A	A	A
chr1	1968002	A	AG	A	G	A	A	A	G	G	A	A	A	A	A	A	G	G	A	G	G	G	G	G
chr1	1968038	G	AG	G	A	G	G	A	A	A	A	G	A	G	A	A	A	A	G	A	A	A	A	A
chr1	1968074	A	AG	A	G	A	A	A	G	G	A	A	A	A	A	A	G	G	A	G	G	G	G	G
chr1	1968281	G	AG	G	A	G	G	G	A	A	G	G	G	G	G	G	A	A	G	A	A	A	A	A
chr1	1968433	C	TC	C	C	C	C	T	C	C	T	C	T	C	T	C	C	C	C	C	C	C	C	C
chr1	1968909	C	TC	C	T	C	T	T	T	T	T	T	T	T	T	T	T	T	T	T	T	T	T	T
chr1	1969031	G	AG	G	A	G	G	G	A	G	G	G	G	G	G	G	A	G	G	G	A	G	A	G
chr1	1969172	C	CG	C	G	C	C	.	G	.	C	.	.	.	C	C	G	C	C	C	G	C	.	C
chr1	1969177	G	AG	G	A	G	G	.	A	.	G	.	.	.	G	G	A	G	G	G	A	G	.	G
chr1	1969239	C	TC	C	C	C	T	C	C	C	C	T	C	T	C	C	C	C	T	C	C	C	C	C
chr1	1969243	G	AG	G	G	G	G	G	G	A	G	G	G	G	G	G	G	A	G	A	G	A	G	A
chr1	1969261	G	TG	G	G	G	.	T	G	.	T	G	.	G	T	.	.	G	G	.	.	.	.	G
chr1	1969290	C	TC	C	C	C	C	T	C	C	T	C	.	C	T	T	C	C	C	C	C	C	.	C
chr1	1969351	C	TC	C	C	C	C	C	C	T	C	C	C	C	C	C	C	T	C	T	C	T	.	T
chr1	1969395	T	TC	T	C	T	C	C	C	.	C	C	.	C	C	C	C	C	C	C	C	C	.	C
chr1	1969396	G	AG	G	G	G	G	A	G	.	A	G	.	G	A	A	G	G	G	G	G	G	.	G
chr1	1969762	G	AG	G	G	G	G	G	G	A	G	G	G	G	G	G	G	A	G	A	G	A	G	A
chr1	1969775	C	AC	C	C	C	A	C	C	.	C	A	C	A	C	.	C	C	A	C	.	C	.	C
chr1	1970015	C	TC	.	T	C	.	.	T	.	.	.	.	.	.	.	.	C	.	C	.	.	.	C
chr1	1970016	G	TG	.	T	G	.	.	T	.	.	.	.	.	.	.	.	G	.	.	.	.	.	G
chr1	1970041	G	CG	.	G	.	.	.	G	.	C	.	.	.	.	.	.	C	.	.	.	C	.	.
chr1	1970065	C	TC	C	C	C	T	T	C	C	T	T	T	T	T	.	C	C	.	C	.	C	C	C
chr1	1970109	T	AT	T	A	T	T	T	A	T	T	T	T	T	T	.	A	T	T	T	A	T	A	T
chr1	1970110	A	AG	A	G	A	A	A	G	A	A	A	A	A	A	.	G	A	A	A	G	A	G	A
chr1	2038317	T	TG	T	G	T	G	G	T	G	G	G	G	G	G	G	G	G	G	G	G	G	G	G
chr1	2038320	T	TG	T	G	T	T	G	T	T	G	T	G	T	G	G	G	T	T	T	G	T	G	T
chr1	2038362	C	TC	C	.	C	T	C	C	T	C	T	C	.	C	C	.	C	.	T	T	T	T	.
chr1	2038392	G	AG	G	A	G	A	G	G	A	G	A	G	A	G	G	A	G	A	A	A	A	A	A
chr1	2038458	T	TC	T	C	T	C	C	T	C	C	C	C	C	C	C	C	C	C	C	C	C	C	C
chr1	2038515	C	CG	C	C	C	G	C	C	C	C	C	C	G	C	C	C	C	G	C	C	C	C	C
chr1	2038605	T	TC	T	C	T	C	C	C	C	C	C	C	C	C	C	C	C	C	C	C	C	C	C
chr1	2038689	A	AC	A	C	A	C	A	A	C	A	C	A	C	A	A	C	A	C	.	C	C	.	C
chr1	2038707	C	TC	C	C	C	C	T	T	.	T	C	T	C	T	T	C	T	C	C	C	C	.	C
chr1	2038974	C	TC	C	T	C	C	C	C	T	C	C	C	C	C	C	T	C	C	T	T	T	T	T
chr1	2038982	C	CG	C	G	C	G	C	G	.	C	G	.	G	C	G	G	C	G	.	.	G	.	G
chr1	2038988	A	AG	A	G	A	G	A	G	.	A	G	.	G	A	.	.	A	G	.	.	.	.	G
chr1	2038991	G	CG	G	C	G	C	G	C	.	G	C	.	.	G	.	.	G	C	.	.	.	.	C
chr1	2039036	C	CG	C	G	C	G	C	G	G	C	G	C	G	C	G	G	C	G	G	G	G	G	G
chr1	2039066	C	TC	C	T	C	T	C	T	T	C	T	C	T	C	T	T	C	T	T	T	T	T	T
chr1	2039072	A	AG	A	G	A	G	A	G	G	A	G	A	G	A	G	G	A	G	G	G	G	G	G
chr1	2039192	G	AG	G	G	G	A	G	G	G	G	G	G	A	G	G	G	G	A	G	G	G	G	G
chr1	2039492	G	AG	G	G	G	G	G	G	G	G	A	G	G	G	A	G	G	G	G	G	G	G	G
chr1	2039528	C	TC	C	.	C	C	C	C	.	C	C	C	C	C	C	T	C	C	T	T	T	T	T
chr1	2039762	G	TG	G	T	G	G	G	G	T	G	G	G	G	G	G	T	G	G	T	T	T	T	T
chr1	2039790	T	AT	T	A	T	A	.	A	.	.	.	.	.	.	.	.	T	.	.	.	.	.	A
chr1	2039818	C	TC	C	C	C	C	C	C	C	C	C	T	.	T	C	C	C	C	.	C	C	.	C
chr1	2039819	G	TG	G	.	G	.	G	.	G	G	G	T	T	T	G	.	G	G	.	G	G	.	.
chr1	2039830	A	AC	A	C	A	A	A	A	C	A	A	A	A	A	A	C	A	A	C	C	C	C	C
chr1	2039864	G	TG	G	T	G	T	T	T	T	T	T	T	T	T	T	T	G	T	T	T	T	T	T
chr1	2039889	G	CG	G	C	G	C	C	C	C	C	C	C	C	C	C	C	G	C	C	C	C	C	C
chr1	2039902	T	AT	T	A	T	A	A	A	A	A	A	A	A	A	A	A	T	A	.	A	A	.	A
chr1	2039929	G	CG	G	C	G	.	.	G	.	G	.	.	G	.	.	C	G	.	.	.	C	C	C
chr1	2039960	T	AT	T	T	T	A	T	T	T	T	A	T	.	T	.	T	T	A	T	T	T	T	T
chr1	2039970	C	TC	C	.	C	.	.	.	.	.	.	.	T	T	T	.	C	.	.	.	.	C	.
chr1	2039971	T	TC	T	.	T	.	.	.	.	.	.	.	C	C	C	.	T	.	.	.	.	.	.
chr1	2043500	G	AG	G	A	G	.	.	G	.	G	.	.	.	G	A	.	G	.	.	A	.	A	A
chr1	2043512	A	AG	A	G	A	.	.	A	.	.	.	.	.	A	G	.	A	.	G	G	.	.	.
chr1	2044264	T	TC	.	.	T	.	.	.	.	T	C	T	.	.	.	C	T	.	.	.	.	.	C
chr1	2044271	G	AG	.	.	G	G	.	.	.	G	G	G	.	.	.	A	G	.	.	.	.	.	A
chr1	2044414	A	AT	.	T	A	.	A	.	.	A	.	A	.	.	T	.	A	.	.	.	.	.	T
chr1	2044555	G	AG	G	.	G	.	.	.	A	.	.	G	.	.	A	.	G	.	A	.	.	.	A
chr1	2044589	T	TC	.	.	T	T	.	.	C	.	T	.	.	T	T	.	T	.	C	C	.	.	.
chr1	2045035	T	TC	.	C	T	.	T	T	.	T	C	.	.	T	.	.	T	.	.	.	C	.	C
chr1	2046564	C	CG	.	.	C	G	C	.	.	.	G	.	.	C	.	C	C	G	C	C	C	C	C
chr1	2087734	G	AG	.	A	G	A	G	A	A	.	A	.	A	.	.	A	A	.	.	A	A	.	A
chr1	2087748	C	AC	.	A	C	A	.	A	C	.	A	C	A	C	.	A	C	.	.	A	A	A	A
chr1	2088034	C	AC	C	C	C	A	C	C	C	C	C	C	A	C	C	A	C	A	C	A	C	C	C
chr1	2088413	A	AG	A	G	A	A	G	G	.	G	G	.	.	G	G	A	G	A	G	A	G	G	G
chr1	2089070	T	TC	T	T	T	C	T	T	T	T	T	T	C	T	T	C	T	C	T	C	T	T	T
chr1	2089079	C	CG	C	C	C	G	C	C	C	C	C	C	G	C	C	G	C	G	C	G	C	C	C
chr1	2089103	A	AG	A	G	A	G	A	A	A	A	G	.	G	A	A	G	G	G	G	G	G	G	G
chr1	2089104	A	AG	A	G	A	G	A	A	A	A	G	.	G	A	A	G	G	G	G	G	G	G	G
chr1	2089532	A	AG	A	A	A	G	A	A	A	A	A	A	G	A	G	G	A	G	A	G	A	A	A
chr1	2089549	A	AG	A	A	A	G	A	A	A	A	A	A	G	A	G	G	A	G	A	G	A	A	A
chr1	2089585	C	CG	C	C	C	G	C	C	C	C	C	C	G	C	C	G	C	G	C	.	C	C	C
chr1	2090825	A	AG	A	A	A	A	A	.	G	A	A	.	A	A	G	A	A	A	A	A	A	A	A
chr1	2090845	C	TC	C	C	C	C	C	C	T	C	C	.	C	C	T	C	C	.	C	C	C	C	C
chr1	2090846	T	TC	T	T	T	T	T	T	C	T	T	.	T	T	C	T	T	.	T	T	T	T	T
chr1	2091068	G	CG	G	C	G	G	G	G	G	G	C	.	G	G	G	.	G	G	C	G	C	.	C
chr1	2091191	A	AC	A	A	A	C	C	C	.	C	A	C	C	C	A	C	C	C	A	C	A	.	A
chr1	2091264	T	TC	T	T	T	C	C	C	C	C	T	C	.	C	T	C	C	C	T	C	T	T	T
chr1	2091448	G	CG	.	G	G	.	C	C	G	C	G	.	.	.	G	C	C	C	.	C	G	.	G
chr1	2091738	T	TC	T	T	T	C	C	C	.	.	T	C	C	C	T	.	C	C	T	C	T	T	T
chr1	2091746	C	TC	C	C	C	T	T	T	.	T	C	.	T	T	C	.	T	T	C	T	C	.	C
chr1	2091911	G	AG	.	G	G	A	.	.	.	A	.	.	.	A	.	.	A	.	.	A	G	.	.
chr1	2091991	T	AT	T	T	T	A	.	A	.	A	T	.	.	.	T	A	A	A	T	.	T	T	T
chr1	2092694	A	AG	A	G	A	A	A	A	.	A	.	.	.	A	G	A	A	A	G	.	G	G	G
chr1	2092695	C	TC	C	T	C	C	C	C	.	C	.	.	.	C	T	C	C	C	T	.	T	T	T
chr1	2092745	C	TC	.	T	C	C	C	C	.	C	T	.	C	C	T	C	C	.	.	.	T	T	T
chr1	2092834	T	TG	.	G	T	T	T	T	T	T	G	T	T	T	G	T	T	T	G	T	G	G	G
chr1	2093087	T	TG	.	G	T	T	T	T	T	T	G	.	T	T	.	T	T	T	G	T	G	G	G
chr1	2094826	T	TC	T	T	T	T	C	T	T	C	.	C	T	C	T	C	T	T	T	T	T	T	T
chr1	2096906	C	AC	C	C	C	A	.	C	C	C	C	.	A	.	C	.	C	A	C	A	C	.	.
chr1	2098201	T	TC	.	C	T	T	T	.	T	T	C	.	T	T	C	T	T	T	C	T	C	.	.
chr1	2207925	G	CG	G	C	G	G	C	.	.	.	.	.	.	C	C	.	G	G	.	.	.	C	C
chr1	2207926	G	AG	G	A	G	G	A	.	.	.	.	.	.	A	A	.	G	G	.	.	.	A	A
chr1	2208249	A	AC	A	C	A	A	A	C	C	A	A	A	A	A	.	A	A	A	C	A	C	.	C
chr1	2208283	A	AT	A	T	A	T	T	T	T	T	T	T	T	T	T	T	T	T	T	T	T	T	T
chr1	2208601	C	TC	C	.	C	C	.	C	.	T	C	.	C	T	C	T	C	C	.	C	.	.	T
chr1	2209018	A	AG	.	G	A	G	A	A	G	A	G	A	.	A	G	A	G	G	G	G	G	.	G
chr1	2209041	T	TC	T	C	T	C	T	T	C	T	C	T	C	T	C	T	C	C	C	C	C	.	C
chr1	2210229	A	AG	A	.	.	G	A	.	G	A	G	A	.	.	.	.	G	G	.	.	A	.	A
chr1	2210596	A	AG	.	.	.	.	.	G	G	A	.	.	.	A	.	.	G	G	A	.	A	.	A
chr1	2210805	T	TG	.	.	.	.	T	.	.	T	.	.	.	.	.	.	G	G	.	.	T	.	.
chr1	2210812	T	TC	.	.	.	.	T	.	.	T	.	.	.	.	.	.	C	C	.	.	T	.	.
chr1	2210826	G	AG	.	.	.	.	G	.	.	G	.	.	.	.	.	.	A	A	.	.	G	.	.
chr1	2210836	G	AG	.	.	.	.	G	.	.	G	.	.	.	.	.	.	A	A	.	.	G	.	.
chr1	2221349	C	CG	.	.	.	G	.	.	.	.	G	.	.	.	.	.	G	C	C	.	C	.	.
chr1	2303001	T	AT	.	A	.	.	.	.	.	.	.	.	.	.	.	.	.	T	.	.	T	.	A
chr1	2307011	A	AG	.	.	.	G	.	G	.	G	.	A	.	.	.	G	A	.	.	.	.	.	A
chr1	2307053	T	TG	.	G	T	T	.	T	.	G	.	G	.	T	T	T	G	T	.	.	.	.	G
chr1	2307071	T	TG	.	.	T	T	.	T	.	G	T	G	.	T	T	T	G	.	.	.	.	.	G
chr1	2307256	T	TC	.	.	T	.	.	.	.	T	.	.	.	T	.	T	T	C	.	T	C	.	C
chr1	2307257	C	CG	.	.	C	.	.	.	.	C	.	.	.	G	.	G	C	C	.	C	C	.	C
chr1	2307287	A	AG	.	.	.	.	.	G	.	A	.	.	.	.	.	.	A	.	.	.	.	.	G
chr1	2307305	C	TC	.	.	.	.	.	T	.	C	.	.	.	.	.	.	C	.	.	.	.	.	T
chr1	2307478	G	TG	.	.	G	G	.	G	.	G	G	.	.	G	G	G	.	G	.	.	T	.	T
chr1	2307503	T	TC	.	.	.	.	.	C	.	.	T	.	.	T	T	T	.	T	.	.	C	.	C
chr1	2307716	C	TC	C	C	C	T	.	C	.	C	.	.	.	T	.	T	C	C	.	.	C	.	C
chr1	2307776	G	TG	.	.	.	.	.	G	G	.	.	.	.	.	.	T	T	G	.	.	G	.	G
chr1	2307893	A	AG	.	G	A	.	.	G	.	G	G	.	.	.	A	G	G	.	.	.	G	.	.
chr1	2428162	T	TC	T	T	T	T	C	C	.	C	T	T	.	.	.	T	C	.	.	.	T	.	T
chr1	2428251	A	AG	.	A	A	A	G	.	.	G	A	.	A	A	.	A	G	A	A	A	A	A	A
chr1	2428324	C	CG	C	G	C	.	.	C	.	C	.	.	.	.	.	.	C	.	.	.	.	.	G
chr1	2428343	C	CG	.	.	C	C	G	C	.	G	.	C	.	C	C	.	G	.	.	.	.	.	.
chr1	2428346	C	CG	.	.	C	G	G	C	.	G	.	.	.	G	C	.	G	.	.	.	.	.	.
chr1	2429342	A	AG	.	A	A	A	A	A	.	A	.	.	.	.	A	G	A	A	.	G	.	.	A
chr1	2429803	C	TC	.	.	C	T	C	.	.	.	.	.	.	C	.	C	C	.	.	.	.	.	T
chr1	2430765	G	AG	.	G	.	A	.	G	.	A	A	G	.	.	G	A	A	.	.	A	G	.	G
chr1	2430798	T	AT	T	A	T	T	T	A	.	T	T	T	A	T	T	T	T	A	A	T	A	.	A
chr1	2430809	G	CG	.	G	G	G	G	G	.	G	C	G	G	C	G	C	G	.	G	C	G	.	G
chr1	2431104	A	AG	.	G	A	G	.	G	G	G	G	.	G	G	A	G	G	G	G	G	G	.	G
chr1	2431430	T	TC	T	T	T	T	T	.	.	T	C	T	.	C	.	.	T	T	T	C	T	T	T
chr1	2431510	C	AC	C	C	C	A	A	C	C	A	A	.	C	A	C	A	A	C	C	A	C	.	C
chr1	2431535	G	AG	G	A	.	G	G	A	.	G	G	.	A	G	G	G	G	.	A	G	A	.	.
chr1	2431663	C	TC	.	.	C	.	.	T	.	C	.	.	.	.	C	.	C	.	.	.	.	.	T
chr1	2431680	C	CG	.	.	C	G	G	.	.	G	G	.	.	.	C	G	G	.	.	.	G	.	G
chr1	2431710	C	TC	.	T	.	C	C	T	T	C	C	.	.	.	.	C	C	T	.	C	T	.	T
chr1	2431751	G	AG	G	G	.	A	A	G	.	A	A	.	G	A	G	A	A	G	.	A	G	G	G
chr1	2431875	T	TC	T	T	T	C	C	T	.	C	C	T	T	.	.	C	C	T	.	C	T	T	T
chr1	2431947	C	AC	.	A	C	C	C	.	.	C	C	.	.	C	C	C	C	A	.	C	A	.	A
chr1	2431958	A	AT	.	.	A	A	.	.	.	A	A	.	.	.	A	A	A	T	.	.	.	.	T
chr1	2431959	A	AG	.	.	A	G	.	.	.	G	G	.	.	.	A	G	G	G	.	.	.	.	G
chr1	2431979	G	AG	G	.	G	G	G	A	A	.	G	.	.	G	.	G	G	A	.	G	.	.	A
chr1	2432072	C	TC	C	T	C	C	C	T	.	C	T	C	T	T	C	T	C	.	T	T	.	.	T
chr1	2432184	G	AG	.	G	.	.	.	.	.	.	.	.	.	A	.	.	G	.	.	A	.	.	G
chr1	2432436	T	TC	T	T	T	C	C	T	.	.	T	.	.	.	.	T	C	.	.	T	.	.	T
chr1	2432491	A	AG	.	G	A	A	.	A	G	.	.	.	G	.	A	A	A	.	G	A	G	G	G
chr1	2432579	A	AT	.	A	.	.	A	A	A	.	T	.	.	.	.	.	A	.	.	T	A	.	A
chr1	2432640	A	AG	.	A	A	G	G	A	.	G	A	A	A	.	A	A	G	A	A	A	A	A	A
chr1	2432649	T	TC	.	T	T	T	T	T	.	T	C	.	T	.	T	C	T	T	T	C	T	T	T
chr1	2432797	G	CG	.	G	G	G	G	G	G	G	C	G	.	C	.	C	G	G	.	C	G	G	G
chr1	2432822	C	TC	C	C	C	C	C	T	C	C	C	.	C	C	.	C	C	T	.	C	C	C	C
chr1	2432839	G	AG	G	G	G	A	A	G	G	A	G	.	G	.	A	G	A	G	.	G	G	G	G
chr1	2432922	C	TC	.	C	C	T	T	.	C	T	C	.	.	C	C	.	T	C	.	C	C	C	C
chr1	2432925	G	AG	.	G	G	A	A	.	G	A	G	G	.	G	G	G	A	G	.	G	G	G	G
chr1	2433123	A	AG	.	A	A	A	A	.	.	A	G	.	.	.	A	.	A	A	.	G	A	.	A
chr1	2433162	A	AT	.	A	.	.	T	.	.	T	.	.	.	.	T	T	T	A	.	T	A	.	A
chr1	2433292	A	AG	A	G	A	G	G	G	.	G	G	.	.	G	G	G	G	.	G	G	G	.	G
chr1	2433322	T	TC	T	T	T	C	C	T	.	C	C	.	T	.	C	C	C	.	T	C	T	.	T
chr1	2433732	G	AG	G	G	G	G	A	G	G	A	G	G	G	G	G	G	A	G	G	G	G	.	G
chr1	2433824	A	AG	A	A	A	A	G	A	A	G	A	G	A	A	A	A	G	A	A	A	A	A	A
chr1	2434688	T	TG	.	.	T	T	.	T	.	G	.	.	.	.	G	.	G	.	.	.	.	.	G
chr1	2434698	C	CG	C	G	C	C	.	C	.	.	.	.	.	G	G	.	.	.	.	.	.	.	G
chr1	2434723	C	TC	C	C	C	C	C	C	C	C	T	C	C	T	C	T	C	T	C	T	C	C	C
chr1	2434798	A	AG	A	G	A	A	A	A	G	A	A	A	G	A	A	A	A	A	G	A	G	G	G
chr1	2435187	C	CG	C	C	C	C	C	C	C	C	G	C	C	G	C	G	C	G	C	G	C	C	C
chr1	2435219	A	AC	A	C	A	A	A	A	C	A	A	A	C	A	A	A	A	C	C	A	C	C	C
chr1	2435322	G	CG	G	C	G	G	G	G	.	G	.	G	.	C	G	C	G	.	.	C	C	.	.
chr1	2435337	G	AG	G	A	G	G	G	G	.	G	.	G	.	G	G	G	G	.	.	G	A	.	.
chr1	2538147	A	AG	.	.	A	G	G	G	G	.	G	.	.	.	.	G	A	G	.	G	.	.	A
chr1	2538159	C	TC	.	C	C	T	T	T	T	C	T	.	C	.	.	T	C	T	.	T	C	.	C
chr1	2538223	G	AG	G	G	G	.	A	A	.	G	.	.	G	.	.	.	G	.	G	.	G	G	G
chr1	2538243	G	TG	G	G	G	T	.	T	.	G	T	.	G	T	T	T	G	.	G	.	G	G	G
chr1	2538347	T	TG	T	T	T	T	G	T	G	T	G	G	T	G	.	G	T	T	T	.	T	T	T
chr1	2538352	A	AC	A	A	A	C	A	A	A	A	A	A	A	A	.	A	A	C	A	.	A	A	A
chr1	2538353	A	AG	A	A	A	G	A	A	A	A	A	A	A	A	.	A	A	G	A	.	A	A	A
chr1	2538381	T	AT	T	T	T	T	.	T	A	T	A	.	T	.	.	A	T	.	T	.	T	T	T
chr1	2538412	C	CG	C	C	C	C	.	G	G	C	G	.	C	G	.	G	C	C	C	.	C	C	C
chr1	2538427	T	TG	T	T	T	T	.	T	T	T	G	.	T	G	.	G	T	T	T	.	T	T	T
chr1	2538635	G	CG	G	C	G	C	G	C	G	C	G	G	C	G	G	G	C	C	C	G	C	C	C
chr1	2538655	A	AT	A	A	A	T	T	T	T	A	T	T	A	T	T	T	A	T	A	T	A	A	A
chr1	2538699	G	CG	.	.	G	.	.	C	C	.	C	.	.	.	.	C	.	.	G	.	G	.	.
chr1	2538771	A	AG	A	A	A	A	G	G	G	A	G	G	A	G	G	G	A	A	A	G	A	A	A
chr1	2539161	A	AG	A	A	A	A	A	A	A	A	G	A	A	G	A	G	A	A	A	A	A	A	A
chr1	2541004	G	AG	G	G	G	G	G	G	G	G	A	G	G	A	G	A	G	G	G	G	G	G	G
chr1	2541229	C	AC	C	C	C	C	C	C	C	C	A	.	C	A	C	A	C	C	C	C	C	C	C
chr1	2542463	C	TC	C	C	C	C	C	C	C	C	T	.	.	T	C	T	C	C	C	C	C	.	C
chr1	2542878	C	AC	.	C	.	.	.	.	.	.	A	.	.	.	.	A	C	.	.	.	C	.	.
chr1	2543047	A	AG	.	.	.	.	.	.	.	.	G	.	.	G	.	.	A	.	A	A	.	.	A
chr1	2543133	C	TC	.	.	.	.	.	C	.	.	T	.	.	T	.	T	C	C	.	.	C	.	.
chr1	2543159	C	TC	.	C	.	C	.	T	.	.	.	.	.	C	.	T	.	.	.	C	C	.	C
chr1	2543193	G	AG	G	G	G	G	A	G	A	G	G	G	G	G	G	G	G	G	G	A	G	G	G
chr1	2543229	A	AG	A	A	A	A	A	A	A	A	G	A	A	G	A	G	A	A	A	A	A	A	A
chr1	2543386	G	AG	G	G	G	G	G	G	G	G	A	G	G	A	G	A	G	G	G	G	G	G	G
chr1	2543963	C	CG	C	C	C	C	C	C	.	C	G	.	C	G	C	G	C	C	C	.	C	.	C
chr1	2543968	G	AG	G	G	G	G	G	G	.	G	A	.	G	.	G	A	G	G	G	.	G	.	G
chr1	2544370	C	TC	C	C	C	C	C	T	C	C	T	.	C	T	C	T	C	C	C	.	C	C	C
chr1	2544492	G	AG	G	G	G	G	G	A	G	G	A	G	G	A	G	A	G	G	G	G	G	.	G
chr1	2544612	G	AG	G	G	G	G	G	G	G	G	A	.	G	A	G	A	G	G	.	G	G	.	G
chr1	2544617	A	AG	A	A	A	A	A	A	A	A	G	.	A	G	A	G	A	A	.	A	A	.	A
chr1	2544651	C	TC	C	C	C	.	.	.	C	C	.	C	C	T	C	T	C	C	C	.	C	C	C
chr1	2657679	G	AG	.	A	.	.	.	G	.	A	.	.	.	.	.	G	A	G	.	.	A	.	.
chr1	2657842	C	TC	C	.	.	C	.	C	.	.	T	.	.	T	.	T	.	.	.	.	.	.	.
chr1	2657863	G	AG	G	G	.	G	G	.	.	G	.	.	.	A	.	A	.	G	G	.	G	G	G
chr1	2659168	C	TC	.	.	.	T	.	.	.	.	T	.	C	T	.	.	.	.	C	.	C	.	C
chr1	2659200	T	AT	.	.	T	A	.	.	.	.	A	.	.	A	.	.	T	.	T	.	.	.	T
chr1	2660112	G	CG	.	G	.	C	.	.	.	.	.	C	.	.	.	.	G	.	.	.	C	.	.
chr1	2685989	A	AC	.	A	A	C	.	A	.	.	.	.	.	.	C	.	A	A	.	.	.	.	A
chr1	2686010	A	AG	.	A	.	G	.	.	.	.	.	.	.	.	G	.	A	.	.	.	.	.	A
chr1	2691656	C	TC	C	T	.	C	.	C	.	T	.	C	.	T	.	.	T	.	T	.	.	.	T
chr1	2691698	A	AG	A	G	.	G	.	A	.	G	.	.	G	G	.	.	G	.	G	A	.	.	G
chr1	2691832	G	CG	G	C	.	G	G	G	.	C	G	.	.	G	G	G	C	.	.	.	C	.	C
chr1	2692048	A	AG	.	.	.	.	.	.	.	.	.	.	A	.	.	.	A	.	.	.	G	.	G
chr1	2693051	G	CG	G	G	G	C	G	G	C	G	C	G	G	C	.	C	G	.	.	G	.	.	G
chr1	2693181	G	CG	C	G	.	G	C	G	.	G	G	.	G	G	G	G	G	G	.	.	G	.	G
chr1	2693316	T	TC	C	C	T	C	C	C	.	C	C	C	.	.	C	C	C	C	.	T	.	C	.
chr1	2693336	T	TG	T	G	T	G	G	T	.	G	G	G	.	.	G	G	G	G	.	T	.	.	.
chr1	2693358	T	TG	G	G	T	T	G	T	.	G	.	.	.	.	.	.	.	G	.	G	.	.	.
chr1	2693562	C	CG	C	G	C	G	G	C	C	G	C	G	G	C	.	C	G	G	.	.	G	.	.
chr1	2693676	A	AC	.	C	A	C	A	C	C	A	C	A	C	C	C	.	A	C	.	A	C	C	C
chr1	2693911	C	CG	G	G	C	G	G	G	G	G	G	C	G	G	G	G	G	G	.	C	.	G	G
chr1	2693937	T	TC	T	T	T	T	T	C	T	T	T	T	T	T	.	T	T	C	.	.	.	T	T
chr1	2693948	G	AG	A	G	G	A	G	G	.	A	G	G	.	G	.	G	A	G	.	.	.	G	G
chr1	2693949	G	CG	G	G	G	G	G	C	.	G	G	G	.	C	.	C	G	C	.	.	.	G	G
chr1	2693968	T	TG	.	T	T	T	G	.	.	G	T	T	T	T	.	T	G	.	.	G	.	T	T
chr1	2693971	A	AC	C	A	A	A	C	C	.	.	A	A	A	A	.	A	C	.	.	C	.	A	A
chr1	2693995	T	TC	T	C	T	C	C	T	.	.	C	T	C	T	.	T	T	.	.	C	.	.	.
chr1	2694019	C	AC	C	.	C	A	C	C	.	C	A	C	.	C	.	C	C	C	.	C	.	.	.
chr1	2694025	T	TC	T	.	T	C	T	C	.	T	C	T	.	T	.	T	T	C	.	T	.	.	.
chr1	2727899	T	TC	.	T	T	T	.	.	.	T	.	.	T	T	.	.	.	.	C	.	.	.	C
chr1	2735866	G	AG	G	G	G	G	A	G	.	G	G	.	.	G	.	G	A	G	G	G	G	.	G
chr1	2735874	T	TC	C	T	T	C	.	T	.	T	T	.	T	T	.	T	T	T	T	T	T	.	T
chr1	2735880	G	AG	A	G	G	A	.	G	.	G	G	.	G	G	.	G	G	G	G	G	G	.	G
chr1	2735966	A	AG	G	A	A	G	G	A	A	A	A	G	.	A	A	A	G	A	A	A	A	A	A
chr1	2736012	T	TC	C	T	T	C	.	T	T	T	T	.	.	T	T	T	T	T	.	T	T	.	T
chr1	2736027	A	AG	A	G	A	A	.	A	A	A	G	.	.	.	G	G	A	A	.	G	A	.	A
chr1	2736065	G	AG	.	A	G	A	.	.	G	G	A	.	.	.	.	A	A	.	.	.	.	A	.
chr1	2736151	T	TC	.	C	T	C	.	T	.	T	C	.	C	.	.	C	C	T	T	.	T	.	T
chr1	2736857	A	AG	G	G	.	G	G	A	.	.	.	G	.	G	G	.	G	A	.	.	A	.	A
chr1	2736906	G	TG	G	G	.	.	T	G	.	.	.	.	.	.	.	G	T	.	.	G	.	.	.
chr1	2736909	T	TC	T	T	.	T	C	T	.	T	.	.	.	T	.	T	C	.	.	T	.	.	.
chr1	2737036	T	AT	A	.	T	A	T	.	.	.	.	.	.	.	.	T	T	.	.	T	.	.	.
chr1	2737066	T	TC	.	C	T	C	C	.	.	T	.	.	.	.	.	C	C	.	.	.	.	.	.
chr1	2737068	A	AG	.	G	A	A	A	.	.	A	.	.	.	.	.	G	A	.	.	.	.	.	.
chr1	2737092	G	CG	G	C	.	G	G	.	.	.	C	G	C	.	.	.	G	.	.	C	G	.	G
chr1	2737099	C	TC	T	C	.	T	C	.	.	.	C	T	C	.	.	.	C	.	.	C	C	.	C
chr1	2737111	A	AG	G	.	.	G	A	.	.	.	.	G	A	.	.	.	A	.	.	A	A	.	A
chr1	2737234	T	TG	.	.	.	.	.	.	T	.	.	G	.	.	.	.	G	.	.	.	T	G	.
chr1	2737254	A	AG	A	G	.	A	A	G	A	.	.	A	G	G	.	.	A	.	A	.	A	G	A
chr1	2737757	A	AG	A	A	A	A	G	A	A	A	.	A	.	A	G	.	G	A	.	.	A	A	A
chr1	2738648	C	TC	C	T	C	C	C	C	.	.	.	.	T	.	.	.	C	.	.	T	.	.	.
chr1	2739568	C	TC	.	.	.	T	C	C	.	.	C	T	.	.	T	.	C	.	.	.	.	.	.
chr1	2739971	T	TC	C	C	T	C	C	T	.	T	C	.	C	.	.	.	C	.	.	.	.	.	C
chr1	2740175	C	AC	C	C	C	C	C	C	.	C	C	.	C	C	C	C	C	A	.	.	.	.	A
chr1	2740559	T	TC	C	C	T	C	.	C	T	.	C	C	C	.	C	C	C	.	.	C	C	.	.
chr1	2740591	A	AG	A	G	A	G	G	A	A	.	G	A	G	G	G	G	G	G	.	G	G	.	G
chr1	2740616	G	AG	G	A	G	A	G	G	G	.	A	G	A	A	A	A	G	A	A	A	A	A	A
chr1	2740636	A	AT	T	T	A	T	A	A	A	A	.	T	T	T	.	T	A	T	T	T	T	T	T
chr1	2740652	C	CG	.	.	C	G	C	C	C	C	.	.	.	G	.	G	C	.	.	.	.	.	.
chr1	2740690	A	AG	A	G	A	G	.	A	A	A	G	A	G	G	.	G	A	G	.	.	G	.	G
chr1	2740700	C	TC	T	C	C	C	.	C	.	C	C	T	C	C	.	C	C	C	C	.	C	C	C
chr1	2740706	G	AG	A	A	G	A	G	G	G	G	A	.	A	A	.	A	G	.	A	.	A	A	A
chr1	2740734	C	CG	C	G	C	G	.	C	C	C	.	C	G	G	G	G	G	.	G	G	.	.	.
chr1	2740748	T	TC	C	C	T	C	.	C	.	T	.	C	C	C	C	C	C	C	C	C	C	.	C
chr1	2740796	C	TC	T	.	C	T	.	C	C	.	.	.	.	.	.	T	T	.	T	.	T	.	T
chr1	2740799	A	AC	C	.	A	C	.	A	.	.	.	.	.	.	.	C	C	.	.	.	C	.	.
chr1	2740833	T	TG	.	.	T	.	.	T	.	T	.	.	.	.	.	.	G	.	.	.	G	.	G
chr1	2740838	C	TC	.	.	C	.	.	C	.	C	.	T	.	.	.	.	T	.	.	.	T	.	T
chr1	2740925	T	TC	T	C	.	.	.	.	.	.	C	.	.	C	.	C	T	.	.	.	C	.	.
chr1	2741030	C	TC	.	T	C	T	.	.	.	C	.	.	.	.	.	.	C	.	.	.	.	.	.
chr1	2741245	G	CG	.	C	G	C	.	C	G	G	C	.	.	.	.	C	C	.	C	.	C	.	C
chr1	2741294	T	TC	.	T	T	T	.	T	.	.	.	C	T	.	.	T	C	.	.	.	T	.	.
chr1	2741321	C	CG	.	G	.	G	.	C	C	.	.	.	G	G	.	G	.	G	.	.	G	.	.
chr1	2742484	C	TC	.	.	.	C	C	.	.	C	T	.	.	.	.	.	C	.	.	T	.	.	.
chr1	2742487	A	AG	.	.	.	A	A	.	.	A	G	.	.	.	.	.	A	.	.	G	.	.	.
chr1	2742603	T	TG	G	G	T	G	T	G	T	T	G	.	G	.	.	G	T	G	G	G	G	.	G
chr1	2742699	A	AG	A	G	A	A	A	A	A	A	G	.	G	G	G	A	A	A	.	G	A	G	A
chr1	2742763	G	TG	T	G	G	G	G	G	G	G	G	T	G	G	G	G	G	G	G	G	G	.	G
chr1	2742826	G	CG	.	G	G	C	G	C	.	G	G	G	G	G	G	G	G	G	.	G	G	.	G
chr1	2742862	C	CG	G	C	C	G	C	G	C	C	C	.	C	C	G	G	C	G	.	G	G	C	G
chr1	2742863	G	TG	G	G	G	G	G	G	G	G	G	.	G	G	T	G	G	T	.	T	T	G	T
chr1	2742904	T	TC	T	T	T	T	T	T	.	T	T	T	T	T	C	T	T	.	C	C	.	.	C
chr1	2744740	T	TC	C	T	T	T	T	C	T	T	T	.	T	T	C	T	T	C	C	C	C	.	C
chr1	2744752	G	AG	A	G	G	G	G	A	G	G	G	.	G	G	A	A	G	A	.	A	A	G	A
chr1	2745561	A	AG	A	A	A	A	A	G	A	A	A	A	A	A	A	G	A	A	A	G	A	A	A
chr1	2745621	A	AG	A	A	A	A	A	G	A	A	A	A	A	A	A	G	.	A	A	G	A	A	A
chr1	2745625	C	CG	.	.	.	.	C	.	.	.	C	.	.	.	.	.	C	.	.	.	C	G	G
chr1	2745817	T	TC	C	T	T	T	T	T	T	T	T	C	T	T	C	C	T	T	T	T	T	T	T
chr1	2745868	A	AG	G	A	A	A	A	A	A	A	A	G	A	A	A	A	A	A	A	A	A	.	A
chr1	2746201	A	AG	G	A	A	A	A	A	A	A	A	G	A	A	G	G	A	A	A	A	A	A	A
chr1	2746258	G	CG	C	G	G	G	G	G	G	G	G	C	G	G	G	G	G	G	G	G	G	G	G
chr1	2746354	G	AG	G	G	G	G	G	A	G	G	G	G	G	G	.	A	G	G	G	.	G	G	G
chr1	2746357	A	AG	G	A	A	A	A	A	A	A	A	G	A	A	A	A	A	A	A	.	A	A	A
chr1	2746387	C	TC	T	C	C	C	C	C	C	C	C	T	C	C	C	C	C	C	C	C	C	C	C
chr1	2746402	G	AG	A	G	G	G	G	A	G	G	G	A	G	G	A	A	G	.	G	A	G	G	.
chr1	2746423	C	CG	C	C	C	C	C	G	C	C	C	C	C	C	G	.	C	C	C	.	C	C	C
chr1	2746856	T	TG	G	T	T	T	T	T	T	T	T	G	T	T	G	G	T	T	T	G	T	T	T
chr1	2747280	T	AT	T	T	T	T	T	A	.	T	T	T	.	T	.	T	T	.	.	A	T	T	T
chr1	2747291	C	TC	T	C	C	C	C	C	.	C	C	T	C	C	.	T	C	C	.	C	C	C	C
chr1	2747415	T	TC	T	.	T	.	.	.	T	T	.	T	.	T	C	C	T	T	.	.	.	.	T
chr1	2748162	T	TG	.	T	T	T	T	G	T	T	T	.	.	T	.	G	T	T	.	G	T	.	T
chr1	2748200	G	CG	C	G	G	G	G	C	G	G	G	.	.	G	.	.	G	G	G	.	G	G	G
chr1	2748426	G	AG	A	G	G	G	G	G	G	G	G	A	G	G	G	G	G	G	G	G	G	G	G
chr1	2748511	G	AG	G	G	G	G	G	A	G	G	G	G	G	G	A	G	G	G	G	A	G	G	G
chr1	2748616	T	TC	C	T	T	T	T	C	T	T	T	C	T	T	C	C	T	T	T	C	T	T	T
chr1	2748717	T	TC	C	T	T	T	T	C	T	T	T	C	T	T	T	T	T	T	T	C	T	T	T
chr1	2748745	G	CG	C	G	G	G	G	G	G	G	G	C	G	G	G	G	G	G	G	G	G	G	G
chr1	2748775	C	TC	C	C	C	C	C	T	C	C	C	C	.	C	C	T	C	C	C	C	C	C	C
chr1	2749093	T	TC	C	T	T	T	T	C	T	T	T	C	T	T	T	C	T	T	T	C	T	.	T
chr1	2749132	T	TC	T	T	T	T	T	T	T	T	T	T	T	T	C	C	T	T	T	T	T	.	T
chr1	2750138	T	TC	.	.	.	.	.	C	.	.	.	.	.	.	.	C	T	.	.	.	.	.	T
chr1	2750293	G	AG	.	G	G	G	A	A	.	G	G	A	G	G	G	G	G	G	G	.	G	.	G
chr1	2750436	A	AC	C	A	A	A	C	C	A	A	A	C	A	A	A	C	A	A	A	C	A	A	A
chr1	2750443	C	TC	T	C	C	C	T	T	C	C	C	T	.	C	T	T	C	C	C	T	C	C	C
chr1	2750463	C	CG	G	C	C	C	G	G	C	C	C	.	.	C	C	G	C	C	C	C	C	.	C
chr1	2752916	T	TC	.	C	T	.	T	.	.	T	.	T	.	C	T	T	T	.	C	.	.	.	C
chr1	2753191	T	TG	.	G	.	T	.	G	.	T	G	.	.	G	.	G	.	.	.	G	G	.	G
chr1	2753215	T	TG	.	G	T	T	.	G	.	T	G	.	.	G	.	G	T	.	.	G	G	.	G
chr1	2753253	C	TC	.	T	C	C	.	T	.	C	.	.	T	T	.	T	C	C	.	.	T	.	T
chr1	2753256	C	TC	.	T	C	C	.	T	.	C	.	.	T	T	.	T	C	C	T	.	T	.	T
chr1	2753327	C	TC	.	T	C	C	C	.	C	C	.	.	.	.	C	T	C	.	T	.	.	.	T
chr1	2753420	C	TC	C	T	C	T	.	C	.	C	.	.	.	T	C	T	C	C	T	C	T	.	T
chr1	2753437	C	TC	C	C	C	C	.	C	.	C	C	.	.	C	T	C	C	C	C	T	C	.	C
chr1	2753738	C	CG	G	C	C	G	.	G	C	C	C	C	C	C	.	.	C	C	C	C	C	.	C
chr1	2754071	C	CG	G	G	C	G	.	G	C	C	G	.	.	G	C	G	C	C	G	.	G	.	G
chr1	2754198	G	AG	.	A	G	.	.	A	.	G	A	.	.	A	G	.	G	G	.	G	A	A	A
chr1	2754206	C	TC	.	T	C	.	.	.	.	C	T	.	.	T	.	.	C	C	.	C	T	T	T
chr1	2754239	C	CG	.	.	C	G	.	.	.	C	G	.	.	.	.	.	C	C	.	C	G	.	G
chr1	2754264	T	TC	.	C	T	C	.	.	T	T	.	.	.	.	.	.	T	T	C	T	C	.	C
chr1	2754283	G	AG	A	A	G	A	.	A	G	G	A	.	.	A	.	A	G	G	A	G	A	.	A
chr1	2754296	A	AC	C	C	A	C	.	C	A	A	C	.	.	C	.	C	A	A	C	A	C	.	C
chr1	2754371	A	AG	A	A	A	A	A	G	.	A	A	.	A	A	G	G	A	A	A	G	A	A	A
chr1	2754384	A	AG	G	G	A	G	G	A	.	A	G	.	G	G	A	A	A	A	G	A	G	G	G
chr1	2754386	G	AG	A	A	G	A	A	G	.	G	A	.	A	A	G	G	G	G	A	G	A	A	A
chr1	2754393	C	CG	.	C	.	.	.	G	.	C	C	.	.	.	G	G	C	.	.	G	C	.	.
chr1	2754403	A	AG	.	A	.	.	.	G	.	A	.	.	.	.	G	A	A	.	.	.	A	.	A
chr1	2754503	C	TC	T	T	C	T	T	C	C	C	T	C	T	T	.	C	C	C	T	C	T	T	T
chr1	2754775	A	AC	A	A	A	A	.	C	A	A	A	.	A	A	C	C	A	A	A	.	A	.	A
chr1	2754804	G	CG	G	G	G	G	G	C	.	G	G	.	G	G	C	C	G	G	G	.	G	.	G
chr1	2755301	T	TC	T	C	T	T	.	T	C	C	C	T	C	C	C	T	C	T	C	T	C	C	C
chr1	2755347	C	AC	C	A	C	C	.	C	A	A	A	C	A	A	A	C	A	C	A	C	A	.	A
chr1	2755387	G	TG	G	G	G	G	G	G	T	T	G	.	G	G	G	G	T	G	G	G	G	G	G
chr1	2755393	G	AG	G	G	G	G	G	G	A	A	G	.	G	G	G	G	A	G	G	G	G	G	G
chr1	2783997	C	AC	C	A	C	C	C	C	.	C	A	C	A	C	C	C	C	A	.	A	C	.	C
chr1	2784009	C	AC	.	A	C	C	A	A	.	A	A	C	A	.	A	A	A	A	.	A	C	.	C
chr1	2784065	G	AG	G	A	G	G	G	A	G	G	A	G	A	G	A	G	G	A	G	A	G	A	G
chr1	2784105	C	TC	C	C	C	C	C	C	.	C	C	T	C	T	C	C	C	C	C	C	C	C	C
chr1	2784178	A	AG	G	G	A	A	.	A	.	G	G	.	.	A	.	G	G	A	.	G	A	.	A
chr1	2784213	A	AC	.	C	A	A	.	A	A	C	.	.	.	A	.	C	C	.	.	.	A	.	A
chr1	2784215	T	TG	.	G	T	T	.	G	T	G	.	.	.	T	.	G	G	.	.	.	T	.	T
chr1	2784234	C	TC	.	T	C	C	.	T	.	T	.	.	.	C	.	T	T	.	.	.	.	.	C
chr1	2784254	G	TG	G	G	G	G	T	G	.	T	G	G	G	G	G	T	T	G	G	G	G	G	G
chr1	2784414	T	TG	.	.	.	.	.	G	.	.	.	.	.	.	T	T	.	G	.	.	.	.	.
chr1	2784415	T	TC	.	.	.	.	.	C	.	.	.	.	C	.	T	T	.	C	.	.	.	.	.
chr1	2784430	T	AT	A	A	T	A	A	T	.	A	A	.	A	A	A	A	A	T	A	A	A	.	A
chr1	2784449	G	AG	A	G	G	G	A	G	G	A	G	G	G	G	G	A	A	G	G	G	G	G	G
chr1	2784465	C	AC	A	C	C	C	A	C	C	A	C	C	C	C	C	A	A	C	C	C	C	C	C
chr1	2784542	C	TC	.	C	C	T	.	.	.	.	C	T	C	.	.	C	C	C	.	C	T	C	.
chr1	2784705	T	TC	.	.	T	.	C	.	.	.	.	.	.	.	.	.	C	T	.	T	T	.	.
chr1	2785043	C	TC	.	.	C	C	.	T	.	.	T	.	T	.	.	.	T	.	.	.	.	.	C
chr1	2785300	G	AG	G	G	G	G	G	G	G	G	G	G	G	G	A	G	G	A	G	G	G	G	G
chr1	2785511	G	TG	G	T	G	T	G	T	G	T	T	G	T	G	T	T	T	G	T	T	T	T	T
chr1	2785583	G	AG	A	G	G	G	A	G	G	G	G	G	G	G	G	G	G	G	G	G	G	G	G
chr1	2785636	A	AG	G	A	A	A	G	A	A	A	A	A	A	A	A	A	A	A	A	A	A	A	A
chr1	2785650	G	TG	G	G	G	G	G	G	G	T	G	G	G	G	G	T	T	G	G	G	G	G	G
chr1	2785764	G	AG	A	G	G	G	A	G	G	G	G	G	G	G	G	G	G	A	G	G	G	G	G
chr1	2785903	G	CG	G	G	G	G	G	G	.	C	G	G	G	G	G	C	C	G	G	G	G	G	G
chr1	2785930	T	TC	T	T	T	T	T	T	T	C	T	T	T	T	T	C	C	T	T	T	T	T	T
chr1	2785969	T	TG	.	T	T	T	.	T	.	G	T	.	.	.	.	G	G	T	T	.	T	.	T
chr1	2785989	A	AG	.	A	A	.	.	A	.	G	A	.	.	.	.	G	G	A	.	A	A	.	A
chr1	2786047	G	TG	.	T	G	.	.	.	.	.	.	.	.	.	.	.	G	.	.	T	.	.	G
chr1	2786062	T	TC	.	T	.	.	.	.	.	.	.	.	.	.	.	C	C	.	.	T	.	.	.
chr1	2793633	G	CG	G	G	G	G	G	C	.	G	G	G	G	G	G	G	G	C	C	G	C	.	C
chr1	2793703	C	TC	T	C	C	C	.	C	C	C	C	T	C	C	C	C	C	C	C	C	C	.	C
chr1	2793725	C	AC	.	C	C	C	.	A	C	.	.	.	.	.	C	C	C	C	A	.	.	.	.
chr1	2794299	A	AG	A	G	.	A	.	A	A	A	.	A	G	.	.	A	A	A	A	G	.	.	A
chr1	2794443	G	CG	C	G	G	G	G	G	G	.	G	C	G	G	G	G	G	G	G	G	G	G	G
chr1	2795578	G	AG	G	A	G	G	.	G	.	.	A	.	.	.	G	G	G	G	G	A	G	.	G
chr1	2796199	T	TC	C	T	T	T	T	T	T	T	T	C	T	T	T	T	T	T	T	T	T	T	T
chr1	2796496	C	TC	C	T	C	C	.	C	C	C	T	C	.	.	.	.	C	C	C	T	C	.	C
chr1	2797243	A	AG	G	A	.	A	A	A	A	A	A	G	A	A	A	A	A	A	A	A	A	A	A
chr1	2797915	T	TC	C	C	T	C	C	T	.	.	C	.	C	C	T	T	C	T	T	C	T	.	T
chr1	2797932	C	TC	.	T	.	C	C	C	.	.	T	.	T	T	.	C	C	C	C	T	C	T	C
chr1	2797963	G	AG	.	G	G	A	A	G	.	G	G	.	G	.	G	G	A	G	G	G	G	.	G
chr1	2799488	G	AG	A	G	G	G	.	G	G	A	G	.	G	G	G	G	A	G	G	G	G	G	G
chr1	2799542	T	TC	T	.	T	T	.	T	T	T	C	.	.	C	T	.	T	.	.	.	T	C	T
chr1	2799745	C	TC	.	.	C	.	.	C	.	T	.	.	.	.	.	C	T	C	.	.	.	.	C
chr1	2799748	T	TC	.	.	T	.	.	T	.	C	.	.	.	.	.	T	C	T	.	.	.	.	T
chr1	2799806	G	AG	G	A	G	G	G	G	.	G	A	.	A	A	G	G	G	G	G	A	G	A	G
chr1	2800097	T	TC	.	T	T	C	C	T	.	T	T	.	T	T	T	T	C	T	T	T	T	.	T
chr1	2800365	A	AT	T	A	A	T	T	A	A	T	A	T	A	A	A	A	T	A	A	A	A	A	A
chr1	2800380	A	AG	G	.	A	G	.	.	.	A	A	.	.	.	.	.	A	.	.	.	.	A	A
chr1	2800431	C	TC	C	C	C	C	T	C	.	C	C	.	C	C	C	C	T	C	C	C	C	.	C
chr1	2800452	T	TG	G	T	T	G	G	T	T	G	T	.	T	T	T	T	G	T	T	T	T	.	T
chr1	2800490	A	AC	A	A	A	A	C	A	A	C	A	A	A	A	A	A	C	A	A	A	A	.	A
chr1	2800580	G	CG	.	G	G	C	C	G	G	C	G	C	.	G	G	C	C	G	G	G	G	G	G
chr1	2800599	T	TC	.	T	T	C	.	T	T	C	T	T	T	.	T	C	C	T	T	T	T	.	T
chr1	2800606	C	TC	.	C	C	T	.	C	C	T	C	C	C	.	C	T	T	C	C	C	C	.	C
chr1	2800674	G	TG	.	G	G	.	.	.	.	G	.	.	.	.	.	T	T	.	.	.	.	.	G
chr1	2801192	G	AG	G	G	G	G	A	G	G	G	G	G	G	.	G	G	A	G	.	G	G	G	G
chr1	2801205	A	AG	G	A	A	A	A	A	A	A	A	G	A	.	A	A	A	A	.	A	A	A	A
chr1	2801271	G	CG	.	G	G	G	C	G	G	.	G	G	G	G	G	G	C	G	G	G	G	G	G
chr1	2801273	G	CG	.	C	G	C	C	G	G	.	C	G	C	C	G	C	C	G	G	C	G	C	G
chr1	2801325	G	CG	.	C	G	C	C	G	G	C	C	.	C	C	G	C	C	G	G	C	G	C	G
chr1	2801367	C	TC	C	C	C	C	T	C	C	C	C	C	C	C	C	C	T	C	C	C	C	C	C
chr1	2801398	T	TC	C	C	T	C	C	T	T	C	C	C	C	C	T	C	C	T	T	C	T	C	T
chr1	2801445	C	CG	G	G	C	C	G	C	C	C	G	G	G	G	C	G	G	C	C	G	C	G	C
chr1	2801460	C	TC	C	C	C	C	T	C	C	C	C	C	C	C	C	T	T	C	C	C	C	C	C
chr1	2801490	C	CG	C	G	C	C	C	C	C	C	G	C	G	G	C	C	C	C	C	G	C	G	C
chr1	2801538	A	AC	A	C	A	A	A	A	A	A	C	A	C	C	A	A	A	A	A	C	A	C	A
chr1	2801547	T	TG	T	G	T	T	T	T	T	T	G	T	G	G	T	T	T	T	T	G	T	G	T
chr1	2801755	G	TG	T	T	T	.	.	T	.	T	T	.	.	.	.	T	T	T	.	G	G	.	.
chr1	2802499	T	AT	T	T	T	T	A	A	T	T	T	T	T	T	T	A	A	A	A	T	A	T	A
chr1	2802629	A	AG	A	A	A	G	G	G	A	A	A	A	A	A	A	G	G	G	G	A	G	A	G
chr1	2802641	G	AG	G	G	G	G	A	A	G	G	G	G	G	G	G	A	A	A	A	G	A	G	A
chr1	2803859	A	AG	A	A	A	A	A	G	A	A	A	A	A	A	A	G	A	G	G	.	G	A	G
chr1	2841628	C	TC	T	T	C	T	T	T	T	T	T	C	T	T	T	T	T	C	T	C	T	T	T
chr1	2841636	A	AG	G	G	A	G	G	G	G	G	G	A	G	G	G	G	G	A	G	A	G	G	G
chr1	2841644	G	AG	G	G	G	A	A	G	G	G	G	G	G	G	G	A	G	G	G	G	G	G	G
chr1	2841651	T	TC	C	C	T	C	C	C	.	C	C	T	C	C	C	C	C	T	C	T	C	.	C
chr1	2841785	G	CG	C	C	G	C	C	C	C	C	C	G	C	C	C	C	C	G	C	G	C	C	C
chr1	2841828	T	TG	G	G	T	G	T	G	.	T	G	A	G	G	G	G	T	T	G	T	G	G	G
chr1	2841884	C	CG	G	C	C	C	G	C	.	G	C	C	C	C	C	C	G	C	C	C	C	C	C
chr1	2841908	C	TC	C	C	C	C	T	T	T	T	C	C	C	C	T	C	T	C	C	C	C	C	C
chr1	2841935	G	CG	G	C	G	G	C	C	C	C	C	C	C	C	C	C	C	G	C	G	C	C	C
chr1	2841953	G	AG	G	A	G	G	G	G	G	G	A	G	A	A	G	A	G	G	A	G	A	A	A
chr1	2841983	T	TC	T	C	T	T	C	C	C	C	C	C	C	C	C	C	C	T	C	T	C	C	C
chr1	2842049	T	TG	T	G	T	T	G	G	G	G	G	G	G	G	G	G	G	T	G	T	G	G	G
chr1	2842136	T	TG	T	G	T	T	G	G	.	G	G	G	G	G	G	G	G	T	G	T	G	G	G
chr1	2842137	C	CG	C	.	C	C	.	G	.	G	T	.	.	.	G	.	G	C	C	C	.	.	.
chr1	2842181	A	AT	T	T	A	T	T	T	T	T	T	T	T	T	T	T	T	A	T	A	T	T	T
chr1	2842195	C	AC	C	C	C	C	A	C	A	A	C	A	C	C	C	C	A	C	C	C	C	C	C
chr1	2842265	A	AG	G	G	A	G	G	G	G	G	G	G	G	G	G	G	G	A	G	A	G	G	G
chr1	2842276	T	TC	T	T	T	T	T	C	T	T	T	T	T	T	C	T	T	T	T	T	T	T	T
chr1	2842308	G	AG	.	A	G	A	.	.	.	A	.	.	.	.	.	A	A	G	.	G	.	.	.
chr1	2842310	A	AG	.	G	A	G	.	.	.	G	.	.	.	.	.	G	G	A	.	A	.	.	.
chr1	2842316	G	CG	C	.	G	C	.	.	.	.	.	.	.	.	.	.	.	G	.	G	.	.	.
chr1	2858869	A	AG	.	G	A	.	.	.	.	G	.	.	G	.	.	A	G	G	.	.	.	.	.
chr1	2858890	G	CG	.	G	G	G	C	G	C	C	G	.	.	G	.	G	C	C	.	.	G	G	G
chr1	2858909	C	TC	.	C	C	C	C	T	C	C	C	.	.	C	T	C	C	C	.	.	C	C	C
chr1	2858914	G	CG	.	G	G	G	G	C	G	G	G	.	.	G	C	G	G	G	.	.	G	G	G
chr1	2858936	C	TC	.	C	.	C	C	T	C	C	C	.	.	.	T	C	C	C	.	C	C	.	C
chr1	2858989	T	TC	C	T	T	C	T	C	T	T	T	T	.	T	C	T	T	T	T	T	T	.	T
chr1	2859047	G	CG	G	G	G	G	G	C	G	G	G	.	G	G	C	G	G	G	G	G	G	G	G
chr1	2859088	A	AG	G	A	A	G	A	A	A	A	A	.	A	A	A	A	A	A	A	A	A	.	A
chr1	2859117	G	AG	A	G	G	A	G	G	.	G	G	.	G	G	G	G	G	G	G	.	G	G	G
chr1	2859659	A	AG	.	A	.	.	.	A	.	G	A	.	A	A	.	.	G	.	.	.	A	.	.
chr1	2859926	C	TC	T	C	C	T	C	C	.	C	.	.	C	.	.	.	C	C	.	C	C	C	C
chr1	2860394	T	AT	A	T	T	A	T	T	.	T	T	.	T	T	.	T	T	T	T	T	T	T	T
chr1	2860568	G	AG	G	G	G	G	A	G	A	A	G	G	G	G	G	G	A	G	G	G	G	G	G
chr1	2860673	T	TC	T	T	T	T	C	T	C	.	T	.	T	T	T	T	C	T	T	T	T	T	T
chr1	2866370	T	AT	A	A	T	A	A	A	.	A	A	T	A	A	A	.	A	A	A	A	A	A	A
chr1	2866528	G	AG	A	A	G	A	A	A	A	A	A	G	A	A	A	G	A	A	.	A	.	A	A
chr1	2866735	T	TC	T	C	T	T	T	C	T	T	C	.	C	C	C	T	T	T	C	T	C	C	C
chr1	2867136	C	TC	T	.	.	T	C	C	.	C	C	.	.	.	.	C	C	C	.	.	.	.	C
chr1	2867168	T	TC	T	T	T	T	T	T	T	T	T	T	T	T	T	T	T	C	T	C	T	T	T
chr1	2867303	C	AC	C	C	C	C	C	C	C	C	C	C	C	.	.	C	C	A	.	A	C	.	C
chr1	2867309	C	TC	C	C	C	C	T	C	T	T	C	.	C	.	.	C	T	C	.	C	C	C	C
chr1	2868695	A	AG	A	G	A	A	G	G	G	G	G	A	G	G	G	A	G	A	G	.	G	G	G
chr1	2869101	G	TG	G	T	G	G	T	T	.	T	T	.	T	T	T	G	T	G	T	G	T	T	T
chr1	2869916	C	CG	C	C	C	C	C	C	.	C	C	C	C	C	C	C	C	G	C	G	C	C	C
chr1	2870696	G	AG	G	G	G	G	.	G	.	G	G	G	G	G	G	G	G	A	G	A	G	.	G
chr1	2870799	A	AG	G	G	A	G	.	A	G	G	G	G	G	G	G	A	G	G	G	G	G	G	G
chr1	2870805	C	TC	C	C	C	C	T	C	T	T	C	T	C	C	T	C	T	C	C	C	C	C	C
chr1	2870835	G	AG	A	A	G	A	G	A	G	G	A	G	A	A	G	G	G	A	A	A	A	A	A
chr1	2870877	C	AC	A	A	C	A	A	A	C	C	A	C	A	A	C	C	C	A	A	A	A	A	A
chr1	2871071	T	TC	C	C	T	C	C	C	C	C	C	C	C	C	C	T	C	C	C	C	C	C	C
chr1	2871089	C	TC	C	C	C	C	T	C	T	T	C	C	C	T	C	C	T	T	C	T	C	C	C
chr1	2871215	C	TC	T	T	C	C	.	.	.	T	T	C	T	T	C	C	T	T	T	.	.	T	T
chr1	2871217	C	CG	G	G	C	C	G	.	G	G	.	C	G	G	C	C	G	G	G	G	G	.	G
chr1	2871218	T	TC	C	C	T	T	C	C	C	C	C	T	C	C	T	T	C	C	C	C	C	C	C
chr1	2871224	T	TC	T	T	T	C	T	T	T	T	T	C	T	T	C	T	T	T	T	T	T	T	T
chr1	2871332	A	AG	.	.	A	.	.	.	.	.	.	.	.	.	G	A	G	.	.	.	.	.	.
chr1	2871341	A	AG	A	A	A	G	A	.	A	A	A	.	.	A	G	A	A	.	A	A	A	A	A
chr1	2873846	C	TC	C	C	C	C	C	.	.	T	C	.	C	.	.	T	.	C	.	.	C	.	C
chr1	2873865	A	AT	T	T	A	A	T	.	.	T	T	.	.	.	.	.	.	T	.	.	T	.	T
chr1	2874117	C	TC	.	C	C	C	C	.	.	T	C	.	.	T	C	T	.	.	.	.	C	.	C
chr1	2875957	A	AG	A	A	A	A	G	A	.	.	A	.	.	A	.	A	A	A	.	.	.	.	G
chr1	2875997	T	TC	T	C	T	T	C	.	.	T	C	.	.	T	T	T	C	T	C	T	C	.	C
chr1	2876000	C	TC	C	T	C	C	T	.	.	T	T	.	.	C	C	C	T	C	T	C	T	.	T
chr1	2876131	C	AC	C	.	C	C	C	.	.	C	C	.	C	C	C	.	C	C	A	C	A	.	A
chr1	2876360	A	AG	A	A	A	A	A	A	A	G	A	G	A	A	A	A	A	A	A	A	A	A	A
chr1	2876380	A	AC	C	C	A	A	A	A	C	A	C	A	C	A	A	A	C	A	A	A	A	C	A
chr1	2876429	T	TC	T	T	T	T	T	T	.	C	T	C	T	T	T	T	T	T	T	T	T	T	T
chr1	2876488	T	TC	T	T	T	T	T	T	T	C	T	C	T	T	T	T	T	T	T	T	T	T	T
chr1	2876499	T	TC	T	T	T	T	T	T	T	C	T	C	T	T	T	T	T	T	T	T	T	T	T
chr1	2876637	C	AC	C	C	C	C	C	C	C	C	C	.	C	C	C	C	C	C	A	C	A	C	A
chr1	2892387	G	AG	G	A	G	G	G	G	A	A	A	G	G	A	G	G	A	G	G	G	G	A	G
chr1	2892441	G	AG	G	A	G	A	G	G	A	A	A	A	G	A	G	A	A	G	G	A	G	A	G
chr1	2896278	A	AG	A	G	A	G	A	G	.	G	G	.	A	G	.	G	G	A	A	G	A	.	A
chr1	2896291	A	AG	A	G	A	G	.	G	G	A	G	G	A	G	A	G	G	A	A	G	A	G	A
chr1	2937442	G	AG	G	A	G	G	A	G	A	A	A	G	.	A	G	G	A	A	G	A	G	A	G
chr1	2937507	T	TG	T	T	T	T	T	T	.	G	T	.	.	T	G	T	.	T	.	.	T	.	T
chr1	2938023	T	TC	T	C	.	T	.	T	.	T	C	.	T	.	C	T	C	.	.	T	T	.	T
chr1	2938324	A	AG	.	G	A	A	G	A	.	G	G	A	A	.	G	A	G	G	.	G	A	.	A
chr1	2938346	A	AG	.	G	A	A	G	A	.	G	G	A	.	G	.	A	G	.	.	G	A	G	A
chr1	2938486	G	AG	.	.	.	G	A	G	.	.	A	.	.	A	.	.	A	.	.	.	.	.	G
chr1	2938732	A	AG	.	A	A	A	.	.	.	G	A	.	.	A	.	.	A	.	.	G	.	.	A
chr1	2940777	C	TC	C	T	C	C	.	C	.	.	.	C	.	.	.	.	T	.	.	.	C	.	C
chr1	2940946	C	TC	C	.	C	C	T	C	.	C	T	.	C	T	.	C	T	T	C	.	C	.	C
chr1	2940966	T	TG	T	T	T	T	T	T	.	G	T	.	T	T	T	T	T	T	T	G	T	.	T
chr1	2940981	A	AT	.	T	A	A	T	A	.	T	T	.	.	T	T	A	T	T	A	T	A	.	A
chr1	2941119	C	TC	C	T	C	C	T	C	T	T	T	C	C	.	C	C	T	T	C	.	C	.	C
chr1	2941131	A	AG	.	G	A	A	G	A	G	G	G	A	A	G	A	A	G	G	A	.	A	.	A
chr1	2941149	G	AG	G	A	G	G	.	G	A	A	A	.	.	.	.	G	A	A	G	.	G	.	G
chr1	2941162	T	AT	T	.	T	T	.	T	.	.	A	.	T	.	.	T	.	.	.	.	A	.	.
chr1	2941170	G	AG	G	.	G	G	.	G	.	.	A	.	G	.	.	G	.	.	.	.	A	.	.
chr1	2941215	T	TG	T	G	T	T	G	T	.	G	G	.	.	G	.	T	G	.	.	.	T	.	T
chr1	2941345	C	TC	.	.	.	C	.	C	.	T	C	.	.	.	.	.	C	.	.	T	C	.	C
chr1	2941353	G	AG	.	.	G	G	.	G	.	G	A	.	.	.	.	.	A	A	G	G	G	.	G
chr1	2941416	G	AG	.	A	G	G	A	G	.	.	.	.	.	.	G	.	A	A	.	G	.	.	.
chr1	2941488	T	AT	T	A	T	A	.	.	A	T	.	.	T	A	A	.	A	A	T	T	T	A	T
chr1	2941544	G	TG	G	T	G	T	.	.	.	G	.	.	G	T	T	T	T	.	.	.	G	.	G
chr1	2941566	G	AG	.	A	G	A	A	A	.	G	A	.	G	A	A	A	A	A	.	G	G	.	G
chr1	2941567	T	TC	.	C	T	C	C	C	.	T	C	.	C	C	C	C	C	C	.	T	C	.	C
chr1	2941620	T	TC	C	C	T	T	C	T	C	C	C	.	C	C	T	.	C	C	C	C	C	.	C
chr1	2941639	G	AG	A	A	G	G	A	G	A	A	A	.	.	A	G	G	A	A	A	A	A	.	A
chr1	2941671	T	AG	A	A	T	G	A	G	A	A	A	.	A	.	G	G	A	A	.	A	A	.	A
chr1	2941675	C	TC	T	T	C	C	T	C	T	T	T	.	T	.	C	C	T	T	.	T	T	.	T
chr1	2941755	C	TC	C	C	C	T	C	T	C	C	C	.	C	C	.	T	C	C	C	C	C	C	C
chr1	2941758	G	AG	G	G	G	A	G	A	G	G	G	.	G	G	.	A	G	G	G	G	G	G	G
chr1	2941779	C	TC	C	T	C	C	.	C	T	C	T	C	C	T	.	.	T	T	C	C	C	T	C
chr1	2941896	C	AC	.	C	C	C	C	C	C	A	C	A	.	C	C	C	C	C	C	A	.	C	C
chr1	2941899	G	AG	.	G	G	G	G	G	G	A	G	A	.	G	G	G	G	G	G	A	.	G	G
chr1	2941942	A	AT	.	T	A	A	T	A	.	A	.	A	A	.	.	.	T	T	.	A	A	.	A
chr1	2941974	C	TC	C	T	C	C	T	C	.	C	T	.	C	T	C	.	T	T	.	C	C	.	C
chr1	2956835	T	TC	T	T	T	.	T	T	C	.	C	.	T	T	.	.	.	T	.	T	.	T	.
chr1	2956886	G	AG	G	G	G	.	A	G	G	.	G	.	G	G	.	.	.	G	.	A	.	G	.
chr1	2956930	C	TC	C	C	C	T	C	C	C	.	C	.	C	C	.	T	T	C	.	C	T	.	T
chr1	2956949	C	TC	C	C	C	C	C	C	C	T	C	T	C	C	C	T	C	C	C	C	C	C	C
chr1	2957027	G	AG	G	G	G	G	G	G	G	A	G	A	G	G	G	G	G	G	A	G	A	G	A
chr1	2957046	G	AG	G	G	G	G	G	G	.	A	G	.	G	G	G	A	G	G	G	G	G	G	G
chr1	2957263	C	AC	A	C	C	C	C	C	C	C	C	.	C	C	A	C	C	C	.	C	C	.	C
chr1	2957286	C	TC	T	C	C	T	T	C	C	C	C	.	T	C	T	C	T	C	.	C	C	.	C
chr1	2957417	T	TC	C	T	T	T	C	T	T	T	T	T	T	T	C	T	T	T	T	T	T	T	T
chr1	2957667	C	TC	T	T	C	C	C	C	C	C	C	T	C	C	C	C	C	C	C	C	C	T	C
chr1	2957814	C	CG	G	G	C	G	C	G	C	C	C	G	C	C	C	G	G	C	C	C	C	G	C
chr1	2957858	G	TG	G	G	G	T	G	G	G	G	G	G	G	G	G	G	T	G	G	G	G	G	G
chr1	2957894	G	AG	G	G	G	G	G	G	G	G	G	G	G	A	G	G	G	A	G	G	G	G	G
chr1	2957957	C	AC	C	C	C	C	C	C	C	C	C	C	C	A	A	C	C	A	C	C	C	C	C
chr1	2958006	C	TC	C	C	C	T	C	C	C	C	C	C	C	C	C	C	T	C	C	C	C	C	C
chr1	2958011	G	TG	T	T	G	.	G	G	T	T	T	T	G	G	G	T	.	G	T	T	T	T	.
chr1	2958012	C	CG	.	G	C	.	C	C	G	G	G	G	C	C	C	G	.	C	G	.	G	G	.
chr1	2958070	T	AT	T	.	T	T	T	T	.	.	.	.	.	A	A	.	T	A	.	.	.	.	.
chr1	2958090	A	AG	A	.	A	G	A	A	.	.	.	.	A	G	G	.	G	G	.	.	.	.	.
chr1	2958125	T	TC	T	C	T	T	T	T	C	C	C	.	T	T	T	C	T	T	.	C	.	.	C
chr1	2958150	G	AG	G	A	G	.	G	G	A	A	A	.	G	G	G	A	G	G	.	A	A	A	A
chr1	2998463	G	CG	G	C	.	C	.	G	.	.	C	G	.	.	.	.	.	.	G	.	.	.	C
chr1	2998465	C	TC	C	T	.	T	.	C	.	.	T	C	.	.	.	.	.	.	C	.	.	.	T
chr1	3000304	C	CG	C	G	C	C	C	C	G	G	G	.	C	.	.	.	C	.	G	.	G	G	G
chr1	3000317	A	AT	A	T	A	A	A	.	T	T	T	.	.	A	A	.	A	A	T	.	T	T	T
chr1	3000339	C	CG	C	.	C	C	C	C	G	G	G	.	C	C	C	.	C	C	.	.	.	.	.
chr1	3000340	A	AT	A	T	A	A	A	A	T	T	T	.	A	A	A	.	A	A	.	.	.	.	T
chr1	3000374	A	AG	A	G	A	A	A	A	G	G	G	G	A	A	A	G	A	A	G	G	G	G	G
chr1	3000376	C	AC	C	C	C	C	C	C	C	C	C	C	C	A	A	C	C	A	C	C	C	C	C
chr1	3000386	G	AG	G	G	G	G	G	A	G	G	G	G	A	A	.	G	G	A	G	G	G	G	G
chr1	3000416	C	AC	C	A	C	A	C	A	A	A	A	A	A	C	C	A	A	C	A	A	A	A	A
chr1	3000425	A	AG	A	G	A	A	A	A	G	G	G	G	A	A	A	G	A	A	G	G	G	G	G
chr1	3000438	G	AG	A	A	G	A	G	G	A	A	A	A	G	A	A	A	A	A	A	A	A	A	A
chr1	3000504	A	AT	T	T	A	T	A	A	.	.	A	.	T	T	T	T	T	T	.	.	T	.	T
chr1	3000505	C	AC	A	A	C	A	C	C	.	.	C	.	A	A	A	A	A	A	.	A	A	.	A
chr1	3000657	C	CG	G	G	C	G	G	C	G	G	G	.	G	G	G	G	G	G	G	G	G	.	G
chr1	3000668	C	AC	A	A	C	A	A	C	A	A	A	.	A	A	A	A	A	A	A	A	A	A	A
chr1	3000686	A	AC	C	C	A	C	C	A	C	C	C	.	A	C	C	C	C	C	C	C	C	C	C
chr1	3000739	C	TC	T	T	C	C	C	C	T	T	C	.	T	T	T	C	C	C	T	C	T	T	T
chr1	3000742	T	TC	C	C	T	C	T	C	C	C	T	.	C	C	C	T	C	T	C	C	C	C	C
chr1	3000808	A	AC	A	A	A	C	A	.	A	A	A	.	A	A	.	A	C	A	A	.	A	A	A
chr1	3000812	C	CG	C	C	C	G	C	G	C	C	C	.	C	C	.	C	G	C	C	.	C	C	C
chr1	3000850	G	AG	A	A	G	G	G	A	A	A	G	G	G	A	.	G	G	G	A	G	A	.	A
chr1	3000858	G	TG	G	.	G	T	G	G	G	G	G	T	G	G	.	T	T	G	G	T	G	.	G
chr1	3009625	G	AG	G	.	.	.	.	G	G	G	.	A	.	G	.	.	A	.	.	.	.	.	G
chr1	3009662	G	CG	G	.	G	C	.	.	.	G	.	.	C	G	G	C	C	C	G	.	.	.	G
chr1	3024956	T	TC	T	T	T	C	T	C	T	T	C	.	C	T	T	C	C	C	T	C	T	.	T
chr1	3025179	C	TC	C	C	C	T	C	C	C	C	C	.	C	C	C	C	T	C	C	T	C	C	C
chr1	3025283	C	TC	.	.	C	T	C	C	.	.	C	.	.	C	.	C	T	C	C	.	C	C	C
chr1	3025690	C	TC	C	C	C	C	C	T	.	C	T	C	.	C	C	T	C	.	C	C	C	C	C
chr1	3027350	A	AG	A	A	A	G	A	G	.	A	G	.	G	.	A	A	G	G	.	G	A	A	A
chr1	3027386	C	TC	C	C	C	T	T	T	C	C	C	.	C	C	T	T	T	C	C	T	C	C	C
chr1	3027433	C	CG	C	C	C	C	G	C	C	C	C	C	C	C	G	G	C	C	C	C	C	C	C
chr1	3027513	A	AG	A	A	A	G	A	.	A	A	A	A	A	A	A	A	G	A	A	A	A	A	A
chr1	3027578	G	AG	G	G	G	G	G	A	.	G	G	.	G	G	G	G	G	G	G	A	G	G	G
chr1	3027660	G	CG	G	G	G	C	C	C	G	G	C	.	C	G	C	C	C	C	G	C	G	G	G
chr1	3027672	C	TC	C	C	C	C	C	.	C	C	T	C	C	C	T	T	C	C	C	C	C	C	C
chr1	3027744	T	TC	T	T	T	C	T	C	T	T	C	C	T	T	C	C	T	T	T	C	T	T	T
chr1	3027773	C	AC	C	C	C	A	C	C	C	C	C	A	C	C	.	C	C	C	C	A	C	C	C
chr1	3032277	A	AC	.	A	.	C	C	A	.	.	.	.	.	.	.	.	.	.	.	.	.	.	.
chr1	3032372	G	TG	.	.	.	T	T	T	.	G	T	T	.	G	T	.	T	.	.	G	G	.	G
chr1	3032661	T	TC	.	.	.	.	C	.	.	T	.	.	.	.	.	C	C	.	.	.	.	.	T
chr1	3032984	T	TC	.	T	T	C	.	T	.	.	C	.	.	.	.	.	C	C	.	T	T	.	T
chr1	3035397	C	TC	.	C	C	C	C	.	.	C	C	.	.	C	T	T	C	T	.	.	C	.	C
chr1	3035496	G	AG	.	G	G	G	A	A	.	G	A	.	A	G	.	G	A	G	G	G	G	.	G
chr1	3035570	A	AC	A	A	A	A	A	A	.	A	A	.	.	A	C	C	A	C	.	A	A	.	A
chr1	3035819	A	AG	.	A	A	A	A	A	A	A	A	.	.	A	G	G	A	G	A	A	A	A	A
chr1	3036029	C	TC	.	.	C	C	T	T	.	C	T	.	.	.	.	.	T	.	.	C	C	.	C
chr1	3036066	C	AC	C	C	C	C	A	A	.	C	A	.	A	.	.	.	A	C	.	C	C	C	.
chr1	3036097	T	TG	.	T	T	G	G	G	T	T	G	.	G	.	.	.	G	G	.	T	T	T	T
chr1	3036235	C	TC	C	C	C	T	T	.	.	C	T	.	.	C	.	.	T	.	C	C	C	.	C
chr1	3036316	G	TG	G	G	G	.	.	T	G	G	T	.	T	G	.	G	T	G	G	G	G	.	G
chr1	3036338	G	CG	G	G	G	G	.	G	.	G	C	G	C	G	.	G	G	.	.	G	G	G	G
chr1	3036347	T	TG	T	T	T	T	.	G	.	T	G	G	G	T	.	T	G	T	.	T	T	T	T
chr1	3036435	C	AC	C	C	.	C	A	.	.	C	A	.	A	.	C	.	A	C	.	C	.	C	C
chr1	3036451	G	AG	G	.	.	.	G	G	.	G	.	.	G	.	A	.	.	A	.	G	.	G	G
chr1	3036573	C	CG	C	C	C	T	G	G	C	C	G	G	.	C	.	.	G	C	C	C	C	.	C
chr1	3036819	C	TC	C	C	C	C	T	T	C	C	T	.	T	.	.	C	T	C	C	C	C	.	C
chr1	3036934	T	TC	.	T	T	T	C	.	T	T	.	.	.	T	T	.	C	.	.	T	T	.	T
chr1	3037071	C	TC	.	.	.	C	C	.	.	C	C	.	.	.	T	C	.	T	.	.	.	.	.
chr1	3037084	C	AC	.	.	C	C	A	A	.	C	A	A	A	.	C	C	.	C	.	C	C	.	.
chr1	3037146	C	TC	.	.	C	C	.	C	.	C	T	C	T	C	.	C	C	C	C	C	C	.	C
chr1	3037204	G	AG	G	G	G	A	A	A	A	G	A	.	.	G	A	A	A	.	.	G	G	.	G
chr1	3037252	A	AG	.	A	.	A	G	G	.	A	G	.	.	A	.	.	G	A	.	A	.	A	A
chr1	3037271	T	AT	.	.	T	T	A	A	.	T	A	.	.	.	.	T	A	T	.	T	.	.	T
chr1	3037336	G	AG	.	G	.	G	.	G	G	.	G	.	G	G	.	A	G	A	.	G	G	.	G
chr1	3037418	C	TC	.	C	C	T	.	T	C	C	T	.	T	.	T	.	T	T	.	C	C	.	C
chr1	3037432	A	AT	.	A	A	A	.	T	A	A	A	.	.	.	.	.	T	.	.	A	A	.	A
chr1	3037499	T	TC	.	T	T	T	.	C	.	T	C	.	C	T	.	T	C	.	.	T	T	T	T
chr1	3037715	A	AC	.	A	A	C	C	.	.	A	.	.	.	A	.	.	.	.	A	A	A	.	A
chr1	3037970	C	TC	.	C	C	.	T	.	C	C	.	.	.	C	.	T	T	.	C	C	C	.	C
chr1	3037978	G	AG	.	G	G	.	A	A	G	G	.	.	.	G	.	G	A	.	G	G	G	.	G
chr1	3038068	C	TC	.	.	C	T	.	.	.	C	.	.	.	.	.	.	T	.	C	.	.	.	.
chr1	3038145	C	CG	.	C	.	C	C	C	.	C	.	C	.	C	G	.	C	G	.	C	C	.	C
chr1	3038150	C	CG	.	C	.	C	G	G	.	C	.	G	.	.	C	.	G	.	.	C	C	.	C
chr1	3038611	T	TC	T	T	T	T	.	C	T	T	C	.	.	T	T	T	.	T	.	T	T	.	T
chr1	3038668	G	AG	G	G	G	G	G	G	.	G	G	.	G	G	.	A	G	A	G	.	G	.	G
chr1	3038764	G	AG	G	G	G	G	G	G	.	G	G	G	.	G	A	.	G	A	G	G	G	G	G
chr1	3038896	G	AG	G	G	G	G	G	G	G	G	G	G	G	G	A	G	G	A	G	G	G	.	G
chr1	3038904	C	TC	C	C	C	C	T	T	C	C	C	.	C	.	C	C	T	C	C	.	C	.	C
chr1	3039033	C	CG	.	C	C	C	G	G	.	C	C	.	C	C	C	.	G	C	C	C	C	.	C
chr1	3039075	T	TC	T	T	T	T	C	C	.	T	T	.	T	T	T	.	C	T	.	T	T	.	T
chr1	3039078	G	AG	G	G	G	G	G	G	.	G	A	.	A	.	G	G	G	G	.	G	G	.	G
chr1	3039159	G	AG	G	G	G	G	G	G	G	G	G	.	.	G	G	A	G	A	.	G	G	.	G
chr1	3039399	A	AT	A	A	A	A	A	A	A	A	A	A	A	A	T	A	A	T	A	A	A	A	A
chr1	3040068	C	TC	.	.	C	T	T	C	C	C	.	.	.	C	C	C	T	.	.	C	C	.	.
chr1	3040205	G	AG	G	G	G	A	G	A	.	G	A	.	G	G	.	A	A	.	G	G	G	.	G
chr1	3040219	G	AG	G	G	G	G	G	G	A	G	G	.	G	G	G	A	G	G	G	G	G	G	G
chr1	3040288	T	TC	T	T	T	C	.	C	T	T	C	.	.	T	C	T	C	C	.	T	T	T	T
chr1	3040292	C	TC	C	C	C	C	C	.	T	C	C	.	.	C	C	T	C	C	C	C	C	C	C
chr1	3040300	C	TC	C	C	C	T	T	.	T	C	T	.	.	C	T	T	T	.	C	C	C	C	C
chr1	3040374	G	AG	G	G	G	A	A	A	.	G	A	.	A	G	A	A	A	A	G	G	G	G	G
chr1	3040376	C	AC	C	C	C	C	C	C	.	C	C	.	C	C	C	A	A	C	C	C	C	C	C
chr1	3040380	T	TC	T	T	T	T	C	T	.	T	C	.	T	T	T	T	T	T	T	T	T	T	T
chr1	3040411	G	CG	G	G	G	.	G	C	.	G	G	.	C	G	G	G	G	G	G	G	G	.	G
chr1	3040632	T	TG	.	T	.	.	.	.	.	.	.	.	G	.	G	G	T	.	.	.	T	T	T
chr1	3040819	A	AG	.	A	.	.	.	.	.	.	G	.	.	.	G	.	.	.	.	.	.	.	A
chr1	3040868	C	CG	C	C	C	C	G	G	.	C	G	.	.	.	G	C	C	.	C	C	C	.	C
chr1	3040891	G	CG	.	G	G	.	.	C	.	G	.	.	.	.	.	G	C	.	G	G	G	.	G
chr1	3077820	G	TG	T	.	G	.	G	T	.	.	.	.	.	.	.	.	G	.	G	.	G	.	G
chr1	3077871	A	AG	A	A	A	A	A	G	.	.	.	A	.	G	.	A	A	A	A	G	A	A	.
chr1	3077873	A	AG	A	A	A	.	A	A	.	.	.	G	.	A	.	A	A	.	.	A	G	A	.
chr1	3077874	G	AG	A	G	G	.	G	A	.	.	.	.	.	A	.	G	G	.	G	A	G	.	.
chr1	3077989	T	AT	T	T	T	T	T	T	T	T	.	A	A	T	A	T	T	T	A	T	A	T	A
chr1	3078016	A	AC	.	A	A	A	A	A	A	.	.	C	.	.	C	A	A	A	.	A	.	.	.
chr1	3078140	A	AG	A	A	A	A	A	A	A	A	.	G	G	A	G	A	A	A	G	A	G	A	G
chr1	3078172	C	TC	C	C	C	C	C	C	C	C	.	T	T	C	T	C	C	C	T	C	T	C	T
chr1	3078248	T	TC	.	T	T	C	C	T	.	T	.	.	.	T	T	T	T	T	.	T	T	.	T
chr1	3078257	T	TG	.	T	T	T	T	G	.	G	.	.	.	.	.	T	T	T	.	.	.	T	.
chr1	3078371	C	TC	T	C	C	C	C	T	.	T	C	C	C	T	C	C	C	C	C	.	C	C	C
chr1	3078375	G	CG	.	G	G	G	G	.	C	C	G	G	G	.	G	G	G	G	G	.	G	G	G
chr1	3078384	G	AG	G	.	G	A	.	G	G	G	A	G	G	G	G	A	G	G	G	G	G	G	G
chr1	3078426	C	CG	C	C	C	C	C	C	C	C	C	G	G	C	G	C	G	C	G	C	G	C	G
chr1	3078450	A	AC	A	A	A	A	A	A	.	A	A	.	A	A	C	A	C	A	A	A	A	.	A
chr1	3078486	A	AG	G	A	A	G	G	G	G	G	G	G	G	G	G	G	G	G	G	G	G	A	G
chr1	3078487	T	TC	C	T	T	C	C	C	C	C	C	C	C	C	C	C	C	T	C	C	C	T	C
chr1	3078496	C	TC	C	C	C	C	C	C	C	C	C	C	C	C	C	C	C	C	T	C	T	C	T
chr1	3078501	G	TG	G	G	G	G	G	G	G	G	G	G	G	G	T	G	T	G	G	G	G	G	G
chr1	3078543	C	ACG	.	C	C	.	A	.	.	.	G	G	G	.	C	C	C	A	G	.	G	C	G
chr1	3078783	G	TG	T	G	G	G	T	T	T	T	T	T	T	T	.	T	T	T	T	.	T	.	.
chr1	3078801	G	CG	C	G	G	G	C	C	C	C	C	C	C	C	C	C	C	C	C	C	C	G	C
chr1	3078858	C	TC	C	C	C	C	.	T	.	C	T	C	T	C	T	C	C	C	C	.	C	C	C
chr1	3078874	C	TC	C	C	C	C	.	C	C	C	C	T	C	C	C	T	T	T	T	.	T	C	T
chr1	3078933	G	TG	T	G	G	G	T	G	.	T	G	.	.	.	.	.	.	.	.	.	.	.	.
chr1	3078969	T	TC	.	T	T	T	.	C	.	C	.	.	.	C	.	T	T	T	T	.	T	.	T
chr1	3078983	G	AG	.	G	G	G	.	A	.	G	.	.	A	G	.	G	G	G	.	.	G	.	G
chr1	3079010	C	CG	G	C	.	.	.	C	G	G	C	C	C	G	.	C	C	C	C	.	C	.	C
chr1	3079026	T	TC	C	T	.	.	.	T	C	C	T	C	T	C	.	C	C	C	.	C	C	.	C
chr1	3079054	G	AG	.	G	.	.	.	G	G	G	.	A	.	.	.	.	.	.	A	.	A	.	.
chr1	3079066	G	AG	G	G	G	G	.	A	G	G	A	G	A	G	A	G	G	G	G	.	G	.	G
chr1	3079113	G	CG	G	G	G	G	G	G	G	G	G	C	C	G	G	C	C	C	C	.	C	G	C
chr1	3079130	G	AG	G	G	G	G	G	A	G	G	A	G	A	G	A	G	G	G	G	G	G	G	G
chr1	3079131	G	AG	A	G	G	G	G	A	G	A	A	G	A	A	A	G	G	G	G	A	G	G	G
chr1	3079292	C	AC	A	C	C	C	C	C	C	A	C	C	C	A	C	A	A	C	C	A	C	C	C
chr1	3079325	T	TG	G	T	T	G	T	T	T	G	T	T	T	G	T	G	G	T	T	G	T	T	T
chr1	3079356	T	TC	C	T	T	C	T	T	T	C	T	T	T	C	T	C	C	T	T	C	T	T	T
chr1	3079430	G	CG	C	G	G	G	.	C	C	C	C	.	C	G	C	G	.	C	C	C	C	G	C
chr1	3079571	G	TG	G	G	G	T	G	G	G	G	G	T	G	T	G	T	G	G	T	G	T	G	T
chr1	3079599	T	AT	T	T	.	A	A	A	.	T	T	.	T	A	A	A	.	A	.	.	A	.	A
chr1	3079680	G	CG	G	G	G	G	C	C	C	G	G	C	G	C	C	C	G	C	C	G	C	G	C
chr1	3079704	A	AG	A	A	A	A	G	G	G	A	A	G	A	A	G	A	A	A	G	A	G	A	G
chr1	3079994	T	TC	T	T	T	T	T	C	T	T	T	T	T	T	C	T	T	T	T	T	T	T	T
chr1	3080008	T	TC	T	T	T	T	C	T	C	T	T	T	C	T	T	T	T	T	T	T	T	T	T
chr1	3080098	A	AG	.	A	A	G	G	A	.	A	A	.	G	G	.	G	A	G	A	.	A	A	A
chr1	3080202	C	AC	C	C	C	A	.	C	.	C	C	C	.	C	C	.	A	C	C	.	C	C	C
chr1	3080270	T	TC	.	T	T	C	.	T	.	T	T	.	.	.	.	C	T	.	.	.	.	.	T
chr1	3080309	C	CG	.	C	C	C	.	G	.	C	C	.	C	C	.	C	C	G	.	.	C	.	C
chr1	3080388	C	TC	.	C	C	T	.	C	.	C	C	.	.	T	.	T	C	C	C	C	.	.	C
chr1	3080466	A	AG	A	A	A	G	A	A	A	A	G	A	A	G	A	G	A	A	A	.	A	A	A
chr1	3081440	C	TC	C	C	C	.	.	.	.	C	C	.	C	C	T	.	T	C	T	.	T	.	T
chr1	3081495	G	CG	G	.	.	.	.	.	G	G	.	.	.	G	.	.	.	.	.	G	C	G	C
chr1	3081497	A	AG	A	.	G	G	.	.	.	.	.	.	.	A	.	.	.	G	.	.	G	.	G
chr1	3081502	A	AG	G	.	A	.	.	.	.	.	.	.	.	G	.	.	.	A	.	.	A	.	A
chr1	3081857	T	TG	.	T	T	.	T	T	T	T	T	T	.	T	T	G	T	G	T	T	T	.	T
chr1	3081936	A	AG	A	A	A	G	.	A	.	A	A	.	A	A	A	G	A	G	A	.	A	.	A
chr1	3082169	A	AC	.	A	A	.	.	.	.	.	A	.	.	.	.	.	A	.	.	.	C	.	C
chr1	3130419	A	AC	.	A	A	C	.	C	.	A	.	.	C	.	.	C	C	C	C	A	.	.	C
chr1	3131339	C	AC	A	C	.	C	.	A	.	C	.	C	A	.	.	.	C	A	A	.	A	.	A
chr1	3131366	T	TC	C	T	T	C	T	C	T	T	T	T	C	T	.	T	C	C	C	T	C	T	C
chr1	3131392	C	TC	T	.	C	T	T	T	.	C	C	.	.	.	.	T	T	T	.	.	.	.	.
chr1	3131650	T	ATG	.	.	.	A	.	G	G	.	T	.	.	T	G	G	A	G	G	.	G	.	G
chr1	3131671	A	AT	T	.	.	T	.	.	.	.	A	.	.	A	.	.	T	.	.	.	T	.	T
chr1	3131760	G	AG	.	G	G	A	.	.	.	.	.	.	.	G	.	.	A	.	.	.	.	.	.
chr1	3131767	A	AG	.	A	A	G	.	.	.	.	.	.	.	A	G	.	G	.	.	.	.	.	.
chr1	3132524	G	AG	A	G	G	G	.	G	.	G	G	.	.	G	G	.	G	G	A	G	A	.	A
chr1	3132539	G	AG	A	G	G	.	.	A	.	G	G	.	.	G	A	.	A	A	A	G	A	.	A
chr1	3132596	G	AG	A	G	G	.	.	A	A	G	G	.	A	G	.	A	A	A	.	.	A	.	A
chr1	3132714	T	TC	C	.	T	.	.	.	.	T	T	.	C	T	.	.	.	.	.	.	.	T	C
chr1	3132717	C	TC	T	.	C	.	.	.	.	C	C	.	T	C	.	.	.	.	.	.	.	C	T
chr1	3132758	T	TC	.	.	.	.	C	T	.	T	T	.	.	.	.	C	T	.	.	.	.	.	T
chr1	3132804	T	TC	.	T	T	C	C	C	.	T	T	C	.	T	.	.	C	.	C	.	C	.	C
chr1	3133278	A	AG	.	A	A	G	.	.	.	A	A	.	.	.	G	.	G	G	G	.	G	.	G
chr1	3133370	G	TG	.	.	G	G	G	G	.	G	G	T	.	.	.	G	G	.	T	G	T	.	T
chr1	3133391	G	AG	.	G	G	A	G	G	.	G	G	G	.	G	G	G	A	G	G	G	G	G	G
chr1	3133437	C	TC	T	C	C	T	.	T	T	.	C	T	.	C	T	.	T	T	T	C	T	.	T
chr1	3133455	T	TG	G	T	T	G	G	G	G	T	T	G	G	T	G	G	G	G	G	T	G	.	G
chr1	3133506	G	AG	A	.	G	G	.	G	.	.	.	.	.	.	.	.	G	.	.	.	.	.	A
chr1	3134442	T	AT	.	T	T	.	.	.	.	T	T	.	.	.	.	.	A	.	.	T	A	.	.
chr1	3134445	T	TC	.	T	T	.	.	.	.	T	T	.	.	.	.	.	C	.	.	T	C	.	.
chr1	3134684	G	CG	.	G	G	G	C	G	.	G	G	.	G	G	.	C	G	G	.	G	G	G	G
chr1	3134859	C	TC	C	C	C	C	T	T	T	C	C	.	C	C	C	T	C	C	C	C	C	C	C
chr1	3134877	A	AT	T	A	A	T	T	T	T	A	A	.	T	A	T	T	T	T	T	A	T	A	T
chr1	3135078	C	TC	.	.	C	C	.	.	T	C	T	C	.	.	.	T	C	.	.	C	T	C	T
chr1	3135280	A	AG	.	.	A	A	.	.	G	A	A	.	.	.	A	G	A	A	.	.	A	.	A
chr1	3135292	G	AG	.	.	A	.	.	.	A	.	G	.	.	.	.	.	A	.	.	.	.	.	G
chr1	3135389	T	TC	.	T	.	T	.	.	.	T	T	T	C	.	C	.	.	.	.	.	C	T	.
chr1	3135391	C	ACG	.	C	.	A	.	.	.	C	A	C	G	.	G	.	.	.	.	.	G	C	.
chr1	3135596	T	TC	.	T	T	T	C	T	.	T	.	.	T	.	T	C	T	.	.	T	T	.	T
chr1	3135702	C	TC	.	C	C	T	C	T	.	C	C	.	.	.	C	.	C	.	C	C	C	C	C
chr1	3135823	G	AG	.	G	G	.	.	.	.	.	.	.	.	.	.	A	.	A	.	G	.	G	.
chr1	3135858	A	AG	G	A	A	G	A	G	.	A	A	.	G	A	G	A	A	G	G	A	G	A	G
chr1	3135882	A	AG	A	A	A	A	A	A	.	A	G	.	A	A	.	A	G	A	A	A	A	.	A
chr1	3135915	T	TG	T	T	T	T	G	G	G	T	T	T	T	T	T	T	T	G	T	T	T	.	T
chr1	3136025	C	TC	C	C	C	T	T	C	.	C	C	.	C	C	C	C	T	C	C	C	C	.	C
chr1	3136094	C	AC	A	C	C	C	C	C	C	C	C	C	A	C	A	C	C	C	.	C	A	C	A
chr1	3136177	G	AG	A	G	G	G	.	.	G	G	G	.	.	G	.	G	G	G	A	G	.	.	A
chr1	3136209	C	CG	G	C	C	C	.	.	C	C	C	.	.	C	.	C	C	C	G	.	.	C	.
chr1	3136255	G	AG	G	G	.	G	.	.	G	G	.	A	G	G	.	G	A	G	G	.	.	.	G
chr1	3136265	C	CG	C	C	.	C	.	.	C	C	.	G	C	C	.	C	G	C	C	.	.	.	C
chr1	3136382	C	CG	.	C	C	G	C	G	C	C	C	.	C	C	C	C	G	C	C	C	C	.	C
chr1	3136402	G	AG	.	G	G	A	G	.	.	G	G	.	G	G	G	G	A	G	G	.	G	.	G
chr1	3138334	C	CG	.	.	C	.	G	.	.	.	.	.	.	.	.	.	.	.	.	C	.	.	G
chr1	3138346	A	AG	A	A	A	.	G	.	.	.	.	.	.	A	.	.	G	.	.	A	.	.	G
chr1	3138424	A	AG	A	A	A	G	.	G	A	A	G	A	G	A	.	.	G	.	.	A	G	A	G
chr1	3138575	A	AG	A	A	A	G	G	G	G	A	G	A	G	A	G	G	G	G	G	.	G	.	G
chr1	3139101	A	AG	G	A	A	G	G	G	G	G	G	.	G	G	G	G	G	A	G	A	A	A	G
chr1	3139158	C	CG	.	C	C	C	C	C	.	C	C	.	C	C	.	C	C	G	C	C	G	.	C
chr1	3139493	T	TG	.	T	T	G	.	.	.	.	.	T	.	T	.	T	.	T	T	G	T	.	.
chr1	3139556	T	TC	C	T	T	T	.	T	C	C	T	C	C	C	C	C	T	T	C	.	T	T	C
chr1	3139646	G	AG	A	.	.	G	.	G	.	.	.	.	.	.	.	.	.	.	A	.	.	.	A
chr1	3178718	T	TC	T	T	T	.	T	C	.	T	C	T	C	T	.	C	C	.	C	T	.	T	C
chr1	3178720	T	TC	T	T	T	.	T	C	.	T	C	T	C	T	.	C	C	.	C	T	.	T	C
chr1	3178746	C	TC	C	C	C	C	C	T	C	C	T	.	T	C	.	T	T	.	T	C	.	C	T
chr1	3178832	G	AG	G	G	G	G	G	G	G	G	A	G	G	G	A	G	G	G	G	G	G	G	G
chr1	3179702	G	AG	.	G	G	G	.	G	G	G	G	.	G	G	G	G	G	A	G	G	A	.	G
chr1	3180076	C	TC	C	C	C	T	C	T	.	C	T	.	T	C	T	T	T	C	T	C	C	C	T
chr1	3181742	T	TG	T	T	T	T	T	G	G	T	G	.	G	.	G	G	G	T	G	T	T	.	G
chr1	3181772	A	AT	A	A	A	A	A	T	T	.	T	.	T	.	T	T	T	A	T	A	A	.	T
chr1	3181783	A	AG	A	A	A	G	A	G	.	A	G	.	G	A	G	G	G	A	G	A	A	.	G
chr1	3186044	T	TC	T	T	T	T	T	T	.	T	T	T	C	T	T	C	C	T	C	T	T	T	C
chr1	3186089	A	AG	A	A	A	A	A	G	G	A	G	A	G	A	G	G	G	A	G	A	A	.	G
chr1	3186116	C	TC	C	C	C	T	C	T	T	C	T	C	T	C	T	T	T	C	T	C	C	C	T
chr1	3186152	A	AG	A	A	A	A	A	G	G	A	G	A	G	A	G	G	G	A	G	A	A	A	G
chr1	3186213	T	AT	T	T	T	A	T	A	.	T	A	T	A	T	A	A	A	A	A	T	A	T	A
chr1	3186224	G	AG	G	G	G	A	G	A	.	G	A	G	A	G	A	A	A	A	A	G	A	G	A
chr1	3186254	T	TC	T	T	T	T	T	C	.	T	C	T	C	T	C	C	C	T	C	T	T	.	C
chr1	3186260	A	AG	A	A	A	A	A	G	G	A	G	A	G	A	G	G	G	A	G	A	A	A	G
chr1	3191864	T	TC	T	T	T	T	T	C	.	.	C	.	.	T	C	C	C	T	.	T	T	.	C
chr1	3191986	A	AT	A	.	A	A	A	A	.	A	A	.	T	A	A	T	T	A	T	A	A	A	T
chr1	3192090	T	TC	T	T	T	T	T	C	C	T	C	.	C	T	C	C	C	T	C	T	T	.	C
chr1	3192102	G	AG	.	G	G	A	G	A	A	G	A	.	A	G	.	A	A	G	A	G	G	.	A
chr1	3192116	C	TC	.	C	.	.	.	.	.	.	.	.	.	.	.	.	.	T	.	C	T	.	.
chr1	3192418	T	TC	T	T	T	T	T	C	.	T	C	.	C	T	C	C	C	T	C	T	T	T	C
chr1	3192647	C	TC	C	C	C	.	C	.	.	C	T	C	.	C	.	T	T	C	.	C	C	.	T
chr1	3194137	G	AG	.	G	G	A	A	A	A	A	A	.	A	A	A	A	A	A	A	G	A	G	A
chr1	3194171	T	TC	.	T	T	C	T	C	T	C	C	T	C	C	.	C	.	C	.	T	C	T	C
chr1	3194267	C	TC	.	C	C	C	C	T	C	C	T	C	.	.	C	C	C	T	C	C	T	C	C
chr1	3194269	A	AG	.	A	A	A	A	G	A	A	G	.	.	.	A	A	A	G	A	A	G	A	A
chr1	3194281	C	CG	C	C	C	C	G	C	G	C	C	C	C	C	C	C	C	C	C	C	C	C	C
chr1	3194312	T	TC	T	T	T	T	T	C	T	T	C	T	T	T	T	T	T	.	T	T	.	T	T
chr1	3194376	C	CG	G	C	C	G	C	C	C	G	C	C	G	G	G	G	G	C	G	C	C	C	G
chr1	3194451	G	CG	.	G	G	C	G	G	.	.	G	G	C	.	C	C	C	G	.	G	G	G	C
chr1	3194555	C	AC	.	C	C	A	C	C	.	A	A	.	A	.	A	A	A	A	A	C	A	.	A
chr1	3195916	C	TC	T	.	C	.	C	.	.	.	C	.	.	.	.	.	T	.	.	.	C	.	.
chr1	3195925	G	AG	A	.	G	.	.	.	.	.	G	.	.	A	.	A	A	.	A	.	G	.	.
chr1	3195953	C	TC	T	.	.	.	C	C	.	.	C	.	.	C	C	C	T	.	T	C	C	.	T
chr1	3196070	T	TC	T	.	T	.	T	C	C	T	T	T	.	T	T	T	T	.	T	.	T	.	T
chr1	3196084	C	CG	C	C	C	.	C	G	G	C	.	.	.	C	C	C	C	.	C	C	C	.	C
chr1	3196172	C	CG	.	C	.	G	.	C	.	G	C	.	G	.	.	.	.	C	.	.	C	.	.
chr1	3196254	C	TC	.	C	C	T	T	T	.	T	C	.	.	C	T	T	.	C	.	.	C	.	T
chr1	3196301	G	AG	.	.	.	.	A	G	.	G	G	G	.	.	A	A	.	G	.	.	.	.	.
chr1	3196617	C	CG	.	.	C	G	.	.	.	G	C	.	.	.	.	.	.	C	.	.	C	.	.
chr1	3196742	G	AG	A	G	.	.	G	G	.	A	G	.	A	.	.	.	A	G	.	.	G	.	A
chr1	3197129	C	CG	.	.	.	.	.	.	.	G	.	.	G	.	.	G	.	C	.	.	C	.	.
chr1	3197225	C	CG	.	C	C	.	G	G	.	.	G	.	.	.	G	G	G	C	G	G	C	.	.
chr1	3197258	C	CG	.	C	.	C	G	C	.	.	C	.	.	.	.	.	.	C	.	.	.	.	G
chr1	3197312	T	TG	.	.	T	G	.	G	.	.	G	.	G	.	G	.	.	T	.	.	T	.	.
chr1	3199359	G	CG	.	G	G	C	C	C	C	C	C	.	C	C	C	C	C	C	.	C	C	G	C
chr1	3199457	A	AG	.	A	A	.	G	G	G	.	G	.	.	G	G	.	G	G	.	G	.	A	G
chr1	3199459	C	CG	.	C	C	.	C	C	C	.	C	.	.	C	C	.	C	G	.	C	.	C	G
chr1	3199462	A	AG	.	A	A	.	A	A	A	G	A	.	G	A	A	.	A	G	.	G	.	A	G
chr1	3199477	G	CG	C	G	G	.	C	C	C	C	C	C	C	C	C	C	C	C	C	C	C	G	C
chr1	3199521	G	AG	A	G	G	.	.	.	.	A	.	A	A	.	.	A	A	A	A	A	A	G	A
chr1	3199524	A	AG	A	A	A	.	.	.	.	A	.	A	A	.	.	G	G	A	A	A	A	A	A
chr1	3199548	G	AG	.	G	G	.	.	.	.	G	.	.	.	.	.	.	.	.	A	A	.	G	.
chr1	3199554	A	AT	.	A	A	.	.	.	.	T	.	T	T	.	.	.	.	T	T	T	T	A	T
chr1	3199565	C	CG	C	C	C	G	.	C	.	C	C	C	C	.	C	G	C	C	C	C	C	C	C
chr1	3199567	A	AG	A	A	A	G	.	A	.	A	A	A	A	A	A	G	A	A	A	A	A	A	A
chr1	3199570	G	AG	G	G	G	G	A	A	.	G	A	G	G	A	A	G	A	G	G	G	G	G	G
chr1	3199576	G	AG	G	G	G	G	A	A	A	G	A	G	G	A	A	G	A	G	G	G	G	G	G
chr1	3199601	A	AG	G	A	A	A	G	G	G	G	G	G	G	G	G	A	G	G	G	G	G	A	G
chr1	3199667	C	CG	C	C	C	G	C	C	C	C	C	C	C	C	C	G	C	C	C	C	C	C	C
chr1	3199679	C	AC	C	C	C	C	A	C	A	C	A	C	C	A	A	C	A	C	C	C	C	C	C
chr1	3200986	G	AG	A	G	G	G	A	G	G	A	G	A	A	G	G	G	G	G	A	A	G	G	A
chr1	3200999	G	AG	G	G	G	G	G	G	A	G	A	G	G	G	G	G	G	G	G	G	G	G	G
chr1	3201014	C	TC	T	C	C	C	T	C	C	T	C	T	T	T	C	C	C	C	T	T	C	C	T
chr1	3201027	G	AG	A	G	G	G	A	G	G	A	G	A	A	A	G	G	G	G	A	A	G	G	.
chr1	3272787	A	AG	.	A	A	A	.	G	.	G	.	.	G	.	G	A	A	A	G	.	A	A	G
chr1	3272837	T	TC	.	T	T	C	.	.	.	.	.	.	.	.	.	C	.	.	.	.	C	T	.
chr1	3274442	A	AG	G	A	A	G	G	G	G	G	G	G	G	G	G	G	G	G	G	G	G	A	G
chr1	3274469	G	CG	G	G	G	G	G	G	C	G	C	G	G	G	G	G	C	G	G	G	G	G	G
chr1	3274706	G	AG	.	G	G	.	.	.	.	.	.	.	.	.	A	.	A	.	.	.	.	G	.
chr1	3274757	G	AG	A	G	G	G	G	G	A	A	A	.	A	G	A	G	A	A	A	A	A	G	A
chr1	3274892	G	AG	A	G	G	G	G	G	A	A	A	A	A	G	A	G	G	A	A	A	A	G	A
chr1	3274937	C	TC	C	C	C	T	T	T	C	C	C	.	C	T	C	T	C	C	C	C	C	C	C
chr1	3275081	C	TC	T	C	C	C	C	C	T	T	T	.	T	C	T	C	C	T	T	T	T	C	T
chr1	3275153	G	AG	G	G	G	A	.	A	G	G	G	G	G	.	.	A	G	.	.	G	G	.	G
chr1	3275210	G	TG	T	G	G	G	G	G	T	T	T	T	T	G	T	G	T	G	T	T	G	.	T
chr1	3275435	C	TC	C	C	C	C	T	T	.	C	C	C	C	C	C	C	T	C	C	C	C	C	C
chr1	3275438	G	AG	A	G	G	G	G	G	.	A	A	.	A	G	A	G	G	G	A	A	G	G	A
chr1	3275628	T	TG	T	T	T	T	T	T	G	T	G	T	T	T	T	T	T	.	T	T	.	T	T
chr1	3275701	T	TC	C	T	T	C	C	C	C	C	C	C	C	C	C	C	C	C	C	C	C	T	C
chr1	3275720	G	AG	.	G	G	G	G	G	A	G	A	.	G	G	G	G	G	G	G	G	G	G	G
chr1	3275751	C	CG	G	C	C	G	G	G	G	G	G	G	G	G	G	G	G	G	G	G	G	C	G
chr1	3275758	T	TG	T	T	T	T	G	G	T	T	T	T	T	T	T	T	G	T	T	T	T	T	T
chr1	3275820	T	TC	T	T	T	T	C	C	T	T	T	T	T	T	T	T	C	T	T	T	T	T	T
chr1	3275822	G	TG	G	G	G	G	T	T	G	G	G	G	G	G	G	G	T	G	G	G	G	G	G
chr1	3275904	C	CG	C	C	C	C	G	G	C	C	C	C	C	C	C	C	G	C	C	C	C	C	C
chr1	3275962	C	CG	.	C	C	.	.	.	.	C	G	C	C	.	C	.	.	G	.	C	G	.	C
chr1	3278581	C	AC	.	C	C	.	A	A	.	C	C	.	.	.	.	.	A	.	.	C	.	.	C
chr1	3278633	C	AC	C	C	C	A	C	C	C	C	C	.	.	A	C	.	C	.	.	C	.	C	C
chr1	3278670	T	TC	T	T	T	C	C	C	.	T	T	.	T	.	T	C	C	T	.	T	T	T	T
chr1	3278692	A	AG	A	A	.	G	A	A	A	A	.	.	A	.	A	G	A	G	.	A	G	.	A
chr1	3278765	C	AC	C	C	C	A	C	C	.	C	C	.	.	A	C	A	C	A	C	.	A	C	C
chr1	3278786	A	AG	A	A	A	A	.	G	A	A	A	.	.	A	A	A	G	A	A	A	A	A	A
chr1	3278820	T	TC	T	T	T	T	C	C	T	T	T	T	T	T	T	T	C	T	T	T	T	T	T
chr1	3278851	G	AG	G	G	G	A	G	G	G	G	G	G	G	A	G	A	G	A	G	G	A	G	G
chr1	3278852	C	AC	C	C	C	A	C	C	C	C	C	C	C	A	C	A	C	A	C	C	A	C	C
chr1	3278873	G	AG	G	G	G	A	G	G	G	G	G	G	G	A	G	A	G	A	G	G	.	.	G
chr1	3278882	C	TC	C	C	C	T	C	C	C	C	C	.	C	T	C	T	C	T	C	C	.	.	C
chr1	3278900	G	TG	G	G	G	G	G	G	G	G	G	G	G	G	G	G	G	T	G	G	T	.	G
chr1	3278924	G	AG	G	G	G	A	.	G	G	G	G	G	G	A	G	A	G	A	G	.	A	G	G
chr1	3278948	C	AC	C	C	C	C	.	A	C	C	C	.	C	C	.	C	A	A	C	C	.	C	C
chr1	3279036	G	AG	G	G	.	.	G	A	.	.	G	.	G	G	G	G	A	.	G	.	A	.	G
chr1	3279095	A	AG	.	A	A	G	.	G	.	.	.	.	.	.	.	A	.	.	.	.	G	.	.
chr1	3279179	G	AG	.	.	.	A	G	.	.	G	.	.	.	G	.	G	.	.	G	.	A	.	G
chr1	3279235	C	TC	.	C	.	C	C	C	.	C	.	.	.	.	.	.	C	T	C	.	T	.	C
chr1	3279302	G	AG	G	G	G	A	G	G	G	G	G	.	G	G	.	G	.	A	G	G	.	.	G
chr1	3279371	A	AG	A	A	A	A	A	A	G	A	G	.	A	A	A	A	A	A	A	A	A	A	A
chr1	3279411	C	TC	T	C	C	C	T	T	.	T	T	.	T	T	T	T	.	T	T	.	T	.	T
chr1	3279413	T	TC	C	T	T	T	C	C	.	C	T	.	C	T	T	T	.	T	C	.	T	.	C
chr1	3279439	A	AG	G	A	A	A	G	G	.	G	A	.	G	.	A	A	A	A	G	.	.	A	G
chr1	3279450	G	AG	A	G	G	G	G	G	.	A	.	.	A	.	G	G	G	G	A	.	.	.	A
chr1	3279476	T	TC	C	T	T	.	.	.	.	.	.	.	.	.	.	.	.	.	.	.	.	.	C
chr1	3279514	C	CG	.	.	.	C	.	G	.	.	.	.	.	C	.	C	.	C	G	.	.	.	G
chr1	3280441	A	AG	.	A	A	G	.	G	.	.	.	.	.	G	.	G	.	.	G	G	G	.	G
chr1	3280447	A	AG	.	A	A	A	.	A	.	.	.	.	.	G	.	.	.	.	A	A	G	.	A
chr1	3280530	A	AG	A	A	A	A	A	G	G	A	G	A	G	G	G	G	A	A	A	A	A	A	A
chr1	3280583	T	TC	T	T	T	T	T	T	C	T	C	T	C	T	T	T	T	T	T	.	T	T	.
chr1	3280587	T	TC	T	T	T	T	C	T	T	T	T	T	T	T	T	T	C	T	T	.	T	T	T
chr1	3280639	C	TC	T	C	C	C	C	C	T	T	T	T	T	C	C	C	C	C	T	T	C	C	T
chr1	3280724	G	AG	G	G	G	G	A	G	G	G	G	G	G	G	G	G	A	G	G	G	G	G	G
chr1	3280923	C	TC	T	C	C	C	T	T	T	T	T	T	T	T	T	T	C	T	T	T	T	C	T
chr1	3280950	C	AC	A	C	C	C	A	A	A	A	A	A	A	A	A	A	C	A	A	A	A	C	A
chr1	3281004	T	TC	C	T	T	T	C	C	C	C	C	C	C	C	T	C	C	T	C	.	T	.	C
chr1	3281037	C	TC	T	C	C	C	T	T	T	T	T	T	T	T	C	T	C	C	T	T	C	C	T
chr1	3281079	C	TC	C	C	C	C	C	C	C	C	C	C	C	C	C	C	C	T	C	.	T	C	C
chr1	3281097	G	AG	A	G	G	T	.	G	G	A	G	.	G	A	G	A	G	G	.	.	G	G	A
chr1	3281184	C	TC	T	C	C	C	.	C	C	T	.	.	.	T	C	T	C	C	T	.	.	.	T
chr1	3281206	G	AG	A	G	G	.	.	G	.	A	.	.	.	A	G	A	.	G	.	.	G	G	A
chr1	3281217	C	AC	C	C	C	A	C	C	.	C	A	.	.	C	C	C	C	C	.	.	C	C	C
chr1	3281277	T	AT	A	T	T	A	A	T	A	A	A	A	A	A	A	A	T	A	A	A	A	.	A
chr1	3281295	A	AG	G	A	A	G	G	A	G	G	G	G	G	G	G	G	A	G	G	G	G	A	G
chr1	3281315	T	TC	T	T	T	T	T	.	T	T	T	T	T	T	C	T	T	C	T	T	C	T	T
chr1	3281335	A	AT	T	A	A	T	T	.	T	T	T	T	.	.	T	T	T	T	T	T	T	A	T
chr1	3281336	A	AC	C	A	A	C	C	.	C	C	.	C	.	.	C	C	C	C	C	C	C	A	C
chr1	3281796	T	TC	.	.	T	.	.	T	.	C	.	.	.	.	.	C	C	.	.	C	.	.	C
chr1	3281870	C	TC	C	C	C	T	.	C	.	C	T	C	.	C	C	C	C	C	C	C	C	C	C
chr1	3281946	C	CG	.	C	C	G	.	C	C	.	G	.	.	.	C	G	G	C	.	G	C	.	.
chr1	3281951	T	TC	.	T	T	T	C	T	T	C	T	.	.	.	T	C	T	T	.	C	T	.	C
chr1	3281956	A	AG	.	A	A	.	G	A	A	G	A	.	.	.	A	G	A	A	.	G	A	.	G
chr1	3282170	G	AG	G	G	G	G	G	A	G	G	G	.	G	G	G	G	G	A	G	G	A	G	G
chr1	3282206	A	AG	G	A	A	G	G	G	G	G	G	G	G	G	G	G	A	G	G	G	G	.	G
chr1	3282339	A	AG	A	A	A	G	A	G	A	A	G	A	.	A	A	A	G	G	.	A	G	.	A
chr1	3282378	C	TC	.	T	.	.	C	.	.	C	T	.	.	.	.	.	T	T	.	.	.	.	.
chr1	3282664	T	TC	.	T	T	C	C	C	.	C	C	.	C	.	C	C	C	C	C	C	C	.	C
chr1	3282687	T	TC	C	T	T	C	C	T	C	C	C	.	C	C	T	C	C	C	C	C	C	T	C
chr1	3282689	G	AG	A	G	G	A	A	G	.	A	A	.	A	A	G	A	A	A	A	A	A	G	A
chr1	3282703	T	TC	T	T	T	T	T	C	T	T	T	T	T	T	C	T	.	T	T	T	T	.	T
chr1	3282709	G	AG	G	G	G	G	G	A	G	G	G	G	G	G	A	G	A	A	G	G	A	G	G
chr1	3282713	T	TC	T	T	T	T	T	C	T	T	T	T	T	T	C	T	C	C	T	T	C	T	T
chr1	3282872	C	TC	.	C	.	C	C	C	C	C	C	.	C	.	C	C	C	T	C	C	T	.	C
chr1	3282920	A	AG	G	A	A	G	G	G	G	G	G	G	G	G	A	G	A	A	G	G	A	A	G
chr1	3282973	G	AG	G	G	G	G	A	G	.	G	G	.	G	G	G	G	A	G	G	G	G	.	G
chr1	3283050	C	TC	T	C	C	T	C	T	T	T	T	.	.	T	.	T	C	C	T	T	C	C	T
chr1	3283076	T	AT	T	T	T	T	A	T	T	T	T	.	T	T	A	T	A	T	T	T	T	T	T
chr1	3283093	A	AG	.	A	A	A	G	A	A	A	A	.	A	A	G	A	G	G	A	A	G	A	A
chr1	3283118	G	AG	.	G	G	G	A	G	G	G	G	G	G	G	G	G	A	G	G	G	G	G	G
chr1	3283153	T	TC	.	T	T	C	T	C	C	C	C	C	C	C	T	C	T	T	C	C	T	T	C
chr1	3283563	G	AG	.	G	G	G	G	G	G	G	G	G	G	G	G	G	G	A	.	G	A	G	G
chr1	3283567	A	AT	.	A	A	T	T	T	T	T	T	T	T	T	A	T	T	A	.	T	A	A	T
chr1	3283606	C	TC	C	C	C	C	T	C	.	C	C	C	C	C	C	C	T	C	C	C	C	C	C
chr1	3283733	T	TC	.	T	T	T	T	T	.	T	T	.	T	T	T	T	T	C	T	T	C	T	T
chr1	3283846	T	AT	.	T	T	T	T	T	.	T	T	.	.	T	T	T	T	A	.	T	A	T	T
chr1	3283906	C	CG	C	C	C	C	C	C	C	C	C	C	C	C	C	C	C	G	C	C	G	.	C
chr1	3283964	G	AG	A	G	G	A	G	A	A	A	A	A	A	A	G	A	G	A	A	A	A	.	A
chr1	3284287	A	AT	.	A	A	T	A	T	.	T	T	.	.	T	A	T	A	A	T	T	A	.	T
chr1	3284384	T	TC	.	T	T	T	T	T	.	T	T	.	.	.	T	.	T	C	.	.	C	T	T
chr1	3284441	A	AG	A	A	.	A	G	A	A	A	A	.	A	A	G	.	G	A	A	A	A	A	A
chr1	3284528	A	AG	G	A	A	G	G	G	G	G	G	G	G	G	G	G	G	.	G	G	G	A	G
chr1	3284758	C	TC	T	.	C	T	.	T	.	T	T	T	T	T	C	T	C	.	.	T	C	C	T
chr1	3284839	T	TC	C	T	T	C	C	C	C	.	C	C	.	.	C	C	C	C	.	C	C	.	C
chr1	3284863	T	TG	.	T	T	G	T	G	G	.	G	G	.	.	T	G	T	T	.	G	T	.	G
chr1	3285460	T	TC	.	T	T	T	T	T	.	T	T	.	T	.	T	T	T	C	T	T	C	.	T
chr1	3285599	C	AC	.	C	C	A	.	A	A	A	A	.	A	.	C	A	C	C	A	A	C	.	A
chr1	3285627	C	TC	.	.	C	T	C	T	.	T	.	.	.	.	C	.	C	C	.	T	C	.	T
chr1	3285633	G	AG	.	.	G	.	G	.	.	.	A	.	.	.	G	.	G	G	.	.	G	.	A
chr1	3285691	C	AC	C	C	C	C	A	C	.	C	C	.	C	C	C	C	A	C	C	C	C	.	C
chr1	3285707	G	TG	G	G	G	G	T	G	G	G	G	.	G	G	G	G	T	G	G	G	G	.	G
chr1	3285734	A	AG	A	A	A	A	A	A	A	A	A	A	A	G	A	G	A	A	A	A	A	.	A
chr1	3286024	G	AG	G	G	G	G	G	G	.	G	G	.	G	G	A	G	G	A	G	G	A	.	G
chr1	3286071	G	AG	.	G	G	G	.	G	.	G	G	G	G	G	G	G	G	A	G	G	A	.	G
chr1	3286241	C	CG	.	.	.	C	.	.	.	G	.	.	.	.	C	.	.	.	.	.	.	.	G
chr1	3286332	C	AC	.	C	.	C	A	C	.	C	.	.	.	.	.	C	A	C	.	.	C	.	C
chr1	3286384	G	CG	.	G	G	G	G	G	.	C	G	.	.	.	G	C	G	.	.	.	.	.	C
chr1	3286410	C	TC	.	.	C	.	T	.	.	C	C	.	.	.	.	C	T	C	C	.	.	.	C
chr1	3286633	C	TC	.	C	C	C	.	C	.	C	.	.	C	C	.	C	C	T	C	.	T	.	C
chr1	3354911	C	TC	.	.	.	.	.	C	.	T	T	.	.	T	C	C	.	.	T	.	T	.	T
chr1	3354944	G	AG	.	.	.	.	.	G	.	G	G	.	.	.	G	.	.	A	.	.	A	.	.
chr1	3355023	G	AG	G	.	.	A	G	G	G	G	.	.	G	G	G	G	A	G	G	.	.	.	G
chr1	3355032	G	AG	G	.	.	A	G	G	G	G	.	.	G	G	G	G	A	G	G	.	G	.	G
chr1	3355062	G	AG	G	.	.	G	.	A	.	G	A	.	G	A	.	A	G	.	G	.	G	.	.
chr1	3355266	A	AC	.	A	.	A	C	A	.	A	.	.	C	C	.	C	.	C	.	.	C	.	C
chr1	3355512	C	TC	C	C	C	T	.	C	.	C	C	C	C	C	.	C	T	C	C	C	C	.	C
chr1	3355515	G	AG	G	G	G	A	.	G	G	G	G	G	G	G	.	G	A	A	A	G	A	.	A
chr1	3355534	G	AG	A	G	G	G	.	G	A	A	G	A	G	G	.	G	G	G	G	A	G	.	G
chr1	3355555	C	AC	A	C	C	C	.	A	A	A	A	A	A	A	.	A	C	C	C	A	C	.	C
chr1	3355559	A	AG	A	A	A	A	.	A	A	A	G	A	A	G	.	G	A	A	A	A	A	.	A
chr1	3355826	G	CG	.	G	G	C	.	G	.	G	G	.	.	G	C	G	C	C	.	.	C	.	C
chr1	3355841	C	AC	.	C	C	C	.	A	.	C	A	.	.	A	C	A	C	C	C	.	C	.	C
chr1	3356002	G	CG	.	G	G	G	.	C	.	C	G	.	G	G	G	G	G	G	.	.	G	.	G
chr1	3356032	A	AC	.	A	A	A	.	C	.	C	.	.	C	A	C	A	.	A	.	.	A	.	A
chr1	3356513	T	TC	C	T	T	C	.	T	C	C	T	C	T	T	T	T	C	C	C	T	C	.	C
chr1	3356514	G	TG	G	G	G	G	.	T	G	G	T	G	T	T	T	T	G	G	G	T	G	.	G
chr1	3356524	C	TC	C	C	C	C	.	T	C	C	C	C	T	C	T	C	C	C	.	T	C	.	C
chr1	3356614	T	TC	T	T	T	T	T	T	T	T	C	.	T	C	T	C	T	T	T	T	T	.	T
chr1	3356618	C	CG	G	C	C	G	C	G	G	G	C	.	G	C	C	C	G	G	G	G	G	.	G
chr1	3356619	C	TC	T	C	C	T	C	T	T	T	C	.	T	C	C	C	T	T	T	T	T	.	T
chr1	3356660	T	TC	C	T	T	C	C	C	.	C	C	.	.	.	C	C	C	.	.	.	C	.	C
chr1	3356678	C	CG	G	C	C	C	C	G	G	G	C	G	G	C	C	C	C	C	G	G	C	.	G
chr1	3356688	G	AG	.	G	G	A	A	A	A	A	A	A	A	A	A	A	A	A	.	A	A	.	A
chr1	3360237	C	TC	.	C	C	C	C	C	.	C	T	.	.	.	.	T	C	C	.	.	C	.	.
chr1	3360402	A	AT	.	A	A	A	.	.	.	A	.	.	.	A	.	A	A	A	T	.	A	.	T
chr1	3360440	A	AG	A	A	A	A	A	.	.	.	.	.	G	.	.	A	A	A	G	.	A	.	G
chr1	3360507	A	AG	.	.	A	.	.	.	.	.	.	.	.	.	G	.	A	.	G	G	.	.	G
chr1	3362458	A	AC	A	.	.	A	.	C	.	A	A	.	C	A	A	A	A	C	.	C	C	.	C
chr1	3364941	C	CG	.	C	C	.	.	.	G	G	.	.	C	.	.	.	G	C	C	.	C	C	C
chr1	3365003	T	TG	.	T	.	.	.	G	.	.	.	.	.	.	.	T	T	T	.	G	T	T	G
chr1	3365031	G	TG	T	G	.	T	T	T	.	T	T	.	T	T	.	T	T	G	T	T	G	G	T
chr1	3365070	G	AG	A	G	G	A	A	A	A	A	A	A	A	A	.	A	A	G	A	A	G	.	A
chr1	3365125	A	AC	A	A	A	A	A	A	A	A	C	A	.	C	A	.	A	A	A	A	A	A	A
chr1	3365126	C	AC	C	C	C	C	C	C	.	C	A	.	.	A	C	.	C	C	C	C	C	C	C
chr1	3365241	C	TC	T	C	C	C	.	C	T	T	C	T	.	C	.	C	C	C	.	C	C	C	C
chr1	3365246	T	TC	T	T	T	C	.	T	T	T	T	T	.	T	.	T	C	T	.	T	T	T	T
chr1	3365304	T	TC	.	.	T	.	.	.	.	C	T	.	.	.	.	T	C	.	.	T	.	.	.
chr1	3365465	C	TC	T	C	C	T	T	A	T	T	C	.	T	C	.	C	T	C	C	C	C	.	C
chr1	3365546	G	AG	.	G	G	G	G	A	.	A	G	.	.	G	.	G	G	G	G	G	G	.	G
chr1	3365613	C	TC	.	C	C	T	C	T	.	T	C	.	.	C	T	C	T	C	C	C	C	.	C
chr1	3365626	A	AG	.	A	A	A	A	A	.	G	A	.	.	A	G	A	A	A	A	A	A	.	A
chr1	3365636	A	AG	.	A	A	A	A	A	.	A	G	.	.	G	A	G	A	A	A	A	A	.	A
chr1	3365717	T	AT	.	.	.	A	.	.	.	T	.	.	.	.	.	.	A	.	.	.	.	.	T
chr1	3365852	A	AG	G	A	A	A	A	G	G	G	A	.	.	A	.	A	A	A	.	G	A	.	G
chr1	3366286	C	TC	.	C	C	C	C	C	.	C	T	.	.	T	C	T	C	C	.	C	C	C	C
chr1	3366956	T	TG	.	T	T	.	G	T	.	T	G	.	.	G	T	G	A	T	.	T	T	T	T
chr1	3367593	G	CG	.	G	G	C	G	G	.	G	G	G	G	G	G	G	C	G	G	G	G	.	G
chr1	3367659	A	AG	.	A	A	.	G	.	A	.	G	.	.	G	G	G	.	A	A	.	.	.	A
chr1	3367749	G	CG	C	G	.	C	C	C	.	.	G	C	G	G	C	.	C	G	G	G	.	G	G
chr1	3367763	G	TG	G	G	.	.	.	G	.	.	T	G	G	T	G	.	G	G	G	.	.	G	G
chr1	3367803	G	AG	G	.	.	A	.	.	.	.	G	.	.	.	.	G	A	.	.	.	.	.	.
chr1	3367833	C	AC	A	C	C	A	A	A	.	A	A	.	C	A	.	A	A	C	.	.	C	.	C
chr1	3367916	A	AG	G	A	A	A	A	A	G	G	A	.	.	A	A	.	A	A	A	A	A	.	A
chr1	3367992	T	TG	.	T	T	G	G	G	.	G	G	.	.	G	G	G	G	T	.	T	T	.	T
chr1	3368061	C	TC	T	C	C	C	T	C	.	T	C	T	T	C	C	C	C	C	C	C	C	C	C
chr1	3368086	C	CG	G	C	C	C	G	C	.	G	C	G	G	C	.	C	C	C	C	C	C	.	C
chr1	3368087	G	TG	G	G	G	G	G	G	.	G	T	G	G	T	.	T	G	G	G	G	G	.	G
chr1	3368102	G	CG	C	G	G	G	.	C	.	.	C	C	.	C	C	.	G	G	G	G	G	.	G
chr1	3368128	T	TC	C	T	T	C	C	T	.	C	C	.	C	.	C	.	C	T	T	T	T	.	T
chr1	3368156	G	TG	T	G	G	G	T	G	.	T	T	.	T	T	T	T	G	G	G	G	G	.	G
chr1	3368175	T	TG	T	T	T	G	T	.	.	T	T	.	T	T	T	T	G	T	T	T	T	.	T
chr1	3368399	A	AG	.	A	A	G	.	A	.	A	A	A	.	A	A	A	G	.	.	A	A	.	A
chr1	3368408	T	TC	.	T	T	C	.	C	.	.	C	T	.	C	C	C	.	.	.	C	.	.	C
chr1	3368505	C	CG	.	C	C	G	.	G	.	C	C	C	G	C	G	C	.	C	C	C	C	.	C
chr1	3368555	G	TG	G	G	G	T	G	T	.	G	T	.	.	T	T	T	T	G	T	.	G	.	T
chr1	3368705	C	AC	.	C	C	C	.	A	.	C	C	.	A	C	.	C	C	C	A	.	C	.	A
chr1	3368735	A	AG	G	A	A	A	.	G	.	G	G	G	G	G	G	G	A	A	G	G	A	.	G
chr1	3405270	C	AC	C	C	.	.	.	.	.	C	.	.	A	C	A	C	.	.	C	.	C	.	C
chr1	3405286	A	AG	.	A	.	.	.	.	.	G	.	.	A	G	A	G	.	.	G	.	G	.	G
chr1	3405291	G	TG	.	G	.	.	.	.	.	T	.	.	G	T	G	T	.	.	T	.	T	.	T
chr1	3405322	C	AC	.	.	.	A	.	.	.	A	A	.	C	.	C	A	.	.	A	.	.	.	A
chr1	3405346	A	AG	.	A	.	G	.	.	.	G	G	.	A	.	A	G	.	.	.	.	.	A	G
chr1	3405435	T	TC	C	T	.	C	.	T	C	C	C	C	C	C	T	C	.	C	C	.	C	T	C
chr1	3405632	T	TC	.	T	.	C	.	T	.	C	C	.	T	.	.	C	C	C	.	.	.	.	.
chr1	3405718	G	AG	.	G	G	A	.	G	.	G	A	.	G	G	G	G	.	G	G	.	G	G	G
chr1	3405736	G	AG	.	G	G	A	.	G	.	G	A	.	G	G	G	G	A	G	G	.	G	.	G
chr1	3405804	G	AG	G	G	.	A	.	G	.	G	A	.	G	.	G	G	G	G	G	.	G	.	G
chr1	3406174	T	TC	T	T	T	C	T	C	C	C	T	T	C	T	T	T	C	.	T	T	C	.	T
chr1	3406177	T	TC	T	T	T	C	T	C	C	C	T	T	C	T	T	T	T	.	T	T	C	T	T
chr1	3406324	T	TG	T	T	.	.	T	G	G	G	.	T	G	T	T	T	T	.	T	T	G	T	T
chr1	3406445	A	AG	A	A	A	A	A	G	G	A	.	A	G	.	A	A	G	A	A	A	A	A	A
chr1	3406626	T	TG	G	T	T	T	T	G	G	.	T	.	G	T	T	T	G	.	G	G	.	T	G
chr1	3406639	A	AG	G	A	A	A	A	G	G	G	A	G	G	A	A	A	A	.	G	G	G	A	G
chr1	3406643	G	AG	G	G	G	G	G	G	G	A	.	G	G	G	G	G	G	.	G	G	A	G	G
chr1	3406817	G	AG	A	G	G	G	.	G	A	A	G	A	A	G	A	G	G	.	A	A	.	G	A
chr1	3406906	T	AT	A	T	T	T	T	.	A	A	T	.	A	T	A	T	T	.	A	A	T	.	A
chr1	3406946	C	CG	.	C	C	.	.	C	.	G	C	.	.	C	G	C	C	.	G	G	.	.	G
chr1	3407039	A	AT	.	A	A	A	A	A	T	.	.	T	.	A	T	A	A	.	.	T	.	.	T
chr1	3407042	C	AC	.	C	C	C	C	C	A	.	.	A	.	C	A	C	C	.	.	A	.	.	.
chr1	3407210	A	AC	.	A	A	A	.	A	.	.	A	.	.	.	.	A	A	C	.	.	C	.	.
chr1	3407327	G	TG	T	G	G	G	G	G	T	T	G	.	T	.	T	.	G	G	.	T	G	.	T
chr1	3407375	C	TC	T	C	C	C	C	.	.	T	.	.	T	.	T	C	C	T	T	T	T	.	T
chr1	3407378	A	AT	A	A	A	A	A	.	.	A	.	.	A	A	A	A	A	T	.	A	T	.	A
chr1	3407392	C	AC	C	C	C	C	C	.	.	C	.	C	C	C	C	C	C	A	C	C	A	.	C
chr1	3407440	A	AG	.	A	A	.	A	G	.	A	A	A	.	A	.	.	A	G	A	.	G	.	A
chr1	3407442	C	AC	.	C	C	C	C	A	.	C	C	C	.	C	.	.	C	A	C	.	A	.	C
chr1	3407745	G	AG	.	G	G	G	G	A	.	.	G	.	.	G	.	G	G	.	.	A	A	.	.
chr1	3407755	C	AC	.	.	C	C	C	A	.	.	C	.	.	C	.	C	C	.	.	.	A	.	.
chr1	3407844	T	TC	.	T	T	T	T	T	.	C	T	C	C	T	.	T	T	T	.	.	T	T	C
chr1	3407889	T	TC	.	.	T	T	T	.	.	C	T	.	C	T	C	T	T	C	C	C	C	.	C
chr1	3407925	T	TC	C	T	T	T	T	.	C	C	.	.	C	T	.	T	T	C	C	C	C	.	C
chr1	3407926	G	AG	G	G	G	G	G	.	G	G	.	.	G	G	.	G	G	A	G	G	A	.	G
chr1	3407992	C	TC	T	C	C	C	C	C	.	T	C	.	T	C	T	C	C	.	T	.	.	.	T
chr1	3408007	A	AG	.	A	A	A	A	G	.	G	A	.	G	A	G	A	A	.	.	.	.	.	G
chr1	3408040	G	CG	C	G	G	G	G	.	.	C	G	.	C	G	.	G	G	.	.	C	.	G	C
chr1	3408052	G	AG	A	G	G	G	G	G	A	A	G	.	A	G	.	G	G	.	A	A	G	G	A
chr1	3408091	C	CG	.	C	C	C	C	.	G	G	C	.	G	.	.	C	C	.	.	G	G	.	G
chr1	3408094	G	AG	.	G	G	G	G	.	.	A	G	.	.	.	.	G	G	.	.	A	T	.	A
chr1	3408112	G	AG	G	G	G	G	G	G	.	G	G	.	.	.	G	G	G	A	G	G	A	.	G
chr1	3408124	A	AG	G	A	A	A	A	G	.	G	A	.	.	.	G	A	A	G	.	G	G	.	G
chr1	3408151	C	CG	G	C	C	C	C	C	.	G	C	.	G	C	G	C	C	C	.	G	C	C	G
chr1	3408172	A	AG	G	A	A	A	A	G	.	G	A	G	G	.	G	A	A	G	.	G	G	A	G
chr1	3408187	T	TG	T	T	T	T	T	T	.	T	T	.	.	T	.	T	T	G	.	T	G	T	T
chr1	3408209	T	TC	.	T	T	T	T	C	.	C	T	.	.	T	C	T	T	.	.	.	.	T	C
chr1	3408274	C	TC	C	C	C	C	C	T	.	C	C	.	.	C	C	C	C	T	.	.	T	C	C
chr1	3408277	G	AG	A	G	G	G	.	G	.	A	G	.	.	G	A	G	G	G	.	.	G	G	A
chr1	3408328	C	TC	C	C	C	C	C	T	.	C	C	.	.	C	C	C	C	T	C	C	T	.	C
chr1	3408343	G	CG	C	G	G	G	G	G	.	C	G	.	C	G	G	G	G	G	.	.	G	.	C
chr1	3408370	A	AG	.	A	A	A	A	G	.	G	A	.	G	A	.	A	A	G	.	.	G	A	G
chr1	3408385	G	AG	.	G	G	G	G	G	.	.	G	.	A	G	.	G	G	G	.	.	G	.	A
chr1	3408430	C	TC	T	C	C	C	C	C	T	T	.	.	.	C	.	C	C	T	.	T	T	.	T
chr1	3408706	C	CG	C	C	C	C	G	G	G	C	C	C	G	G	C	G	C	G	C	C	G	C	C
chr1	3408750	T	TC	T	T	T	T	C	C	C	T	T	T	C	C	T	C	T	T	T	T	T	.	T
chr1	3408786	C	TC	C	C	C	C	.	.	.	C	C	.	T	T	C	T	C	C	C	C	C	.	C
chr1	3408794	A	AG	A	A	A	A	G	G	.	A	A	.	G	G	.	G	A	A	A	.	A	.	A
chr1	3408874	T	TC	T	T	T	T	C	T	C	T	T	T	C	C	.	C	T	T	T	.	T	T	T
chr1	3408909	C	TC	C	C	C	C	T	C	T	C	C	.	T	T	.	T	C	C	C	C	C	C	C
chr1	3409072	G	AG	G	G	G	G	G	A	G	G	G	G	G	G	G	G	G	A	G	G	A	G	G
chr1	3409153	A	AG	A	A	A	A	A	G	.	A	A	A	A	A	.	A	A	G	A	A	G	.	A
chr1	3409249	C	CG	C	C	C	C	G	.	G	C	C	C	.	G	.	G	C	.	C	.	.	.	C
chr1	3409290	T	TC	T	T	T	T	.	T	.	T	T	.	.	.	.	C	T	C	.	T	.	.	T
chr1	3409322	A	AG	A	A	A	.	A	A	.	.	A	.	A	A	.	A	A	G	A	.	G	.	.
chr1	3409331	T	TC	.	T	T	.	T	T	.	.	T	.	T	T	.	T	.	C	T	.	C	.	T
chr1	3409428	G	TG	G	G	G	G	T	G	T	G	G	.	T	T	G	T	G	G	G	.	.	.	G
chr1	3409484	C	TC	C	C	C	C	.	C	T	C	C	C	T	T	C	T	C	C	C	.	C	C	C
chr1	3409486	G	AG	G	G	G	G	.	G	G	G	G	G	G	G	G	G	G	A	G	.	A	G	G
chr1	3439353	A	AG	.	.	A	.	.	.	.	.	.	.	.	A	.	G	.	.	G	.	.	.	.
chr1	3450570	T	TC	C	T	T	C	T	C	.	C	T	T	T	T	T	.	C	.	.	C	T	T	.
chr1	3450903	A	AG	A	A	A	A	A	A	A	A	G	.	A	G	A	A	A	A	A	A	A	A	A
chr1	3450921	T	TC	T	T	T	T	T	T	T	T	C	.	T	C	T	T	T	T	T	T	T	T	T
chr1	3450984	G	AG	G	G	G	G	G	G	G	G	A	.	G	A	G	G	G	G	G	G	G	.	G
chr1	3451130	T	TG	T	T	T	T	.	T	T	T	G	T	T	G	T	T	T	T	T	T	T	T	T
chr1	3451151	A	AT	A	A	A	A	A	A	A	A	T	A	A	T	A	A	A	A	A	.	A	A	A
chr1	3468710	G	TG	T	G	G	.	T	G	G	G	T	G	.	T	.	T	G	G	.	.	G	G	.
chr1	3468972	C	AC	C	C	C	A	C	A	A	A	C	.	.	A	.	C	A	A	A	.	A	C	A
chr1	3468978	C	CG	C	C	C	.	C	.	G	.	C	.	.	G	C	C	.	.	.	.	.	C	G
chr1	3468982	A	AG	G	A	A	.	A	.	.	.	G	.	.	.	G	G	.	.	.	.	.	A	.
chr1	3468985	A	AG	A	A	A	G	A	G	.	.	A	.	.	G	A	A	.	.	.	.	.	A	.
chr1	3468986	A	AC	A	A	A	C	A	C	.	.	A	.	.	T	A	A	.	.	.	.	.	A	.
chr1	3469035	A	AC	A	A	A	A	A	A	A	A	A	A	A	A	C	C	A	A	A	A	A	A	A
chr1	3469048	T	TC	C	T	T	C	C	C	C	T	C	T	C	C	C	C	C	C	T	C	C	T	T
chr1	3469069	T	TC	.	C	.	.	.	C	.	C	.	.	.	T	.	.	.	T	.	.	.	C	C
chr1	3469270	C	TC	C	C	C	C	C	T	C	C	C	T	C	C	C	C	T	C	T	C	C	C	T
chr1	3469438	C	CG	C	C	C	C	C	C	C	C	C	.	C	C	G	G	G	C	C	C	C	C	C
chr1	3469587	C	AC	C	C	C	C	C	C	C	C	C	.	C	C	A	A	C	C	C	C	C	C	C
chr1	3469614	C	AC	C	C	C	C	C	C	A	C	C	C	C	C	C	C	C	A	C	C	A	C	C
chr1	3469656	G	CG	G	G	G	G	G	G	C	G	G	G	G	G	G	G	G	C	G	G	C	G	G
chr1	3469659	G	CG	G	G	G	G	G	G	.	C	G	G	G	G	G	G	C	C	C	G	C	G	C
chr1	3469663	C	AC	C	C	C	A	C	C	.	A	C	A	C	C	C	C	A	A	A	C	A	C	A
chr1	3469743	A	AC	A	A	A	A	A	C	A	A	C	A	C	A	C	C	A	A	C	A	A	A	C
chr1	3469793	G	TG	G	G	G	G	G	G	.	T	G	G	G	G	G	G	G	G	T	G	G	G	T
chr1	3469803	C	AC	C	C	C	C	C	C	.	A	C	C	C	C	.	C	C	C	A	C	C	.	A
chr1	3469815	C	CG	.	C	C	G	C	C	.	C	G	.	G	C	.	.	C	C	.	C	C	.	.
chr1	3470234	G	AG	G	G	G	A	G	G	G	A	.	A	.	A	G	G	A	G	G	A	G	G	G
chr1	3554592	G	AG	A	G	G	G	A	A	A	A	A	A	A	A	A	A	A	A	A	A	A	.	A
chr1	3554606	C	AC	C	C	C	C	C	C	C	C	A	C	A	C	C	C	C	C	C	C	C	C	C
chr1	3554762	A	AC	A	A	A	A	A	A	A	A	C	A	C	A	A	A	A	A	A	A	A	A	A
chr1	3554813	G	CG	G	G	G	G	G	G	G	G	C	G	C	G	G	G	G	G	G	G	G	G	G
chr1	3555000	C	TC	C	C	C	C	C	C	C	C	T	C	T	C	C	C	C	C	.	C	C	.	C
chr1	3555126	A	AG	.	A	A	A	A	A	A	A	G	A	G	A	A	A	A	A	.	A	A	A	A
chr1	3562194	A	AT	A	A	A	A	A	A	A	A	T	.	T	A	A	A	A	A	A	A	A	A	A
chr1	3563322	G	AG	G	G	G	G	G	G	G	G	A	G	A	G	.	G	G	G	G	G	G	G	G
chr1	3563339	G	AG	G	G	G	G	G	G	G	G	G	A	G	G	G	G	G	G	G	A	G	G	G
chr1	3564169	G	AG	A	G	G	G	A	A	A	A	G	A	G	A	A	A	A	A	A	A	A	G	.
chr1	3564416	G	AG	.	G	G	G	.	G	G	G	A	.	A	.	G	G	.	G	.	.	G	.	G
chr1	3564421	G	CG	.	G	G	G	C	.	C	.	G	.	G	.	C	.	.	C	.	.	C	.	C
chr1	3564467	C	CG	G	C	C	.	G	G	.	G	G	.	G	G	G	G	G	G	G	.	G	C	G
chr1	3564530	G	TG	T	G	.	G	T	T	.	T	T	T	.	T	T	T	T	T	T	.	T	.	T
chr1	3564558	A	AG	.	A	.	A	.	G	G	G	G	.	.	G	G	G	G	G	.	.	G	.	G
chr1	3564563	A	AG	.	A	.	A	.	G	.	G	.	.	.	.	G	G	.	G	.	.	G	.	G
chr1	3645921	A	AG	A	A	A	A	A	A	.	A	A	A	A	A	.	G	A	G	A	.	G	.	A
chr1	3645996	G	CG	G	G	G	G	G	C	G	C	G	G	C	C	G	G	C	G	G	G	G	G	G
chr1	3646022	C	AC	C	C	C	C	C	C	.	C	C	.	C	C	A	A	C	C	C	C	C	C	C
chr1	3646167	G	AG	A	G	G	A	.	G	.	G	G	.	G	G	G	.	G	G	G	.	G	.	G
chr1	3646269	G	CG	.	.	G	.	.	C	G	C	.	G	C	C	.	C	.	C	.	.	.	.	G
chr1	3646430	C	TC	C	C	C	C	C	C	C	T	C	C	C	C	C	C	T	C	C	.	C	.	C
chr1	3646433	C	TC	C	C	C	C	C	C	C	C	T	C	C	C	.	T	C	C	C	.	C	C	C
chr1	3646487	C	ATC	A	C	C	A	C	C	A	C	C	C	C	C	C	C	C	T	C	T	T	.	C
chr1	3646517	C	CG	G	C	C	G	G	C	G	C	G	.	G	.	G	G	C	G	C	.	G	.	C
chr1	3646523	C	TC	T	C	C	T	T	C	T	C	T	C	T	C	T	T	C	T	C	.	T	.	C
chr1	3646526	C	TC	C	C	C	C	C	C	C	C	C	C	C	C	C	C	C	T	C	.	T	.	C
chr1	3646562	C	TC	.	C	C	T	C	C	T	C	C	.	C	.	C	C	C	C	C	C	C	.	C
chr1	3646862	T	TG	T	T	T	T	T	G	T	G	T	.	T	T	T	T	G	T	T	T	T	T	T
chr1	3646885	T	TC	T	T	T	T	C	C	T	C	C	.	C	C	C	C	C	C	T	C	C	T	T
chr1	3647734	T	TC	C	T	T	C	C	C	C	C	C	T	C	T	C	C	C	C	T	C	C	T	T
chr1	3647975	A	AC	.	.	A	.	A	.	.	C	.	.	.	.	A	A	C	.	.	.	.	.	.
chr1	3647980	T	AT	.	.	T	T	T	.	.	A	.	.	.	.	T	T	A	.	.	.	.	.	.
chr1	3647983	G	AG	.	.	G	A	A	.	.	G	.	.	.	.	A	.	G	.	.	.	.	.	G
chr1	3648020	T	TG	.	.	.	T	T	G	.	.	.	T	.	.	T	.	G	T	T	.	.	.	T
chr1	3648292	C	AC	C	.	C	C	C	C	.	C	.	C	C	C	.	A	C	A	C	C	A	.	C
chr1	3648420	G	AG	G	G	G	G	G	G	G	G	G	G	G	G	G	G	G	A	G	G	A	G	G
chr1	3648423	T	TC	T	T	T	T	T	T	T	T	C	T	C	C	C	C	T	C	T	C	C	.	T
chr1	3648490	T	TC	.	T	T	T	.	C	.	.	T	T	.	.	.	T	C	T	T	T	T	.	T
chr1	3648520	G	AG	A	G	G	A	A	.	.	.	G	G	.	G	A	A	.	G	.	G	G	.	G
chr1	3648546	C	TC	C	C	C	C	C	T	.	T	C	.	.	C	C	C	T	C	.	C	C	C	C
chr1	3648580	T	TC	.	T	T	T	T	C	.	C	.	.	.	.	T	T	C	T	.	.	T	.	T
chr1	3648582	C	CG	.	C	C	C	C	G	.	G	.	.	.	.	C	C	G	C	.	.	C	.	C
chr1	3648606	A	AG	A	A	A	A	A	G	A	G	G	A	G	G	G	G	G	A	A	G	A	A	A
chr1	3648629	C	TC	C	C	C	C	C	C	C	T	C	C	C	C	C	C	T	C	C	C	C	C	C
chr1	3648646	C	CG	.	.	C	G	.	C	.	C	.	.	G	G	.	G	C	C	.	G	C	.	C
chr1	3648706	G	CG	.	G	.	.	.	G	.	.	.	.	.	.	C	C	G	G	.	.	G	.	G
chr1	3648708	G	TG	.	G	.	.	.	G	.	.	.	.	.	.	T	T	G	G	.	.	G	.	G
chr1	3648996	G	AG	G	G	G	G	G	G	G	.	.	G	.	G	.	A	A	G	G	A	G	.	G
chr1	3649000	C	TC	T	C	C	T	C	C	T	.	T	C	.	T	.	T	T	T	C	T	T	.	C
chr1	3649033	C	CG	C	C	C	C	C	A	C	C	C	C	C	C	.	C	C	G	C	C	G	C	C
chr1	3649082	C	TC	C	C	C	C	C	C	C	T	C	C	C	C	T	T	T	C	C	.	C	C	C
chr1	3649143	G	AG	G	G	G	G	G	G	G	G	A	.	G	G	G	G	G	A	G	G	A	G	G
chr1	3649145	A	AG	G	A	A	G	A	A	G	A	G	.	G	A	A	A	A	G	A	A	G	A	A
chr1	3649208	C	TC	.	C	C	.	C	C	.	T	T	C	.	C	T	T	T	C	C	C	C	C	C
chr1	3649220	T	TC	.	T	T	.	T	T	.	C	C	T	.	C	C	C	C	C	T	C	C	T	T
chr1	3649247	T	TC	.	T	T	.	.	.	.	C	C	T	.	.	.	.	C	.	T	.	T	T	T
chr1	3649347	T	TC	.	T	T	C	T	T	C	T	T	T	.	T	T	T	T	T	T	T	T	T	T
chr1	3649351	G	AG	.	G	G	G	G	G	G	A	A	G	.	G	G	G	A	A	G	A	A	G	G
chr1	3649380	G	CG	.	G	G	G	C	C	G	G	G	G	G	G	C	C	G	G	G	C	G	G	G
chr1	3649399	C	CG	.	C	C	C	C	C	C	C	C	C	.	G	G	G	C	C	C	C	C	C	C
chr1	3649424	C	TC	.	C	C	.	C	C	.	C	C	C	.	C	T	T	C	C	C	C	.	C	C
chr1	3649426	T	TC	C	T	T	C	T	T	C	T	T	T	C	T	T	T	T	T	T	T	T	T	T
chr1	3649428	T	AT	A	T	T	A	T	T	A	T	T	T	A	T	T	T	T	T	T	T	T	T	T
chr1	3649600	C	TC	.	.	C	.	.	.	T	T	C	.	.	.	.	.	.	.	.	.	.	.	T
chr1	3649619	C	CG	G	C	C	G	G	G	G	G	G	C	G	G	G	G	G	G	C	G	G	C	C
chr1	3649664	A	AG	G	A	A	G	G	G	G	G	G	A	G	G	A	A	G	G	A	G	G	A	A
chr1	3649844	G	AG	G	G	G	G	G	A	G	A	A	G	G	G	A	A	A	G	G	G	G	G	G
chr1	3650046	G	AG	G	G	G	G	A	G	G	G	A	G	G	A	G	G	G	G	G	A	G	G	G
chr1	3650082	C	AC	C	C	C	C	C	C	C	C	C	.	C	C	C	C	C	A	C	C	A	C	C
chr1	3650277	C	TCG	C	C	C	C	C	G	C	T	C	C	C	C	C	C	T	G	C	G	G	C	C
chr1	3650455	C	CG	G	C	C	G	G	G	G	G	G	C	C	C	G	G	G	C	C	C	C	.	C
chr1	3650615	T	TC	.	.	.	C	.	.	.	.	C	.	.	.	.	.	C	T	.	.	T	.	T
chr1	3650618	G	TG	.	.	.	T	.	.	.	.	T	.	.	.	.	.	T	G	.	.	G	.	G
chr1	3650788	G	TG	.	G	G	.	.	.	.	T	.	G	.	.	.	.	.	.	.	T	.	.	.
chr1	3650875	G	AG	.	G	.	.	.	.	.	A	.	.	.	.	.	.	.	.	.	A	G	.	.
chr1	3650960	G	CG	.	C	C	C	.	C	.	.	.	.	C	G	.	C	.	.	.	.	C	.	G
chr1	3651430	T	TC	C	T	T	C	T	T	C	T	T	T	C	T	C	C	T	C	T	C	C	T	T
chr1	3651436	G	AG	A	G	G	A	G	G	A	G	G	G	A	G	A	A	G	A	G	A	A	G	G
chr1	3651610	A	AC	.	A	A	C	A	A	.	C	.	A	C	C	C	C	C	.	A	.	C	A	A
chr1	3651619	C	CG	G	C	C	G	C	C	.	C	.	C	G	C	.	G	.	.	C	.	C	C	C
chr1	3651621	C	CG	G	C	C	G	C	C	.	G	.	C	.	G	.	G	.	.	C	.	G	C	C
chr1	3651646	C	AC	C	C	C	C	C	C	C	A	C	C	C	A	.	C	A	C	C	C	C	C	C
chr1	3651698	G	CG	C	G	G	C	G	G	C	G	C	G	C	G	C	C	G	G	G	C	G	G	G
chr1	3651701	G	CG	G	G	G	G	G	G	G	C	G	G	G	G	G	G	C	G	G	G	G	G	G
chr1	3651755	G	TG	G	G	G	G	G	G	T	G	T	G	G	G	G	G	G	G	G	G	G	.	G
chr1	3651800	C	TC	.	C	.	.	C	C	.	.	C	.	.	.	.	C	C	T	C	.	T	.	C
chr1	3664706	G	TG	.	G	G	G	G	G	.	G	.	.	.	G	.	G	.	T	.	G	T	.	G
chr1	3664734	G	AG	A	G	G	G	.	.	.	.	.	.	.	.	.	A	.	A	G	G	A	.	G
chr1	3664803	A	AC	A	A	A	A	.	A	A	C	A	.	.	A	A	A	.	A	A	C	A	A	A
chr1	3664809	A	AG	G	A	A	A	.	A	G	A	A	.	.	A	A	A	.	A	A	A	A	A	A
chr1	3664852	C	CG	C	C	C	C	.	C	.	G	C	.	.	C	.	.	G	.	C	.	.	.	C
chr1	3664901	A	AC	A	A	A	A	.	A	.	.	.	.	A	A	.	.	A	C	A	.	C	A	A
chr1	3664939	G	CG	G	G	G	G	G	G	C	G	G	.	.	G	G	G	G	C	G	G	C	.	G
chr1	3664979	G	TG	T	G	G	G	T	G	T	T	G	.	G	.	G	G	T	T	G	G	T	.	G
chr1	3664982	A	AC	C	A	A	A	C	A	C	C	A	.	A	.	A	A	C	C	A	A	C	.	A
chr1	3665219	G	CG	C	G	G	G	.	C	.	G	G	.	G	C	G	G	G	C	G	G	C	.	G
chr1	3665345	G	AG	.	.	.	.	.	.	.	G	.	.	.	.	.	G	A	G	A	.	G	.	.
chr1	3665363	G	CG	.	.	.	.	.	.	.	G	.	.	.	.	.	.	.	C	.	.	C	.	G
chr1	3665571	A	AG	.	A	.	.	.	.	.	.	A	.	.	G	.	G	.	.	A	.	G	.	A
chr1	3666112	A	AG	A	A	A	A	A	A	A	A	A	A	A	A	.	A	A	G	A	A	G	A	A
chr1	3666765	C	TC	.	C	C	.	C	C	T	C	C	.	.	C	T	.	C	C	C	C	C	.	C
chr1	3666788	C	TC	.	C	C	C	.	.	C	C	C	.	.	T	C	.	C	T	T	C	T	.	T
chr1	3666833	C	CG	C	C	.	C	G	.	.	G	.	C	C	C	C	C	.	C	C	.	C	.	C
chr1	3666845	C	CG	C	C	C	C	G	C	C	G	.	.	C	.	C	C	.	C	C	.	C	.	C
chr1	3667065	G	AG	.	G	G	.	.	.	.	A	.	.	.	A	.	.	A	.	A	.	A	.	A
chr1	3667089	A	AG	.	A	A	.	.	.	.	G	A	.	.	G	.	G	G	G	G	A	G	.	G
chr1	3667246	T	TG	.	.	T	.	.	.	T	G	.	.	.	.	G	.	.	.	.	.	.	.	G
chr1	3702335	G	TG	.	G	G	T	G	T	.	G	T	.	T	G	T	T	G	G	.	.	.	.	G
chr1	3702462	A	AG	.	A	A	.	.	A	.	A	.	.	A	G	.	A	A	.	G	.	G	.	G
chr1	3702464	C	CG	.	C	C	.	.	C	.	C	.	.	C	G	.	C	C	.	G	.	G	.	G
chr1	3703601	A	AC	.	A	A	C	A	C	.	C	C	.	C	C	.	A	C	C	C	.	C	.	C
chr1	3703624	C	AC	.	C	C	C	C	A	.	C	C	.	A	C	.	C	C	A	C	.	A	.	C
chr1	3703690	C	AC	C	C	C	.	.	A	.	.	.	.	A	.	.	C	C	A	.	.	A	.	.
chr1	3703701	A	AG	A	A	A	.	.	.	.	.	.	.	G	.	.	.	.	G	.	.	G	.	.
chr1	3703705	A	AC	A	A	A	C	.	.	.	.	.	.	C	.	.	.	.	.	.	.	C	.	.
chr1	3703712	G	AG	G	G	G	A	.	G	.	.	G	.	G	.	.	A	.	.	.	.	G	.	A
chr1	3703741	A	AG	A	A	A	G	.	G	G	G	.	.	G	G	.	G	G	G	.	.	G	.	G
chr1	3703762	C	TC	C	C	.	T	.	C	T	T	C	.	C	T	.	T	T	C	.	.	C	.	C
chr1	3703806	C	TC	C	C	.	.	.	.	.	C	.	.	T	.	.	T	C	T	T	C	T	.	T
chr1	3703817	A	AT	.	A	.	.	.	.	.	.	.	.	T	T	.	.	A	T	T	A	T	.	T
chr1	3703846	C	TC	C	C	C	T	.	C	T	C	C	C	.	T	T	T	.	C	C	.	C	C	C
chr1	3703855	C	TC	C	C	C	T	.	C	T	C	C	C	.	T	T	T	C	C	C	.	C	C	C
chr1	3703856	G	AG	G	G	G	G	.	G	G	G	G	G	.	G	G	G	G	A	G	.	A	G	G
chr1	3703891	C	CG	C	C	.	G	.	C	G	C	C	C	G	G	G	G	C	G	C	.	G	.	C
chr1	3703900	A	AG	A	A	.	A	.	G	A	A	G	G	A	A	A	A	A	A	G	.	A	.	G
chr1	3703921	A	AG	A	A	A	G	A	G	G	A	G	G	G	G	G	G	A	G	G	A	G	.	G
chr1	3703936	G	CG	G	G	G	G	.	C	G	.	C	C	G	G	.	G	G	G	C	G	G	.	C
chr1	3703960	T	TC	T	T	T	T	T	C	T	T	C	C	T	T	.	T	T	T	C	T	T	T	C
chr1	3703963	G	CG	G	G	G	G	G	C	G	G	C	C	G	G	.	G	G	G	C	G	G	G	C
chr1	3703996	C	TC	C	C	C	C	C	T	C	C	T	T	C	C	C	C	C	C	T	.	C	C	T
chr1	3704032	C	CG	C	C	.	G	C	G	.	C	.	G	G	G	G	G	C	.	G	.	G	.	G
chr1	3704064	A	AT	A	A	A	T	A	A	T	.	A	A	T	T	T	T	A	T	A	.	T	A	A
chr1	3704074	C	CG	C	C	C	C	C	G	.	C	G	.	C	C	C	C	C	C	G	.	C	C	G
chr1	3704182	G	CG	G	G	G	C	G	C	C	G	G	.	C	C	.	C	G	C	G	G	C	.	G
chr1	3708134	A	AT	.	.	A	A	.	T	A	T	.	.	.	A	.	.	.	T	.	.	.	.	.
chr1	3708232	A	AT	.	A	A	A	A	.	.	.	A	.	T	.	A	A	.	T	.	.	T	.	.
chr1	3708233	A	AT	.	A	A	A	A	.	.	.	A	.	A	.	A	A	.	T	.	.	T	.	.
chr1	3708518	A	AG	A	A	A	A	A	A	G	A	G	.	G	G	A	A	A	G	G	A	G	A	G
chr1	3708554	C	TC	C	C	C	C	C	C	T	C	C	.	C	T	C	C	C	C	C	C	C	.	C
chr1	3708679	G	CG	C	.	.	.	.	.	C	G	.	.	C	.	.	.	G	.	.	G	.	.	.
chr1	3708825	T	TC	T	T	T	T	T	T	C	.	T	T	T	C	T	T	.	T	T	.	T	T	T
chr1	3708826	C	AC	C	C	C	C	C	C	C	.	C	A	C	C	C	C	.	C	A	.	C	C	A
chr1	3708846	T	TC	T	T	T	T	T	T	T	T	T	.	T	T	T	T	T	T	C	.	T	T	C
chr1	3708857	T	TG	T	T	T	G	T	G	G	G	G	.	T	G	G	G	G	G	T	.	G	T	T
chr1	3709021	A	AT	A	A	A	T	A	T	A	T	A	.	A	A	T	T	T	A	A	.	A	A	A
chr1	3709187	G	TG	G	G	G	T	G	G	.	T	G	.	.	G	G	G	T	G	.	.	G	.	G
chr1	3709597	A	AC	A	A	A	C	A	A	A	A	A	A	A	A	A	A	A	C	A	A	C	A	A
chr1	3709841	G	AG	.	.	G	G	G	.	A	A	G	.	.	A	.	G	A	A	.	.	A	.	.
chr1	3709862	G	AG	.	.	G	G	G	.	.	.	G	.	.	.	G	G	A	.	.	.	A	.	.
chr1	3710070	A	AG	A	A	A	A	A	A	G	A	.	.	A	G	A	A	A	A	A	.	A	A	A
chr1	3710113	C	TC	.	C	C	C	C	C	T	C	C	.	C	T	.	C	C	C	.	C	C	C	C
chr1	3710124	C	CG	.	.	C	C	C	G	G	.	C	.	.	G	.	.	C	G	.	.	G	.	C
chr1	3710245	A	AG	.	.	.	G	.	G	G	.	.	.	.	G	.	A	G	.	.	.	G	.	A
chr1	3710321	C	CG	.	C	C	.	C	G	.	C	C	.	.	G	.	G	.	.	.	.	G	.	.
chr1	3710323	A	AC	.	A	A	.	A	C	.	A	A	.	.	C	.	A	.	.	.	.	C	.	.
chr1	3710452	C	TC	C	C	C	.	C	T	.	.	C	.	.	.	.	.	.	.	.	.	T	C	.
chr1	3710476	A	AG	A	A	A	G	A	.	.	.	A	.	.	.	.	.	.	.	.	.	G	.	.
chr1	3710504	G	AG	G	G	G	.	G	G	.	.	G	.	G	.	.	.	.	A	.	.	A	G	.
chr1	3710543	G	AG	G	G	G	G	G	A	.	.	G	.	A	.	.	A	.	A	.	.	A	G	G
chr1	3710551	A	AG	A	A	A	A	A	G	.	.	A	.	G	.	.	G	.	G	.	.	G	A	.
chr1	3710656	T	TC	T	T	T	.	T	C	.	.	T	.	.	.	.	C	.	.	.	.	.	T	.
chr1	3710786	C	TC	C	C	C	T	C	C	.	C	C	.	C	.	C	C	.	T	.	.	T	C	C
chr1	3710823	G	AG	.	.	.	G	.	.	.	.	G	.	.	.	.	G	.	A	.	.	A	.	G
chr1	3710900	C	TC	C	C	C	T	C	T	.	.	C	.	T	T	T	T	.	T	T	.	T	C	.
chr1	3711941	C	TC	C	C	C	T	C	C	.	T	C	.	C	.	C	C	T	T	C	.	T	C	C
chr1	3711962	G	AG	G	G	G	A	G	G	.	.	G	.	G	.	G	G	A	A	G	.	A	G	G
chr1	3711985	G	AG	G	G	G	A	G	G	.	.	G	G	G	G	G	G	A	.	G	.	A	G	G
chr1	3712016	C	TC	C	C	C	.	C	C	C	.	C	.	C	C	C	C	.	T	C	.	T	C	C
chr1	3712037	T	TC	T	T	T	C	T	T	T	.	T	.	T	T	T	T	C	C	T	.	C	T	T
chr1	3712074	C	TC	C	C	C	T	C	C	.	T	C	.	C	C	C	C	T	T	.	.	T	.	C
chr1	3712393	A	AG	A	A	.	G	A	A	.	G	A	.	A	.	A	A	G	G	.	.	G	A	A
chr1	3712418	A	AG	A	A	.	G	A	G	.	G	A	.	G	A	G	G	G	G	.	.	G	A	A
chr1	3712432	T	TC	.	T	T	C	T	C	.	C	T	.	C	T	C	C	C	C	.	.	C	.	.
chr1	3712527	C	CG	C	C	C	G	C	G	C	G	C	.	G	C	G	G	G	G	C	C	G	C	C
chr1	3712550	G	CG	G	G	G	G	G	G	G	C	G	.	G	G	G	G	C	G	G	G	G	G	G
chr1	3712593	G	CG	G	G	G	G	G	G	G	G	G	.	G	G	G	G	G	C	G	G	C	G	G
chr1	3712628	C	CG	C	C	C	C	C	C	C	C	C	.	G	C	G	G	C	C	C	C	C	C	C
chr1	3712654	C	TC	C	C	C	C	C	C	C	C	C	C	T	C	T	T	C	T	.	C	T	.	C
chr1	3712669	T	TC	T	T	T	C	T	C	T	C	T	T	T	T	T	T	C	T	.	T	T	T	T
chr1	3712763	C	TC	C	C	C	C	C	C	.	C	C	.	T	C	T	T	C	C	C	.	C	.	C
chr1	3712877	G	TG	G	G	G	G	G	G	.	.	G	.	G	G	G	G	G	T	G	G	T	.	G
chr1	3712908	G	AG	G	G	G	G	G	G	G	.	G	.	G	.	G	G	.	A	.	.	A	G	G
chr1	3712929	A	AG	A	A	A	A	A	A	A	G	A	.	A	.	A	A	G	A	.	.	A	A	A
chr1	3713007	C	TC	C	C	C	C	C	C	.	.	C	.	.	C	.	.	T	.	C	.	T	C	C
chr1	3713037	A	AG	.	A	A	A	A	A	.	.	A	.	A	.	.	A	G	G	.	.	G	A	A
chr1	3714487	A	AC	.	A	A	A	A	A	.	C	A	A	A	A	.	A	C	A	.	A	A	.	A
chr1	3714540	T	TC	T	T	T	C	T	T	.	C	T	.	.	.	.	C	C	.	T	T	C	.	T
chr1	3714556	C	TC	.	C	C	T	C	C	.	T	C	C	.	.	.	T	T	.	C	C	T	.	C
chr1	3714563	C	TC	.	C	C	T	C	C	.	T	C	C	.	C	.	T	T	T	C	C	T	.	C
chr1	3714742	A	AC	A	.	A	.	A	A	A	.	A	.	A	A	.	C	C	C	A	A	.	A	A
chr1	3714904	T	TC	T	T	T	.	T	T	T	.	T	T	T	T	.	C	.	.	T	T	C	T	T
chr1	3714986	A	AG	A	A	A	G	A	A	A	G	A	.	A	A	G	G	G	.	A	.	G	A	A
chr1	3715105	C	TC	C	C	C	T	C	C	C	T	C	C	C	.	.	T	T	T	C	C	T	C	C
chr1	3715240	A	AC	A	A	A	C	.	C	A	.	A	A	A	A	.	.	C	A	A	A	A	.	A
chr1	3715269	G	CG	G	G	G	.	G	G	G	C	G	.	G	G	.	.	C	G	G	G	G	G	G
chr1	3715270	G	CG	G	G	G	.	G	C	G	C	G	.	G	G	.	.	.	C	G	G	C	G	G
chr1	3715288	T	TG	T	T	T	.	T	G	T	.	T	.	.	T	.	.	.	.	T	T	G	T	T
chr1	3730353	A	AC	A	A	A	C	A	A	A	C	A	.	.	A	C	C	C	A	A	A	A	A	A
chr1	3730387	C	AC	C	C	C	A	C	C	C	A	C	.	C	C	A	A	A	C	C	C	C	.	C
chr1	3730404	T	TC	T	T	T	C	T	T	T	C	T	.	T	T	C	C	C	T	T	T	T	T	T
chr1	3730429	C	CG	C	C	C	G	C	C	C	G	C	C	C	C	G	G	G	C	C	C	C	C	C
chr1	3730445	G	TG	G	G	G	T	G	G	G	T	G	G	G	G	T	T	T	G	G	G	G	G	G
chr1	3730447	C	TC	C	C	C	T	C	C	C	T	C	C	C	C	T	T	T	C	C	C	C	C	C
chr1	3730516	C	AC	C	C	C	A	.	C	.	.	C	.	.	C	A	A	.	C	C	C	C	C	C
chr1	3730978	T	TG	T	T	T	G	T	T	T	G	T	.	T	T	G	G	G	T	T	T	T	T	T
chr1	3731102	C	TC	C	C	C	T	C	C	C	T	C	C	T	C	T	T	T	T	C	C	T	C	C
chr1	3732507	A	AC	.	.	C	.	.	.	.	.	.	.	.	.	.	.	A	.	.	.	C	.	A
chr1	3732508	T	AT	.	.	A	.	.	.	.	.	.	.	.	.	.	.	T	.	.	A	A	.	T
chr1	3732516	T	TG	T	T	T	G	T	G	T	G	T	.	T	T	G	G	G	T	T	T	T	T	T
chr1	3732522	A	AG	A	A	A	G	A	G	A	G	A	.	A	A	G	G	G	A	A	A	A	A	A
chr1	3733167	A	AG	A	A	A	G	A	G	A	G	A	A	G	A	G	G	G	G	A	A	G	A	A
chr1	3734221	C	TC	C	C	C	C	C	T	.	T	T	.	.	T	T	T	T	C	.	C	C	C	T
chr1	3734224	C	CG	C	C	C	C	C	C	.	C	C	.	.	G	C	C	C	C	.	C	C	C	G
chr1	3734242	A	AG	A	A	A	A	A	G	.	.	.	.	.	.	A	.	G	A	.	A	A	A	.
chr1	3734330	A	AG	A	A	A	A	A	G	A	G	G	.	.	A	.	G	G	.	A	A	A	A	A
chr1	3734384	C	CG	.	.	.	.	C	G	.	.	.	.	.	.	.	G	.	.	C	.	.	.	.
chr1	3738141	G	TG	.	.	G	.	.	.	T	.	.	.	.	.	.	G	G	G	.	.	.	.	T
chr1	3738142	G	AG	.	.	G	.	.	.	A	.	.	.	.	.	.	G	G	G	.	.	.	.	A
chr1	3739861	A	AG	A	.	A	.	.	A	G	A	.	.	A	G	.	.	.	A	.	.	A	.	.
chr1	3741811	C	AC	C	.	.	.	.	C	.	A	A	.	.	A	.	.	.	A	.	.	A	.	.
chr1	3741864	C	CG	.	.	.	C	.	C	.	.	.	.	C	.	.	.	G	.	.	C	G	.	G
chr1	3830803	T	TC	T	T	T	T	T	T	T	T	T	T	T	T	T	T	T	C	T	T	C	T	T
chr1	3830898	C	TC	C	C	C	C	C	C	C	C	C	C	C	C	C	C	C	T	C	C	T	C	C
chr1	3830916	C	AC	C	C	C	C	C	C	C	C	A	C	C	C	C	C	C	A	C	C	A	C	C
chr1	3831006	C	TC	C	C	C	C	.	C	C	T	C	.	C	C	C	C	T	C	C	C	C	C	C
chr1	3831024	T	TC	T	T	T	C	.	.	.	C	C	.	T	C	.	.	C	C	C	.	.	T	.
chr1	3831111	T	TG	T	T	T	T	G	T	T	G	G	T	T	T	T	T	G	G	T	T	G	T	T
chr1	3831288	T	TC	T	T	T	T	C	T	T	C	C	T	T	T	T	T	C	C	T	T	C	T	T
chr1	3831657	A	AC	A	A	A	A	C	A	A	C	C	A	A	A	A	A	C	C	A	C	C	A	A
chr1	3831660	A	AG	A	A	A	A	G	A	A	G	A	A	A	A	A	A	G	A	A	A	A	A	A
chr1	3831744	T	TC	T	T	T	T	T	T	.	T	C	T	T	T	T	T	T	C	T	T	.	T	T
chr1	3831874	G	AG	G	G	G	G	G	G	G	A	G	G	G	G	G	G	A	G	G	G	G	G	G
chr1	3832002	C	TC	C	C	C	C	.	.	.	T	C	.	.	.	C	C	T	.	C	C	C	.	C
chr1	3834613	C	CG	C	C	C	G	C	C	G	C	C	.	C	C	C	C	C	G	C	C	G	C	C
chr1	3834666	T	TC	T	T	T	C	C	T	C	C	C	T	T	T	T	T	C	C	T	T	C	T	T
chr1	3878741	T	TC	T	T	T	T	T	T	.	C	C	T	T	T	T	T	C	C	T	.	C	.	T
chr1	3881834	C	TC	C	C	C	T	T	C	T	T	T	.	C	C	T	T	T	T	C	T	T	C	C
chr1	3881930	A	AG	A	A	A	A	A	A	A	G	A	A	A	A	.	A	G	A	.	A	A	A	A
chr1	3882209	C	AC	C	.	C	C	.	.	.	A	C	.	C	C	.	.	A	C	C	C	.	C	C
chr1	3885050	G	AG	G	.	G	G	G	G	G	G	A	G	G	G	G	G	G	A	G	A	A	.	G
chr1	3885090	T	TC	T	T	T	.	T	.	.	T	C	T	T	T	T	T	T	.	.	C	C	.	T
chr1	3886280	T	TC	.	T	T	C	T	T	.	T	.	.	T	T	.	T	T	C	T	.	.	.	T
chr1	3886432	G	AG	G	G	G	G	.	G	.	G	G	G	G	G	.	G	G	A	G	.	A	G	G
chr1	3889632	C	TC	C	C	C	.	C	T	.	C	C	T	T	T	C	C	C	.	T	.	.	.	T
chr1	3889784	G	AG	G	G	G	G	G	A	G	G	G	G	.	G	.	A	G	.	G	G	G	.	G
chr1	3889788	G	CG	G	G	G	G	G	G	G	C	G	C	.	C	.	G	C	.	C	G	C	.	C
chr1	3889817	G	CG	G	G	.	G	C	C	G	C	C	.	.	C	C	.	C	C	C	G	.	.	.
chr1	3889819	G	CG	G	G	G	G	.	.	G	G	G	.	.	C	G	.	G	G	C	G	G	G	C
chr1	3889844	C	CG	C	C	C	C	.	G	C	C	C	C	C	C	G	G	C	C	C	C	C	C	C
chr1	3889973	C	CG	C	C	C	C	C	C	C	G	C	C	C	C	C	C	G	C	C	C	C	C	C
chr1	3890009	G	AG	G	G	G	G	G	G	G	A	G	G	G	G	G	G	A	G	G	G	G	.	G
chr1	3890059	A	AG	A	A	A	A	A	G	A	G	A	.	A	A	A	A	G	A	A	A	A	A	A
chr1	3890086	C	TC	C	C	C	T	C	T	T	T	T	.	T	C	T	T	T	T	C	T	T	C	C
chr1	3890200	G	AG	G	G	G	A	G	G	.	G	G	.	G	A	.	G	G	A	A	A	A	.	A
chr1	3890284	A	AT	.	A	A	A	A	.	.	T	A	.	.	.	.	.	T	.	A	A	A	A	A
chr1	3892544	C	TC	.	C	.	.	.	.	.	T	C	.	.	C	.	C	T	C	.	.	C	.	.
chr1	3892574	T	TG	T	.	.	.	T	G	.	G	G	.	.	T	T	T	G	T	.	G	T	.	.
chr1	3892655	G	AG	G	G	G	A	G	A	.	A	A	.	A	G	G	G	A	G	A	A	G	.	A
chr1	3892736	C	TC	C	C	C	T	C	T	.	T	T	T	T	C	C	C	T	C	T	T	C	C	T
chr1	3892851	C	TC	C	.	C	T	C	.	.	C	T	.	C	C	C	C	C	C	T	C	C	C	C
chr1	3892877	A	AG	A	A	A	A	A	A	.	G	A	A	G	A	A	A	G	A	A	A	A	A	A
chr1	3892885	G	AG	G	G	G	G	A	G	.	G	G	G	G	A	A	A	G	A	.	G	A	G	G
chr1	3892903	C	TC	C	C	C	T	C	C	.	C	T	C	C	C	C	C	C	C	.	T	C	.	C
chr1	3892917	G	AG	G	G	G	A	G	A	.	A	A	A	A	G	G	G	A	G	.	A	G	.	A
chr1	3892926	T	TC	T	T	T	C	T	C	C	C	C	C	C	T	T	T	C	T	C	.	T	.	C
chr1	3892940	G	TG	G	G	G	G	T	G	G	.	.	G	G	T	T	T	G	.	G	.	T	.	G
chr1	3892949	G	AG	.	G	G	G	G	A	G	A	G	G	A	G	G	G	A	G	G	.	G	.	G
chr1	3892987	G	AG	.	G	G	G	A	G	.	G	G	G	.	.	.	.	G	.	G	G	A	.	G
chr1	3892989	A	AG	A	A	A	A	.	A	.	A	A	G	.	.	.	.	A	.	G	A	A	.	G
chr1	3893016	C	TC	C	C	C	C	C	T	.	T	C	C	T	C	C	C	T	C	C	C	C	C	C
chr1	3893026	T	TC	T	T	T	T	T	T	.	T	T	C	T	T	T	T	T	T	C	T	T	T	C
chr1	3893095	C	TC	C	C	C	C	T	C	C	C	C	C	C	T	T	T	C	T	C	C	T	C	C
chr1	3893102	A	AC	A	A	A	C	C	C	C	C	C	C	C	C	C	C	C	C	C	C	C	A	C
chr1	3893103	A	AG	A	A	A	A	A	A	A	A	A	G	A	A	A	A	A	A	G	A	A	A	G
chr1	3893192	G	TG	G	G	G	G	G	G	G	T	G	G	T	G	G	G	T	G	G	G	G	G	G
chr1	3893218	T	TC	T	T	T	T	T	T	T	C	T	T	C	T	T	T	C	T	T	T	T	T	T
chr1	3893246	G	TG	G	G	G	.	.	G	G	.	G	.	.	T	.	.	T	G	.	.	.	G	.
chr1	3893256	G	AG	.	G	G	.	.	G	G	G	G	A	.	G	.	.	G	G	.	.	G	.	A
chr1	3893298	C	TC	C	C	C	C	C	C	C	T	C	C	T	C	C	C	T	C	C	C	C	C	C
chr1	3893325	C	TC	.	C	C	T	T	T	.	T	T	T	T	T	T	T	T	T	T	T	T	C	T
chr1	3893380	C	TC	C	C	C	T	T	T	T	T	T	T	T	T	T	T	T	T	T	T	T	.	T
chr1	3893396	G	AG	G	G	G	G	G	G	G	A	G	G	A	G	G	G	A	G	G	G	G	G	G
chr1	3893412	G	AG	G	G	G	A	G	G	A	G	A	G	.	G	G	G	G	G	G	.	G	G	G
chr1	3893445	G	TG	G	G	G	G	G	G	.	T	G	.	.	G	G	G	T	G	G	G	G	.	G
chr1	3893447	T	TG	T	T	T	G	G	G	.	G	G	.	.	G	G	G	G	G	G	G	G	.	G
chr1	3893456	T	TG	T	T	T	G	T	T	G	T	G	T	T	T	T	T	T	T	.	G	T	.	T
chr1	3893538	T	TC	T	.	T	C	T	T	C	.	C	.	T	T	T	T	T	T	.	C	T	.	T
chr1	3894205	A	AG	.	A	A	G	.	A	.	G	G	.	.	.	.	A	.	A	.	.	A	.	A
chr1	3894219	G	AG	.	.	G	A	.	G	.	A	.	.	.	.	.	.	.	.	.	.	.	.	G
chr1	3894364	C	AC	C	C	.	.	.	A	.	.	A	.	.	.	A	A	A	.	A	.	.	.	A
chr1	3900600	C	TC	C	C	C	C	C	C	.	C	C	T	C	C	C	C	C	C	T	C	C	C	T
chr1	3900653	T	TC	.	T	T	.	.	C	.	C	.	.	.	.	.	.	C	.	.	.	.	T	.
chr1	3901999	A	AG	.	A	.	.	G	.	.	.	.	.	.	G	G	G	A	G	.	.	G	.	A
chr1	3902301	A	AG	.	A	A	A	.	G	.	A	.	.	.	A	.	A	A	A	G	.	A	.	G
chr1	4020801	A	AG	A	A	A	G	A	.	G	G	G	.	G	G	.	G	G	G	.	G	G	.	.
chr1	4021601	T	TG	T	T	T	T	T	T	.	G	T	.	G	T	.	.	.	T	T	T	.	.	T
chr1	4021661	G	TG	.	G	G	.	.	G	.	G	G	.	G	.	.	.	G	G	T	.	.	.	T
chr1	4021766	G	TG	.	G	G	T	G	T	.	T	T	G	T	G	G	G	T	G	G	T	G	.	G
chr1	4021769	G	TG	.	G	G	G	G	G	.	T	G	G	T	G	G	G	T	G	G	G	G	.	G
chr1	4022076	C	TC	C	C	C	T	C	T	T	C	T	.	C	C	C	C	C	C	C	T	C	C	C
chr1	4022336	A	AT	A	A	A	A	A	A	.	A	A	T	A	A	.	.	A	A	.	A	A	.	T
chr1	4022343	C	TC	C	C	C	C	C	C	.	C	C	T	C	T	.	.	C	T	.	C	T	.	T
chr1	4022442	T	TC	T	T	T	T	T	T	.	C	T	C	C	C	C	C	C	C	.	T	C	.	C
chr1	4022585	T	TC	.	T	T	C	T	.	C	C	C	.	C	C	.	C	C	C	.	.	.	.	C
chr1	4022609	A	AG	A	A	A	G	A	.	G	G	G	.	G	G	.	G	G	.	G	G	G	A	G
chr1	4022758	A	AG	A	A	A	.	.	.	.	G	G	.	.	.	.	.	G	.	.	G	G	.	.
chr1	4022789	C	TC	C	C	C	.	.	.	T	C	.	.	C	.	.	.	C	C	.	T	.	.	C
chr1	4022839	A	AG	.	.	.	A	.	.	.	G	A	.	.	.	.	.	G	A	.	.	.	.	.
chr1	4023318	G	AG	G	G	G	.	.	A	A	G	.	.	.	G	.	.	.	G	.	.	G	.	.
chr1	4023333	T	TC	T	T	T	.	.	.	C	.	.	.	.	C	.	.	C	C	.	.	C	.	.
chr1	4023352	G	AG	G	G	G	A	.	.	.	G	A	A	G	G	.	A	G	G	.	.	G	.	.
chr1	4023453	C	TC	C	.	C	.	C	C	.	C	C	.	C	T	.	.	C	T	C	.	.	.	C
chr1	4023488	A	AG	A	A	.	.	.	A	A	G	A	A	A	G	.	A	G	G	A	.	G	.	.
chr1	4023508	G	TG	G	G	.	.	.	.	.	T	G	G	.	T	.	.	T	T	.	.	T	.	G
chr1	4023640	C	TC	.	.	.	.	.	C	.	.	.	.	.	.	.	T	C	.	.	.	.	.	T
chr1	4023708	C	TC	.	C	.	T	C	T	.	C	.	.	C	C	.	.	C	.	.	.	C	.	C
chr1	4023726	T	TC	.	.	T	.	.	C	.	T	C	.	T	.	.	T	.	.	.	.	T	.	.
chr1	4024378	C	TC	C	.	C	T	C	T	.	C	.	.	C	C	.	.	C	.	.	T	C	.	C
chr1	4024814	A	AG	.	A	A	G	.	G	.	G	G	G	G	A	G	G	G	.	.	G	A	.	G
chr1	4024901	A	AG	.	A	A	G	.	.	.	G	G	.	G	.	.	.	G	G	.	.	G	A	G
chr1	4024903	A	AC	.	A	A	A	.	.	.	A	A	.	A	.	.	.	A	C	.	.	C	A	A
chr1	4025000	G	AG	G	G	G	.	A	.	.	.	.	.	.	A	.	G	A	A	.	.	A	.	A
chr1	4025527	C	TC	.	C	C	.	.	.	.	T	.	.	.	.	.	.	T	.	.	.	.	.	C
chr1	4038378	G	AG	.	.	.	A	.	.	.	.	A	.	.	G	.	.	G	.	.	.	G	.	A
chr1	4038412	A	AG	.	A	A	G	.	A	.	A	G	.	.	A	G	G	A	A	.	G	A	.	A
chr1	4038420	G	AG	.	G	G	A	G	G	.	G	A	.	.	G	A	A	G	G	.	A	G	.	A
chr1	4038480	A	AG	A	A	A	G	A	A	.	A	G	.	.	.	G	G	A	A	.	G	A	.	G
chr1	4038486	G	TG	G	G	G	T	T	T	.	T	T	.	.	.	T	T	T	T	.	T	T	.	T
chr1	4038519	G	TG	G	G	G	T	G	G	T	G	T	.	.	G	T	T	G	G	.	T	G	G	T
chr1	4038527	A	AG	A	A	A	A	A	A	A	A	A	.	.	A	A	A	A	A	G	A	A	A	G
chr1	4038556	T	TC	.	T	T	T	T	T	T	T	T	T	.	T	C	C	T	T	.	T	T	T	T
chr1	4038625	G	AG	G	G	G	A	A	A	A	A	A	A	.	A	A	A	A	A	A	A	A	G	A
chr1	4039275	C	TC	.	C	C	C	.	.	.	.	.	C	.	C	T	T	C	C	.	.	C	.	C
chr1	4039299	C	AC	C	C	C	C	C	C	.	C	C	A	C	C	C	C	C	C	A	.	C	C	A
chr1	4039300	C	CG	C	C	C	C	C	C	.	C	C	G	C	C	C	C	C	C	G	.	C	C	G
chr1	4039498	C	TC	C	C	C	C	C	C	C	C	C	C	C	C	T	T	C	C	C	C	C	C	C
chr1	4039502	T	TC	T	T	T	T	C	T	T	T	T	T	T	C	T	T	T	C	T	T	C	T	T
chr1	4039598	T	AT	T	T	T	T	T	T	T	A	T	A	.	T	.	.	A	T	A	T	T	T	A
chr1	4039688	C	TC	C	C	C	C	C	C	C	C	C	T	.	C	C	C	C	C	T	C	C	.	T
chr1	4040233	A	AG	A	A	.	G	G	G	G	G	G	.	G	G	G	G	G	G	A	.	G	.	A
chr1	4040251	C	TC	C	C	.	T	T	T	.	.	T	.	T	T	T	T	T	T	C	.	T	.	C
chr1	4042175	G	AG	.	G	G	G	.	.	.	.	.	.	.	.	.	.	A	G	.	.	G	.	A
chr1	4042211	A	AG	.	.	.	G	.	.	.	.	.	.	.	G	.	.	A	G	.	.	G	.	A
chr1	4052797	G	CG	G	G	G	.	G	G	G	C	G	G	G	G	G	G	.	C	G	G	G	G	G
chr1	4052912	G	AG	G	G	G	A	A	A	A	A	A	G	A	G	A	A	A	A	G	A	A	G	G
chr1	4052929	A	AC	A	A	A	C	A	A	C	C	A	A	A	A	A	A	C	C	A	A	A	A	A
chr1	4052930	A	AC	A	A	A	C	A	A	C	C	A	A	A	A	A	A	C	C	A	A	A	A	A
chr1	4052954	A	AT	A	A	A	T	A	A	.	T	A	A	A	A	A	A	T	T	A	A	T	A	A
chr1	4052977	T	ATC	T	T	T	C	A	A	.	.	A	T	A	T	T	T	C	.	T	A	.	T	T
chr1	4052994	G	AG	G	G	G	G	A	G	.	G	A	G	.	G	G	G	G	G	G	A	G	G	G
chr1	4053000	A	AT	A	A	A	T	A	A	T	T	.	A	.	A	T	T	T	T	A	A	A	A	A
chr1	4053032	G	AG	G	G	.	G	A	G	G	G	G	G	A	G	G	G	G	G	G	A	G	G	G
chr1	4053052	A	AC	A	A	A	C	C	C	C	C	C	A	C	A	C	C	C	C	A	C	A	A	A
chr1	4053253	G	CG	G	G	G	C	G	C	C	C	C	G	G	G	G	G	C	C	G	G	G	G	G
chr1	4053351	C	CG	C	C	C	C	C	C	C	C	C	.	C	G	C	C	C	C	C	C	G	.	C
chr1	4053394	C	CG	C	C	C	G	G	G	G	G	C	C	C	C	C	C	G	G	C	G	C	C	C
chr1	4053499	G	CG	G	G	G	C	C	C	.	C	.	G	G	C	G	G	.	C	G	.	G	G	G
chr1	4053787	G	CG	G	G	G	C	C	C	G	C	C	G	G	C	G	G	C	C	G	G	G	G	G
chr1	4054008	G	CG	G	G	G	C	C	C	C	C	C	G	C	C	C	C	C	C	G	G	G	G	G
chr1	4054057	C	CG	C	C	C	C	C	C	C	C	C	C	C	C	G	G	C	C	C	C	C	.	C
chr1	4054083	A	AT	A	A	A	A	T	T	T	A	T	A	T	A	T	T	A	T	A	A	A	A	A
chr1	4054184	G	AG	G	G	G	G	.	A	G	G	A	.	A	G	G	G	G	G	G	G	G	.	G
chr1	4054195	C	CG	C	C	C	C	C	C	C	C	C	.	C	G	G	G	C	C	C	C	C	.	C
chr1	4054213	G	TG	G	G	G	T	T	T	.	T	T	G	T	T	T	T	T	T	G	G	T	.	G
chr1	4054261	G	CG	G	G	G	G	C	C	C	G	C	G	C	G	G	G	G	G	G	G	C	G	G
chr1	4054300	A	AG	A	A	A	G	G	G	.	G	.	A	G	G	G	G	G	G	G	A	G	.	G
chr1	4054306	C	CG	C	C	C	C	C	G	.	C	.	C	G	G	G	G	C	C	C	C	C	C	C
chr1	4054692	A	AT	A	A	A	.	A	T	.	A	T	A	A	.	.	T	A	T	T	A	.	A	T
chr1	4054861	C	CG	C	C	C	G	.	G	C	G	C	C	G	C	C	C	G	C	C	C	G	C	C
chr1	4055044	G	CG	G	G	G	G	G	C	C	G	C	G	G	G	G	G	G	G	G	G	G	G	G
chr1	4055146	C	CG	C	C	C	G	C	C	C	C	C	G	C	G	C	C	C	C	C	G	G	.	C
chr1	4055150	G	CG	G	G	G	G	G	C	G	G	G	G	G	G	C	C	G	G	G	G	G	.	G
chr1	4055153	G	AG	G	G	G	G	G	A	G	G	G	G	G	G	A	A	G	G	G	G	G	.	G
chr1	4055200	C	CG	C	C	C	G	C	G	.	C	C	G	C	G	G	G	C	C	C	G	G	.	C
chr1	4055218	C	TC	C	C	C	T	C	C	.	C	C	T	C	T	C	C	C	C	C	T	T	.	C
chr1	4061837	T	TC	T	T	.	.	C	.	.	C	.	.	.	.	.	C	.	.	T	.	C	.	T
chr1	4061884	A	AG	A	A	.	A	.	G	.	G	.	.	.	.	.	.	G	.	A	.	G	A	A
chr1	4061938	C	CG	C	C	C	C	.	G	.	G	.	C	G	G	.	.	G	C	C	G	.	C	C
chr1	4061940	C	CG	C	C	C	C	G	C	.	C	G	C	C	C	.	G	C	C	C	C	G	C	C
chr1	4061948	G	AG	G	G	G	G	A	A	A	A	A	G	A	A	.	A	A	G	G	A	A	G	G
chr1	4061982	T	AT	T	T	T	T	.	.	.	.	A	T	.	.	.	A	A	T	T	A	.	T	T
chr1	4062003	T	AT	T	T	T	T	.	.	A	.	A	.	.	.	.	A	.	T	T	.	.	.	T
chr1	4062004	C	AC	C	C	C	C	A	.	A	.	A	.	.	.	.	A	.	C	C	.	.	.	C
chr1	4062070	G	CG	G	G	G	G	G	G	G	G	G	G	C	C	G	G	G	G	.	C	G	G	G
chr1	4062081	A	AG	A	A	A	A	G	G	G	G	G	A	G	G	G	G	G	A	A	G	G	A	A
chr1	4062103	A	AG	A	A	A	A	A	G	A	G	A	A	A	A	A	A	G	A	A	A	A	A	A
chr1	4062105	T	TC	T	T	T	T	C	T	C	T	C	T	C	C	C	C	T	T	T	C	C	T	T
chr1	4062229	A	AG	A	A	A	A	G	G	G	G	G	A	G	G	G	G	G	A	A	G	G	A	A
chr1	4062256	C	TC	C	C	C	C	T	C	T	C	T	C	C	C	T	T	C	C	C	C	T	C	C
chr1	4062265	G	AG	G	G	G	G	A	A	A	A	A	G	A	A	A	A	A	G	G	A	A	G	G
chr1	4062310	A	AG	A	A	A	A	A	A	A	A	A	A	G	G	A	A	A	A	A	G	A	.	A
chr1	4062353	G	AG	G	G	G	G	A	G	A	G	A	G	G	G	A	A	G	G	G	G	A	G	G
chr1	4062356	G	CG	G	G	G	G	C	G	C	G	C	G	G	G	C	C	G	G	G	G	C	G	G
chr1	4062378	T	TC	T	T	T	T	T	C	T	C	T	T	T	T	T	T	C	T	T	T	T	T	T
chr1	4068026	C	TC	.	.	.	.	C	.	.	T	.	C	.	C	.	.	T	.	.	.	.	.	T
chr1	4069713	T	TG	T	T	T	T	T	G	T	G	T	T	T	T	T	T	G	T	T	T	T	T	T
chr1	4096401	G	AG	.	A	.	.	.	G	.	A	.	.	.	.	G	.	.	.	.	.	.	.	.
chr1	4096435	C	TC	.	T	.	C	.	C	.	T	.	.	.	.	C	.	.	.	.	C	.	.	.
chr1	4096641	G	AG	.	A	.	A	.	A	.	.	.	.	.	.	A	A	.	.	G	.	.	.	G
chr1	4096685	A	AG	.	G	.	A	.	A	.	.	.	A	.	.	G	A	.	A	A	.	.	A	A
chr1	4096688	G	AG	.	G	.	A	.	A	.	.	.	G	.	.	G	A	.	G	G	.	.	A	G
chr1	4096703	A	AG	.	G	.	G	.	G	.	.	.	A	.	.	A	G	.	A	A	A	.	.	A
chr1	4119553	A	AC	.	.	A	C	.	A	.	A	.	C	.	.	.	C	A	C	.	C	C	.	A
chr1	4119595	C	AC	.	C	C	.	.	A	.	.	.	.	.	.	.	.	A	.	C	.	.	.	C
chr1	4119750	C	AC	.	C	.	A	.	C	C	C	C	A	A	.	C	.	C	A	C	A	C	C	C
chr1	4121126	A	AT	A	A	A	A	A	A	A	T	A	A	A	A	A	A	T	A	T	A	A	.	T
chr1	4122057	T	TG	T	T	T	T	T	T	T	G	T	T	T	T	T	T	G	T	G	T	T	T	G
chr1	4134792	A	AG	A	A	A	.	A	A	A	G	A	A	A	A	A	A	G	A	.	A	A	.	G
chr1	4143871	A	AT	A	A	A	A	A	A	.	T	A	.	A	A	A	A	T	A	T	A	A	.	T
chr1	4143933	C	TC	C	C	C	C	C	C	C	T	C	C	C	C	C	C	T	C	.	C	C	C	T
chr1	4144358	G	AG	.	G	.	.	.	.	.	.	G	.	.	.	G	G	A	.	.	G	G	.	A
chr1	4144367	A	AC	.	A	.	.	C	.	.	.	C	A	.	.	C	C	A	.	.	A	C	.	.
chr1	4144923	G	AG	G	G	G	G	A	G	.	G	A	G	.	.	A	A	G	.	.	G	A	.	G
chr1	4151573	T	TC	T	T	T	T	C	T	T	T	T	.	.	T	T	.	T	.	.	T	C	.	T
chr1	4154904	G	TG	G	G	G	G	G	G	.	T	G	.	G	.	G	G	T	G	.	G	G	G	T
chr1	4160744	C	TC	.	C	C	C	C	C	.	T	C	.	.	C	C	C	T	.	.	C	C	.	C
chr1	4171886	T	TC	.	.	.	.	T	.	.	C	.	.	.	.	.	.	C	.	C	.	T	.	C
chr1	4187661	C	TC	C	C	C	C	C	C	C	T	C	C	C	C	C	C	T	C	T	C	C	.	T
chr1	4190837	T	TC	T	T	T	T	T	T	T	C	T	.	T	T	T	T	C	T	C	T	T	T	C
chr1	4193787	C	TC	C	C	C	C	C	C	C	T	C	C	C	C	C	C	T	C	T	C	C	C	T
chr1	4193790	C	TC	C	C	C	C	C	C	C	T	C	C	C	C	C	C	T	C	T	C	C	C	T
chr1	4193810	G	TG	G	G	G	G	G	G	G	T	G	.	G	G	G	G	T	G	.	G	G	G	G
chr1	4211733	C	AC	.	.	C	.	A	.	.	.	.	.	.	.	.	.	C	.	.	.	A	.	.
chr1	4240991	G	AG	G	G	G	G	G	G	G	A	G	G	G	G	G	G	A	G	G	G	G	G	G
chr1	4240993	T	TG	T	T	T	T	G	T	G	G	G	T	T	T	G	G	G	T	T	T	G	T	T
chr1	4241097	C	AC	C	C	C	A	A	C	A	C	A	A	A	A	A	A	C	A	A	A	A	C	A
chr1	4241160	T	TG	T	T	T	G	G	T	T	G	T	G	G	G	T	T	G	G	G	G	G	T	G
chr1	4241274	C	AC	C	C	C	C	C	C	C	C	A	C	A	C	C	C	C	C	A	C	C	C	A
chr1	4241360	C	AC	C	C	C	A	A	C	C	C	C	A	C	A	C	C	C	A	C	A	A	C	C
chr1	4241397	G	CG	G	G	G	.	.	G	G	G	G	.	G	.	G	G	G	C	G	.	C	G	G
chr1	4241458	G	AG	G	G	G	A	A	A	A	G	A	A	G	A	A	A	G	A	G	A	A	G	G
chr1	4241477	A	AG	A	A	A	G	G	G	G	A	G	G	A	G	G	G	A	G	A	G	G	A	A
chr1	4241480	C	TC	C	C	C	T	T	C	C	C	C	.	C	T	C	C	C	T	C	T	T	C	C
chr1	4241485	T	TC	T	T	T	C	C	T	T	T	T	.	T	C	T	T	T	C	T	C	C	T	T
chr1	4241521	T	ATG	T	T	T	G	G	T	T	A	T	G	T	G	T	T	A	G	T	G	G	T	T
chr1	4241522	C	TC	C	C	C	C	C	C	C	T	C	C	C	C	C	C	T	C	C	C	C	C	C
chr1	4241528	G	AG	G	G	G	A	.	A	.	G	A	.	G	.	.	A	.	.	G	.	.	.	G
chr1	4241583	G	AG	G	G	G	.	.	.	A	G	A	.	G	.	.	A	G	.	.	.	.	.	G
chr1	4241593	A	AG	A	A	A	.	.	.	G	A	G	.	A	.	.	G	A	.	.	.	.	.	A
chr1	4250939	G	AG	.	.	G	.	.	.	.	.	A	.	.	.	.	.	A	G	.	.	.	.	.
chr1	4288358	G	CG	.	G	G	G	.	C	.	G	G	.	.	C	.	G	.	G	.	.	.	.	G
chr1	4288464	A	AC	A	A	A	A	A	.	.	C	A	.	A	.	.	A	C	A	.	.	A	.	A
chr1	4288474	C	TC	.	C	C	C	T	.	.	.	C	.	C	.	.	C	.	C	.	.	T	.	C
chr1	4288808	A	AG	A	A	A	.	.	.	A	.	.	.	A	G	.	A	G	.	A	.	.	.	A
chr1	4288901	C	TC	C	C	C	C	T	T	.	.	T	.	.	.	.	C	T	.	C	.	T	.	.
chr1	4289087	A	AG	A	A	A	A	G	G	A	.	G	.	A	G	A	A	G	.	.	.	G	A	A
chr1	4289390	C	TC	.	.	.	.	.	.	.	.	T	.	.	.	.	C	C	.	.	.	T	.	.
chr1	4289699	T	TC	T	.	T	T	T	C	T	.	T	T	T	C	.	.	T	.	T	T	T	.	.
chr1	4290108	A	AT	A	A	A	A	A	T	A	A	T	A	.	.	A	A	A	A	A	.	A	.	A
chr1	4290117	T	TC	T	T	T	T	.	.	.	C	C	T	T	.	T	T	C	T	T	.	C	.	T
chr1	4290135	C	TC	C	C	C	C	T	C	.	C	.	C	C	C	C	C	C	C	C	C	T	C	C
chr1	4290325	T	TC	.	T	.	.	C	.	.	.	.	.	.	.	.	.	T	.	.	.	C	.	T
chr1	4305851	G	AG	.	G	G	A	.	G	.	.	A	.	.	G	.	.	G	.	G	.	G	.	G
chr1	4305886	T	TG	.	T	T	G	.	T	.	G	G	.	.	T	.	.	.	G	G	.	G	.	G
chr1	4305931	G	AG	.	G	G	G	.	G	.	.	G	.	.	G	.	G	A	G	.	G	.	.	A
chr1	4305945	C	CG	C	C	.	C	G	.	.	C	.	C	C	C	.	C	C	C	C	.	G	.	C
chr1	4306519	G	AG	.	.	G	.	G	.	.	.	A	.	.	.	.	A	G	.	.	.	G	.	.
chr1	4306599	T	TG	T	T	.	G	.	G	.	.	G	.	.	.	.	.	T	.	.	G	G	.	T
chr1	4306966	T	TC	.	T	T	T	C	T	.	.	T	.	T	C	.	.	C	.	T	T	C	.	T
chr1	4306991	G	AG	.	G	.	A	.	A	.	G	.	.	.	G	G	.	G	.	A	A	G	.	.
chr1	4307186	C	TC	.	C	C	T	.	.	.	T	C	.	T	C	.	.	T	T	.	.	C	.	T
chr1	4308424	T	TC	.	T	T	C	C	C	.	.	C	.	C	.	.	.	C	C	.	C	C	.	.
chr1	4308433	A	AT	.	A	A	A	T	A	.	.	A	.	A	.	.	.	A	A	.	A	T	.	A
chr1	4308443	T	TC	.	T	T	C	.	C	.	.	T	.	C	.	.	.	C	C	.	C	T	.	C
chr1	4308557	T	TC	T	T	T	C	.	.	.	.	C	C	C	.	.	.	C	.	.	C	C	.	C
chr1	4308651	A	AT	A	A	A	A	A	A	.	.	T	.	A	A	.	T	A	A	.	A	A	.	A
chr1	4308707	A	AG	A	A	A	G	G	G	.	G	G	.	G	G	.	G	G	G	.	G	G	.	G
chr1	4311670	T	TC	T	T	T	C	.	.	C	.	.	.	.	C	.	.	C	.	C	.	C	.	C
chr1	4311768	A	AG	A	A	.	G	.	.	A	.	A	.	.	A	.	.	G	G	G	.	A	.	.
chr1	4354146	C	AC	.	.	.	A	C	C	.	C	.	.	A	.	.	.	C	.	.	.	C	.	.
chr1	4354226	C	TC	.	.	C	.	.	.	.	C	.	.	.	.	T	.	C	T	.	.	.	.	T
chr1	4354229	G	AG	.	G	G	A	.	G	.	G	.	.	.	.	A	A	G	A	.	.	.	.	A
chr1	4354262	T	TC	.	T	T	C	.	.	.	.	C	.	C	T	C	C	T	C	.	C	T	.	C
chr1	4354295	A	AG	A	A	A	G	.	A	.	A	G	.	G	G	G	G	A	G	.	G	A	.	G
chr1	4355283	G	AG	.	.	G	A	G	A	G	.	G	.	.	G	.	G	A	G	G	.	G	G	.
chr1	4355287	G	CG	.	.	G	C	G	C	G	.	G	.	.	G	.	G	C	G	G	.	G	G	G
chr1	4355611	A	AG	A	A	A	.	.	G	.	G	G	G	G	.	.	G	G	G	.	.	G	.	G
chr1	4356795	T	TC	T	.	T	C	T	.	.	C	T	.	.	.	.	.	C	.	.	.	T	.	T
chr1	4356970	G	CG	G	G	.	.	G	.	.	.	C	.	.	.	.	.	.	.	.	.	G	.	C
chr1	4357334	T	AT	.	.	T	.	.	.	.	A	.	.	.	.	T	.	A	T	.	.	T	.	.
chr1	4358196	C	TC	.	C	C	.	.	T	.	C	.	.	.	.	.	.	C	T	.	T	.	.	T
chr1	4358223	T	TC	.	T	T	T	.	C	.	C	.	.	.	.	.	.	C	T	.	.	C	.	T
chr1	4358283	T	AT	T	T	T	A	.	.	.	.	.	.	.	.	.	.	.	.	.	.	A	.	.
chr1	4358291	A	AG	A	A	A	G	.	.	.	.	.	.	.	G	.	.	.	.	.	.	G	.	.
chr1	4443818	A	AC	.	A	A	.	.	.	.	.	C	.	.	.	.	.	A	.	C	C	C	.	.
chr1	4443819	G	AG	.	G	G	.	.	.	.	.	A	.	.	.	.	.	G	.	A	A	A	.	.
chr1	4445765	T	TC	T	T	T	C	.	.	.	.	.	.	.	.	.	.	T	.	.	.	.	.	C
chr1	4445782	C	TC	C	C	C	C	.	.	C	C	.	.	.	.	.	C	C	.	C	T	T	C	C
chr1	4445994	T	TG	T	T	T	G	T	G	G	T	G	G	T	T	T	T	T	G	G	G	T	T	G
chr1	4446034	C	CG	C	C	C	G	C	G	G	C	G	G	C	C	G	G	C	C	G	G	C	C	G
chr1	4446040	C	CG	C	C	C	C	C	C	C	C	C	C	C	C	G	G	C	C	C	C	C	C	C
chr1	4446474	A	AC	.	A	.	C	.	.	.	.	.	.	.	.	C	C	.	A	.	C	.	.	C
chr1	4446498	G	AG	.	G	.	A	.	A	.	.	A	.	.	.	.	.	A	G	.	.	.	.	A
chr1	4446759	T	TC	T	T	T	C	T	C	.	T	T	C	T	T	C	C	T	T	T	C	T	T	T
chr1	4446791	T	AT	T	T	T	A	A	A	A	A	A	A	T	A	A	A	A	T	A	A	T	T	A
chr1	4446829	G	TG	G	G	G	G	T	G	G	T	T	G	G	T	.	.	T	G	T	G	G	G	T
chr1	4446840	T	TG	T	T	T	.	.	G	.	G	.	T	T	G	.	G	G	T	G	T	T	T	G
chr1	4446849	T	TC	T	T	T	C	.	C	.	C	.	T	T	C	.	C	C	T	C	T	T	T	C
chr1	4446977	A	AG	.	A	A	.	.	G	G	A	.	.	.	.	.	.	A	A	.	.	A	.	.
chr1	4446978	T	AT	.	T	T	.	.	A	A	T	.	.	.	.	.	.	T	T	.	.	T	.	.
chr1	4547517	A	AC	.	.	A	.	.	.	.	.	.	.	.	C	.	C	C	.	.	.	.	.	A
chr1	4548845	A	AG	.	A	.	.	.	.	.	.	G	.	A	.	G	G	.	.	.	.	.	.	.
chr1	4548912	A	AG	A	.	A	.	.	G	.	G	.	.	.	G	.	G	G	.	.	.	.	.	.
chr1	4548933	C	CG	C	.	C	C	.	G	.	G	.	.	.	.	.	G	G	.	.	.	.	.	.
chr1	4601294	G	TG	.	G	G	G	T	G	G	G	T	.	G	.	.	G	G	G	.	G	G	G	.
chr1	4601337	C	TC	C	C	C	T	C	C	C	T	C	.	T	C	C	C	T	C	C	C	C	.	C
chr1	4601346	C	AC	C	C	C	C	C	C	A	C	C	C	C	C	C	C	C	C	C	A	C	C	C
chr1	4601418	G	TCG	.	G	G	.	.	C	G	.	.	.	.	.	T	T	.	C	.	G	C	.	.
chr1	4601421	C	CG	.	C	C	C	.	G	C	.	.	.	.	.	C	C	T	G	.	C	G	.	.
chr1	4601422	T	TG	.	T	T	.	.	T	T	.	.	.	.	.	T	T	G	T	.	T	T	.	G
chr1	4601464	T	TG	T	T	T	T	T	T	T	T	T	T	T	T	G	G	T	G	T	T	G	T	T
chr1	4601470	G	TG	G	G	G	T	G	G	G	T	T	G	T	G	G	G	T	G	G	G	G	T	G
chr1	4601500	C	CG	G	C	C	G	G	G	G	G	G	G	G	G	C	C	G	C	G	G	C	G	G
chr1	4601510	A	AG	A	A	A	A	A	A	A	A	A	A	A	A	A	A	A	G	A	A	G	A	A
chr1	4601677	G	CG	C	G	G	G	C	C	C	G	G	C	C	C	G	G	G	C	C	C	C	G	C
chr1	4601710	C	CG	C	C	C	G	C	G	G	G	G	C	C	G	G	G	G	C	C	G	C	G	C
chr1	4601740	C	CG	G	C	C	G	G	G	G	G	G	C	C	G	C	C	G	C	G	G	G	G	G
chr1	4601776	G	TG	G	G	G	G	G	T	G	G	G	G	G	G	G	G	G	G	T	G	G	G	T
chr1	4601872	C	AC	C	C	C	C	C	C	A	C	C	C	C	C	C	C	C	C	C	A	A	A	C
chr1	4602177	A	AG	.	A	A	G	.	.	.	.	G	.	.	G	.	G	.	.	.	.	.	.	A
chr1	4602400	G	CG	.	.	.	G	.	C	.	.	C	.	C	.	.	.	G	.	G	.	.	.	.
chr1	4603763	G	TG	G	G	G	G	G	T	.	G	G	G	G	G	.	T	G	G	G	.	G	G	G
chr1	4603814	G	CG	C	G	G	G	C	G	C	G	C	G	C	C	G	G	G	C	G	C	G	G	G
chr1	4603919	T	TC	T	T	T	T	T	C	.	.	T	.	C	C	C	.	.	.	.	.	T	.	.
chr1	4604183	C	CG	C	C	C	C	C	C	C	C	C	C	C	G	G	G	C	C	C	C	G	C	C
chr1	4604213	C	CG	C	C	C	C	C	C	C	C	C	G	C	G	.	G	C	C	C	C	C	C	C
chr1	4604247	T	AT	T	T	T	T	.	T	T	T	T	A	T	A	.	.	T	T	T	T	A	T	T
chr1	4604265	A	AG	.	A	A	G	.	A	A	A	.	.	A	.	.	.	A	.	G	.	.	A	G
chr1	4604269	T	TC	.	T	T	C	.	T	T	T	.	.	T	.	.	.	T	.	C	.	.	T	C
chr1	4604280	A	AG	G	A	A	A	.	A	A	A	G	G	A	G	G	G	A	G	A	A	.	A	A
chr1	4604286	G	AG	A	G	G	G	.	G	G	G	A	A	G	A	A	A	G	A	G	G	A	G	.
chr1	4604317	G	CG	C	G	G	G	.	G	G	G	.	.	G	C	.	.	G	.	.	G	.	G	.
chr1	4604388	C	AC	A	C	C	C	A	C	C	C	.	C	C	C	.	C	C	C	C	C	.	C	C
chr1	4604396	C	ATC	T	C	C	C	T	C	C	C	.	A	C	A	.	A	C	C	T	C	.	C	T
chr1	4604464	T	TC	.	T	T	T	C	T	T	C	C	.	T	.	C	C	C	.	.	.	C	.	C
chr1	4604466	C	AC	.	C	C	C	A	C	C	A	A	.	C	A	A	A	A	A	.	C	A	C	A
chr1	4607578	C	TC	C	C	C	C	C	C	C	C	C	C	C	C	T	T	C	.	C	C	T	C	C
chr1	4607813	T	TG	T	T	T	T	T	T	.	T	T	T	T	T	G	G	T	T	T	T	G	.	T
chr1	4607837	A	AG	A	A	A	A	A	A	A	A	A	A	A	A	G	G	A	A	A	A	G	A	A
chr1	4607878	T	TC	T	T	T	T	T	T	T	T	T	T	T	T	C	C	T	T	T	T	C	.	T
chr1	4608015	G	AG	G	G	G	G	.	G	G	G	G	G	G	G	A	A	G	G	G	G	A	G	G
chr1	4608019	C	TC	C	C	C	C	C	C	C	C	C	C	.	C	T	T	C	C	C	C	T	C	C
chr1	4608045	G	CG	G	G	G	G	G	G	G	G	G	G	G	G	C	C	G	.	G	G	C	G	G
chr1	4608173	A	AG	A	A	A	A	A	A	.	A	A	A	.	.	G	G	A	A	A	A	G	A	A
chr1	4608221	G	AG	.	G	G	G	G	G	.	G	G	.	.	.	A	A	G	G	G	G	A	.	G
chr1	4608281	C	TC	C	C	C	C	C	C	C	C	C	.	C	C	T	T	C	C	C	C	T	.	C
chr1	4608472	G	AG	G	G	G	G	G	G	G	G	G	G	G	G	A	A	G	G	.	G	A	G	G
chr1	4609084	T	TC	T	T	T	C	T	T	.	T	T	T	.	T	C	C	T	T	T	T	C	.	T
chr1	4609260	T	TC	T	.	T	C	T	T	C	T	T	.	T	T	C	C	T	.	T	T	C	.	T
chr1	4609477	T	TC	T	T	T	T	T	T	T	T	T	.	T	T	C	C	T	T	T	T	C	T	T
chr1	4609633	A	AG	A	A	A	G	A	A	G	A	A	.	.	.	G	.	A	A	A	.	G	.	A
chr1	4610354	G	AG	.	G	G	G	G	G	.	G	G	.	G	G	A	A	G	G	.	G	A	.	G
chr1	4611051	G	AG	.	.	G	A	.	.	.	G	G	.	.	.	A	.	G	G	.	G	A	.	G
chr1	4611165	G	AG	G	G	G	G	G	G	.	G	G	G	G	G	A	A	G	G	G	G	A	G	G
chr1	4611800	A	AG	A	.	A	A	A	A	.	A	A	A	A	A	G	G	A	A	A	A	G	.	A
chr1	4615321	C	AC	C	C	C	A	C	.	A	C	C	C	.	C	C	C	C	C	C	C	C	C	C
chr1	4615449	A	AT	A	A	A	T	A	A	.	A	A	A	A	A	A	A	A	A	A	A	T	A	A
chr1	4615785	T	TC	C	T	T	C	.	T	C	T	T	T	T	T	T	T	T	T	T	T	C	.	T
chr1	4615814	G	AG	G	G	G	G	.	G	.	G	G	G	G	G	.	G	G	G	A	.	G	.	A
chr1	4615939	T	TC	.	T	T	C	.	.	.	T	T	.	.	.	.	T	.	T	.	.	C	.	T
chr1	4616002	C	TC	.	C	C	T	C	C	T	C	C	.	C	C	C	C	C	C	.	C	C	.	C
chr1	4715610	G	AG	.	G	G	G	.	G	G	G	G	G	A	G	.	.	.	.	G	A	G	.	.
chr1	4719581	A	AT	.	.	A	.	.	A	T	.	A	.	.	.	.	.	T	.	T	.	.	.	T
chr1	4719595	G	CG	.	.	.	.	.	G	C	.	G	.	.	.	G	.	C	.	C	.	.	.	C
chr1	4719648	G	AG	.	G	G	A	.	G	.	.	G	.	.	.	G	G	.	.	A	A	G	.	A
chr1	4719664	G	CG	.	.	G	C	.	G	.	C	G	.	.	.	G	G	C	.	.	C	G	.	C
chr1	4719683	T	TC	C	T	T	C	.	T	.	.	T	.	.	C	T	T	C	.	.	.	.	.	C
chr1	4720533	T	TC	.	T	T	.	.	.	C	C	T	.	.	.	T	.	C	.	C	.	C	.	C
chr1	4720613	C	CG	.	C	C	.	.	C	.	.	C	.	.	.	.	C	G	.	.	C	.	.	G
chr1	4720726	T	TG	.	T	T	.	.	.	.	G	.	.	.	.	.	.	.	.	G	.	T	.	G
chr1	4720731	G	TG	.	G	G	.	.	.	.	T	G	.	G	.	.	.	.	.	T	.	G	.	T
chr1	4722772	T	TC	T	T	T	T	.	T	.	C	T	.	.	.	.	.	C	T	.	T	.	.	C
chr1	4722819	G	CG	G	G	G	G	.	G	G	.	G	.	.	.	G	G	C	.	.	G	G	.	C
chr1	4722839	A	AG	A	.	A	A	.	A	A	.	A	.	.	A	.	A	G	.	.	A	A	.	G
chr1	4723001	C	TC	.	C	C	T	C	.	T	.	C	C	C	C	.	.	T	C	C	.	C	.	C
chr1	4723047	T	TC	.	T	T	C	.	T	C	.	T	.	T	T	T	T	C	T	.	.	.	.	T
chr1	4723082	G	AG	.	.	G	A	.	G	.	.	G	.	G	.	.	.	A	.	.	.	.	.	G
chr1	4723271	T	TC	C	.	.	C	.	T	.	.	T	.	.	.	.	T	C	.	T	.	.	.	T
chr1	4724461	G	AG	.	G	G	G	A	G	G	A	A	.	G	.	.	A	A	.	A	.	.	.	.
chr1	4724683	A	AG	.	A	A	A	.	A	.	G	G	.	.	G	.	G	.	.	.	.	.	.	G
chr1	4724815	G	AG	.	.	.	G	.	.	.	A	.	.	.	.	.	.	.	G	.	.	.	.	A
chr1	4725031	C	TC	C	C	C	C	.	C	C	T	C	C	T	C	C	C	.	.	T	.	C	.	T
chr1	4725094	T	TC	.	T	.	C	.	T	C	T	.	.	T	.	.	.	T	.	.	.	.	.	.
chr1	4748665	T	TC	.	T	.	.	.	T	.	.	.	.	C	C	.	.	C	.	.	.	C	.	.
chr1	4748674	G	AG	.	G	G	.	.	.	.	.	G	.	G	A	.	.	T	.	.	.	A	.	.
chr1	4748996	C	TC	.	C	C	C	.	C	.	T	C	.	.	.	T	T	T	T	.	.	T	.	T
chr1	4749578	C	TC	C	C	C	C	C	C	C	C	C	C	T	T	C	C	C	C	C	.	T	.	C
chr1	4749603	G	CG	G	G	G	G	G	C	G	C	C	G	G	G	G	G	C	C	G	.	G	.	G
chr1	4749609	C	CG	C	C	C	C	C	G	C	G	G	C	C	C	C	C	G	G	C	.	C	C	C
chr1	4749695	A	AG	A	A	.	A	A	G	.	.	G	.	G	G	A	A	G	.	G	.	G	.	G
chr1	4749729	G	AG	G	G	G	G	G	A	A	A	A	A	A	A	G	G	A	A	A	A	A	A	A
chr1	4749797	C	TC	.	C	C	C	.	.	.	C	C	.	C	C	C	C	C	C	T	.	C	.	T
chr1	4750087	A	AG	.	.	.	.	.	A	.	.	G	.	.	.	.	.	A	.	.	.	.	.	G
chr1	4750088	G	CG	.	.	.	.	.	G	.	.	C	.	.	.	.	.	G	.	.	.	.	.	C
chr1	4750188	G	AG	.	G	G	G	.	.	.	.	.	.	.	A	.	G	.	.	.	.	A	.	G
chr1	4751964	C	AC	C	C	C	C	C	C	C	C	C	C	C	A	C	C	C	C	C	.	A	C	C
chr1	4751973	G	CG	G	G	G	C	G	C	G	G	C	G	C	C	G	G	G	G	G	G	C	G	G
chr1	4752031	C	AC	C	C	C	.	C	C	C	A	.	C	C	C	C	C	A	C	C	C	C	C	C
chr1	4752039	G	AG	G	G	G	.	G	G	G	G	.	G	G	A	.	G	G	G	G	G	A	G	G
chr1	4752098	G	TG	G	G	G	G	.	G	G	G	G	G	G	T	G	G	G	G	G	G	T	G	G
chr1	4752125	T	TC	T	T	T	.	.	.	T	C	.	.	C	C	.	T	.	.	T	T	C	.	T
chr1	4752132	G	CG	G	G	G	.	.	.	G	.	.	.	C	C	.	G	.	.	G	G	C	.	G
chr1	4752145	C	CG	C	C	C	.	.	G	C	.	.	C	C	C	.	C	G	.	C	C	C	.	C
chr1	4752203	G	CG	G	G	G	C	G	G	G	G	C	G	G	G	.	G	G	G	G	G	G	G	G
chr1	4752227	A	AT	A	A	A	A	A	A	A	A	A	.	A	T	.	A	A	A	A	A	T	A	A
chr1	4752228	G	CG	G	G	G	G	G	G	G	G	G	.	G	C	.	G	G	G	G	G	C	G	G
chr1	4752425	C	CG	.	C	.	G	.	.	.	G	C	.	.	.	.	G	G	.	.	G	G	.	G
chr1	4758430	T	AT	.	T	T	T	.	.	T	.	.	.	.	.	.	.	A	A	T	.	.	.	T
chr1	4758466	G	AG	.	G	G	A	.	A	.	.	.	.	.	.	.	.	A	.	G	.	A	.	G
chr1	4758469	A	AT	.	A	A	.	.	T	.	.	.	.	.	.	.	.	T	.	A	.	T	.	A
chr1	4758485	T	ATG	.	T	T	.	.	A	.	.	G	T	.	G	.	.	A	A	T	A	A	.	T
chr1	4758487	T	TC	.	T	T	.	.	C	.	C	T	T	.	T	.	.	C	C	T	T	C	.	T
chr1	4758491	A	AG	.	A	A	.	.	A	.	A	G	A	.	G	A	.	A	A	A	A	A	.	A
chr1	4758520	C	TC	T	C	C	.	.	C	.	T	.	C	C	.	C	C	T	C	C	C	C	.	C
chr1	4758528	T	TC	T	T	T	C	.	T	C	T	C	T	T	C	T	T	T	T	T	T	T	C	T
chr1	4758567	C	AC	C	C	C	.	.	C	A	C	.	C	C	.	C	C	C	C	C	C	C	A	C
chr1	4758697	C	TC	C	C	C	C	C	T	C	C	C	C	T	C	T	T	C	C	C	C	C	C	C
chr1	4760356	C	TC	C	C	C	C	C	C	C	C	C	C	C	C	C	C	C	T	C	C	T	C	C
chr1	4760457	G	TG	T	G	G	G	G	T	G	T	G	G	T	G	T	T	T	G	G	T	G	G	G
chr1	4760608	A	AG	G	A	A	G	G	G	G	G	G	A	G	G	G	G	G	A	A	G	A	G	A
chr1	4760629	G	TG	G	G	G	T	G	G	G	G	T	G	G	G	G	G	G	G	G	G	G	G	G
chr1	4760662	A	AG	G	A	A	G	G	G	G	G	G	A	G	G	G	G	G	G	A	G	G	G	A
chr1	4760668	C	TC	.	C	C	C	C	.	C	T	C	C	T	C	T	.	.	.	C	T	T	C	C
chr1	4760669	G	AG	G	G	G	A	A	G	A	G	A	G	G	.	G	G	G	G	G	G	G	A	G
chr1	4760677	T	TG	G	T	T	G	G	G	G	G	G	T	G	G	G	G	G	G	T	G	G	G	T
chr1	4760704	A	AG	G	A	A	G	G	G	G	G	G	A	G	G	G	G	G	G	A	G	G	G	A
chr1	4760708	G	TG	T	G	G	T	T	T	T	T	T	G	T	T	T	T	T	T	G	T	T	T	G
chr1	4760720	G	AG	A	G	G	G	G	A	G	A	G	G	A	G	A	A	A	G	G	A	G	G	G
chr1	4760721	G	TG	G	G	G	T	T	G	T	G	T	G	G	T	G	G	G	G	G	G	G	T	G
chr1	4760760	T	TC	C	T	T	T	T	C	T	C	T	T	C	.	C	C	C	T	T	C	T	T	T
chr1	4760776	G	AG	G	G	G	G	.	G	G	G	G	G	G	G	G	G	G	A	G	G	A	G	G
chr1	4760823	G	AG	A	G	G	G	.	A	G	.	G	G	.	G	.	.	.	G	G	.	G	G	G
chr1	4764811	T	TC	C	T	T	T	T	C	T	C	T	T	C	T	C	C	C	T	T	C	T	T	T
chr1	4764860	A	AC	C	A	A	C	C	C	C	C	C	A	C	C	C	C	C	C	A	C	C	C	A
chr1	4764871	A	AG	G	A	A	A	A	G	A	G	A	A	G	A	G	G	G	A	A	G	A	A	A
chr1	4764894	A	AG	G	A	A	G	G	G	G	G	G	A	G	G	G	G	G	G	A	G	G	G	A
chr1	4764981	C	TC	T	C	C	T	T	T	T	T	T	C	C	T	T	T	T	T	C	T	T	T	C
chr1	4765203	G	TG	T	G	G	G	G	T	G	T	G	G	G	G	T	T	T	G	G	G	G	G	G
chr1	4765882	C	TC	T	C	C	C	C	T	C	T	C	C	C	C	T	T	T	C	C	C	C	C	C
chr1	4765903	C	TC	T	C	C	C	C	T	C	T	C	C	T	C	T	T	T	T	C	T	T	C	C
chr1	4766304	C	TC	C	C	C	T	T	C	T	C	T	C	T	T	T	T	C	C	C	T	C	T	C
chr1	4766313	G	AG	G	G	G	G	G	G	G	G	G	G	G	G	A	A	G	G	G	G	G	G	G
chr1	4766558	A	AG	A	A	A	G	G	A	G	A	G	A	A	G	G	G	A	A	A	A	A	.	A
chr1	4766686	G	AG	G	G	.	A	.	.	.	G	A	.	.	.	G	G	G	G	G	G	G	.	G
chr1	4766697	G	TG	G	G	.	T	.	T	.	G	T	.	T	.	T	T	G	T	G	.	T	.	G
chr1	4766734	C	ACG	C	C	C	G	A	G	G	C	G	C	C	A	C	C	C	G	C	C	G	G	C
chr1	4766792	A	AG	A	A	A	A	G	A	A	A	A	A	A	G	G	G	A	A	A	G	A	A	A
chr1	4766796	C	CG	C	C	C	C	C	C	C	C	C	C	C	C	C	C	C	G	C	C	G	C	C
chr1	4766920	A	AC	A	A	.	.	.	C	.	A	C	.	C	C	.	A	A	C	C	.	C	.	C
chr1	4767289	C	TC	.	.	.	C	C	.	.	.	.	.	C	.	T	.	.	T	C	C	T	.	.
chr1	4767449	G	CG	.	G	.	.	.	.	.	.	G	.	C	C	G	G	.	G	G	C	G	.	G
chr1	4767789	C	AC	.	.	.	.	.	.	.	.	.	A	.	.	.	C	.	.	.	.	C	.	A
chr1	4771890	C	CG	.	.	.	C	C	.	.	.	.	.	.	.	.	C	.	G	C	C	G	.	.
chr1	4771918	T	TC	.	.	.	.	.	.	.	C	.	C	T	.	.	T	.	.	.	C	T	C	C
chr1	4771932	G	AG	.	.	.	.	.	G	.	G	G	G	A	.	.	G	.	.	G	.	A	G	G
chr1	4771989	C	TC	C	C	.	C	.	C	.	C	.	.	T	.	C	C	C	T	C	.	T	.	C
chr1	4862244	A	AC	A	A	A	A	.	A	A	A	A	C	A	C	A	A	A	A	A	A	A	A	A
chr1	4862391	G	TG	G	G	G	T	G	.	.	G	T	G	.	G	G	G	G	.	G	G	G	.	G
chr1	4862787	C	AC	.	.	.	.	.	.	.	.	C	A	.	.	.	.	.	.	A	.	.	.	C
chr1	4981690	G	CG	C	.	.	.	.	.	.	.	.	.	.	G	.	G	.	.	C	.	.	.	.
chr1	4981734	A	AT	T	A	A	T	T	T	T	T	T	.	T	A	T	T	T	A	T	T	A	.	T
chr1	4981765	T	TC	.	T	T	.	.	C	C	C	.	C	C	T	.	.	.	T	C	.	T	C	C
chr1	4981780	C	AC	.	C	C	.	.	.	.	.	.	A	A	C	.	.	.	C	A	.	C	.	A
chr1	4981803	C	TC	.	C	C	T	.	.	T	T	T	.	T	C	.	T	.	C	.	.	C	.	C
chr1	4981804	C	AC	.	C	C	A	.	.	A	A	A	.	A	C	.	A	A	C	.	.	C	.	C
chr1	4981873	C	TC	C	C	C	C	T	C	.	C	C	C	C	C	T	T	C	C	C	C	C	.	C
chr1	4983522	A	AG	A	A	A	A	A	A	A	G	G	G	G	A	G	G	G	G	A	A	A	A	A
chr1	4983531	T	TC	C	T	T	C	T	C	C	T	T	T	T	C	T	T	T	T	C	C	C	C	C
chr1	4983648	T	TC	C	T	T	C	T	C	.	C	C	.	.	C	C	C	C	C	C	C	C	C	C
chr1	4983841	C	TC	C	C	C	C	C	C	C	T	T	T	T	C	T	T	T	T	C	C	C	C	C
chr1	4984054	G	AG	.	G	G	G	G	.	A	.	A	.	A	A	.	A	A	.	.	G	A	.	.
chr1	4984055	G	TG	.	G	G	G	G	.	T	.	T	.	.	T	G	G	.	.	.	G	T	.	G
chr1	4984147	T	TC	T	T	T	T	T	T	T	C	T	C	C	T	C	C	C	C	T	T	T	T	T
chr1	4984194	T	AT	A	T	T	A	T	A	A	A	T	A	A	A	A	A	A	A	A	A	A	A	A
chr1	4984245	G	CG	G	G	G	G	G	G	G	C	G	C	C	G	C	C	C	C	G	G	G	G	G
chr1	4984340	A	AG	.	A	A	G	A	.	.	.	A	.	.	.	.	.	.	.	.	G	G	.	.
chr1	4988654	T	TG	.	T	T	.	.	.	.	G	T	.	.	.	G	.	G	G	.	.	.	.	.
chr1	4988756	G	AG	A	G	G	A	.	A	.	.	G	.	G	.	.	G	G	G	A	.	.	.	A
chr1	4988822	C	AC	.	C	C	A	.	A	.	C	C	C	.	.	C	C	C	C	A	.	.	.	A
chr1	4988834	A	AC	.	A	A	C	.	C	.	.	A	.	.	.	.	.	A	A	C	.	.	.	C
chr1	4989214	G	CG	.	G	G	C	.	.	.	C	.	.	C	.	.	.	C	C	.	.	C	.	.
chr1	4990234	A	ACG	.	A	.	A	.	G	.	C	.	.	.	G	.	.	C	.	.	.	.	.	C
chr1	4990301	C	TC	.	C	C	C	.	.	.	.	.	.	.	.	.	.	T	.	T	.	C	.	T
chr1	4990328	T	TC	.	T	.	.	.	T	.	C	.	T	.	.	.	.	C	.	.	.	.	.	C
chr1	4990561	T	TC	.	T	T	.	.	.	.	C	.	.	.	.	.	T	C	.	.	.	.	.	C
chr1	4993194	A	AG	.	A	A	A	G	G	A	A	A	.	A	G	A	A	A	G	A	A	A	A	A
chr1	4993210	A	AC	A	A	A	A	.	C	C	C	A	A	A	C	A	A	C	C	C	A	A	A	C
chr1	4993230	C	AC	C	C	C	C	.	C	A	A	C	C	C	C	C	C	A	C	.	.	T	C	.
chr1	4993237	A	AG	A	A	A	A	.	A	G	G	A	A	A	A	A	A	G	A	.	.	.	.	.
chr1	4993323	G	CG	G	G	G	G	C	C	G	G	G	G	G	C	G	G	G	C	G	G	C	G	G
chr1	4993338	G	AG	G	G	G	G	A	A	G	G	G	G	G	A	G	G	G	A	G	G	A	G	G
chr1	4994206	C	CG	.	C	C	C	C	C	.	G	C	.	G	.	C	C	G	C	.	.	G	.	C
chr1	4994408	A	AT	T	A	A	T	T	T	T	T	A	.	T	A	T	T	T	A	A	T	T	T	A
chr1	4994459	A	AG	G	A	A	A	A	A	G	A	A	A	G	A	A	A	A	A	A	G	A	.	A
chr1	4994462	G	TG	G	G	G	G	G	G	G	T	G	G	G	G	G	G	T	G	G	G	T	.	G
chr1	4994525	T	TC	T	T	T	T	T	.	T	C	T	T	T	T	.	.	C	T	T	T	C	.	T
chr1	4994532	C	CG	G	C	C	C	C	.	G	C	C	C	G	C	.	.	C	C	C	G	C	G	C
chr1	4994552	T	TG	G	T	T	T	T	.	G	T	T	T	G	T	.	.	T	T	T	G	T	G	T
chr1	4994558	T	TC	T	T	T	T	T	.	T	C	T	T	T	T	.	.	C	T	T	T	C	T	T
chr1	4994600	T	TC	.	T	T	C	T	.	.	C	T	T	.	T	.	.	C	T	T	.	C	.	T
chr1	4994602	T	TG	.	T	T	G	T	.	.	G	T	T	.	T	.	.	G	T	T	.	.	.	T
chr1	4994669	T	TG	G	T	T	.	T	T	.	T	T	T	G	T	T	T	T	T	T	.	T	.	T
chr1	4994677	C	TC	T	C	C	.	C	C	T	C	C	C	T	C	C	C	.	C	.	.	.	.	C
chr1	4994705	C	CG	G	C	C	.	C	A	G	G	C	.	G	C	.	.	G	C	C	G	.	.	C
chr1	4997794	C	CG	G	C	.	G	.	C	.	C	.	.	G	.	.	.	.	.	.	.	C	.	C
chr1	4997838	C	CG	.	C	.	G	.	.	C	G	.	.	.	G	.	G	.	.	C	.	G	.	C
chr1	4997968	G	CG	C	G	G	C	.	.	.	G	.	.	.	C	C	C	G	.	.	.	G	.	.
chr1	4997971	G	CG	C	G	.	C	.	.	.	G	.	.	.	C	G	G	G	.	.	.	G	.	.
chr1	4998149	A	AC	C	.	A	C	.	.	.	.	.	.	.	C	C	.	.	.	.	.	.	A	.
chr1	4998876	T	TC	.	T	.	.	.	.	.	.	.	.	.	.	.	.	T	.	.	C	C	.	.
chr1	4998877	C	CG	.	C	.	.	.	.	.	.	.	.	.	.	.	.	C	.	.	G	G	.	.
chr1	4999713	C	TC	.	C	C	T	.	.	.	.	.	.	.	T	C	.	C	C	.	T	C	.	T
chr1	5000712	C	TC	.	C	C	T	.	C	.	C	T	.	C	T	C	C	C	.	.	T	T	C	T
chr1	5000721	T	TC	.	T	T	C	.	T	.	T	C	.	.	.	T	.	T	.	.	C	T	.	C
chr1	5000927	C	TC	.	C	C	T	T	C	.	C	.	C	.	.	.	C	C	C	.	.	T	.	T
chr1	5000936	A	AG	.	A	A	G	.	A	.	A	G	A	A	G	A	A	A	A	.	G	G	.	G
chr1	5001941	C	CG	.	C	C	G	G	G	.	C	G	.	C	.	G	.	C	C	.	G	C	C	G
chr1	5001963	C	AC	.	C	C	A	A	A	.	C	A	.	C	.	A	A	C	C	A	A	C	C	A
chr1	5002302	T	TC	.	T	T	C	C	T	T	T	.	.	.	.	T	T	T	T	.	.	C	.	T
chr1	5002367	G	AG	G	G	G	G	G	G	.	G	G	G	G	G	.	A	G	.	.	.	A	A	A
chr1	5002369	A	AT	T	A	A	T	T	T	.	A	T	T	A	T	.	T	A	.	.	.	T	T	T
chr1	5002384	G	TG	T	G	G	T	T	.	.	G	T	T	G	.	.	.	G	.	.	.	.	.	.
chr1	5002471	G	AG	.	G	G	.	.	.	.	.	A	.	.	.	.	.	G	.	.	.	.	.	A
chr1	5002477	C	TC	.	C	C	.	.	.	.	C	T	.	.	.	.	.	C	.	.	.	.	.	T
chr1	5002524	G	AG	A	G	G	A	.	G	G	G	A	G	G	A	G	G	G	.	G	.	G	.	G
chr1	5002561	A	AG	G	A	A	.	.	G	A	A	.	.	A	.	G	G	A	G	G	G	G	G	G
chr1	5002640	G	TG	T	G	G	.	.	.	G	G	.	.	G	.	.	.	G	.	.	.	.	.	T
chr1	5002684	T	TG	G	T	T	G	G	.	T	T	G	G	T	G	G	G	T	G	G	G	G	G	G
chr1	5002691	G	CG	G	G	G	G	G	.	G	G	G	C	G	G	G	G	G	C	C	C	C	C	C
chr1	5002749	C	TC	T	C	C	T	.	C	C	C	T	.	C	T	C	C	C	C	C	C	C	C	C
chr1	5002757	T	TC	T	T	T	T	T	T	.	T	.	.	T	T	C	C	T	T	T	T	T	.	T
chr1	5002766	G	TG	.	G	G	G	T	G	.	G	.	.	G	.	G	G	G	T	.	T	T	.	T
chr1	5002780	G	AG	.	G	G	A	A	A	.	G	.	.	G	.	A	A	G	.	.	A	A	.	A
chr1	5002798	C	TC	.	C	C	.	T	C	C	C	.	.	C	.	.	C	C	T	.	T	T	.	T
chr1	5002806	G	TG	.	G	G	.	T	G	G	G	.	.	G	.	.	G	G	T	.	T	T	.	T
chr1	5002830	C	TC	.	C	C	.	T	T	C	C	.	.	C	.	.	T	C	.	.	.	T	.	T
chr1	5002853	A	AC	.	A	A	C	A	C	C	A	.	.	C	.	.	.	A	A	.	A	A	.	A
chr1	5009436	G	AG	.	.	.	.	.	.	.	.	.	.	A	G	.	.	.	.	G	.	.	A	.
chr1	5009511	G	CG	G	.	G	.	.	.	G	C	.	.	.	.	.	.	.	C	.	.	.	.	G
chr1	5009742	C	TC	C	.	C	C	C	.	.	T	.	.	C	C	T	T	T	.	C	C	.	C	C
chr1	5009833	G	CG	G	G	G	G	C	C	.	.	C	.	C	G	C	C	C	.	G	G	C	.	G
chr1	5009886	A	AT	A	A	A	A	A	A	A	A	A	A	A	A	A	A	A	.	A	A	T	T	A
chr1	5009918	G	AG	G	G	G	G	A	.	G	A	A	A	.	G	.	A	A	A	G	G	A	A	G
chr1	5010040	C	CG	C	C	C	C	.	C	G	G	.	.	G	C	.	C	.	.	C	C	C	C	C
chr1	5010065	G	TG	.	G	G	G	.	G	G	T	.	.	G	G	G	G	T	.	G	.	G	G	G
chr1	5010091	G	CG	G	.	.	G	.	G	G	C	.	G	.	G	.	.	.	C	.	.	.	.	G
chr1	5010200	A	AG	A	.	G	.	.	.	.	A	.	.	A	.	.	.	.	.	.	.	G	.	.
chr1	5012781	T	TG	T	T	T	G	.	T	G	T	G	G	.	G	G	G	T	G	T	.	T	.	T
chr1	5012808	A	AG	A	A	A	G	G	A	G	A	G	G	G	G	G	G	A	G	A	A	A	.	A
chr1	5012835	G	AG	G	G	G	G	G	G	G	G	G	.	G	G	A	A	G	G	G	G	G	.	G
chr1	5012850	T	TC	T	T	T	C	C	T	C	T	C	C	C	C	C	C	T	C	T	T	T	.	T
chr1	5012892	C	CG	C	C	C	G	C	C	.	C	C	C	C	G	C	C	C	C	C	.	C	C	C
chr1	5012955	C	CG	C	C	C	G	C	C	G	C	C	.	C	G	C	C	C	C	C	C	C	.	C
chr1	5013464	A	AC	.	A	C	C	.	.	.	C	.	.	.	.	.	.	A	.	.	A	.	.	A
chr1	5013541	A	AC	A	A	A	A	A	C	C	A	C	.	C	A	A	A	A	A	A	A	.	.	A
chr1	5013853	C	TC	C	C	C	C	C	C	C	T	C	C	C	C	.	T	T	C	C	C	T	T	C
chr1	5013883	C	TC	C	C	C	T	T	T	T	C	T	T	T	T	.	C	C	C	C	C	C	T	C
chr1	5013903	A	AT	A	A	A	T	T	A	A	A	A	.	.	T	.	.	A	A	A	A	A	.	A
chr1	5013910	T	AT	T	T	T	T	T	T	T	A	T	.	.	T	.	.	A	T	T	T	.	.	T
chr1	5013911	T	TG	T	T	T	T	T	T	T	G	T	.	.	T	.	.	G	T	T	T	.	.	T
chr1	5013913	G	CG	.	G	G	G	G	G	G	C	G	.	.	G	.	.	.	G	G	G	C	.	G
chr1	5013919	G	AG	G	G	G	G	.	G	G	A	G	.	.	G	.	A	.	G	G	G	A	.	G
chr1	5013950	A	AC	.	.	A	C	.	A	.	.	.	.	A	C	.	.	A	A	.	A	.	.	A
chr1	5013971	C	TC	.	.	.	C	T	.	.	.	.	.	T	.	.	.	.	C	.	C	.	.	C
chr1	5013981	T	AT	T	T	T	T	A	.	.	.	.	.	A	T	.	.	A	T	.	T	.	.	T
chr1	5046005	C	TC	T	C	C	C	C	.	.	C	.	C	.	C	.	T	C	C	.	C	C	.	T
chr1	5046006	C	CG	C	C	C	C	C	.	.	G	C	C	.	C	.	C	G	C	.	C	G	.	C
chr1	5046015	C	CG	.	C	C	C	.	.	.	G	.	C	.	C	.	.	G	C	.	C	G	.	.
chr1	5046043	C	TC	C	.	.	.	.	C	T	T	.	.	.	C	.	C	T	C	.	.	T	.	C
chr1	5046082	C	CG	.	C	C	C	.	C	.	G	C	.	G	C	C	C	G	C	C	C	G	.	C
chr1	5046128	C	CG	.	C	.	G	G	.	.	C	G	.	C	.	G	G	.	G	.	.	G	.	G
chr1	5046132	A	AT	.	A	.	.	T	.	.	A	T	.	A	.	T	T	.	T	.	.	A	.	T
chr1	5046147	A	AC	A	A	A	A	.	.	.	C	.	.	C	.	A	A	.	A	.	A	A	.	A
chr1	5046271	T	AT	A	T	T	A	A	A	.	A	A	.	.	A	.	A	A	A	.	A	A	.	A
chr1	5046342	A	AC	.	A	A	C	C	C	.	C	C	C	.	C	.	A	C	C	.	C	C	.	C
chr1	5046357	A	AC	A	A	A	A	A	A	A	C	A	A	C	.	C	C	C	A	.	A	A	.	A
chr1	5046940	T	AT	.	T	.	.	.	.	A	.	.	.	.	A	.	.	T	.	.	.	.	.	.
chr1	5047506	T	TG	G	T	T	T	G	T	T	T	G	.	.	G	G	G	T	T	.	.	G	.	G
chr1	5047519	C	AC	.	C	C	C	.	C	.	A	.	A	.	A	A	A	A	.	.	.	.	.	.
chr1	5047556	G	CG	.	G	G	.	.	.	.	.	.	.	.	.	.	C	C	.	.	.	C	C	C
chr1	5047615	G	CG	.	G	G	.	.	.	.	.	.	.	.	C	.	.	C	.	.	.	.	.	.
chr1	5047639	C	TC	C	C	C	T	T	T	.	C	T	T	.	T	.	T	C	T	C	.	T	.	C
chr1	5047702	T	TC	.	T	T	T	T	T	.	C	T	.	.	T	T	T	C	T	.	T	T	.	C
chr1	5047814	G	TG	.	G	G	G	G	.	.	G	T	.	.	G	.	G	G	G	G	T	T	.	G
chr1	5047932	C	AC	.	C	C	.	.	.	.	.	A	.	.	.	.	.	.	.	.	A	A	.	.
chr1	5087229	G	TG	G	G	G	.	.	G	.	.	G	G	.	T	.	G	T	.	.	G	G	.	.
chr1	5087232	G	AG	G	G	G	.	.	G	.	.	G	G	.	A	.	G	A	.	.	G	G	.	.
chr1	5088125	C	CG	.	.	C	.	.	C	G	.	.	.	.	G	C	C	.	C	.	.	.	.	.
chr1	5088151	C	TC	.	.	.	T	.	T	.	T	.	.	.	.	.	C	T	C	.	.	.	.	.
chr1	5088203	G	AG	A	G	.	.	.	.	.	A	G	.	.	.	.	.	.	G	.	.	.	.	.
chr1	5088311	C	TC	C	C	C	T	.	C	C	C	C	.	T	C	.	C	C	C	C	.	C	C	C
chr1	5088316	G	TG	G	G	G	G	.	T	T	T	G	.	G	G	.	T	T	G	G	.	G	.	G
chr1	5088364	C	CG	C	C	C	G	G	G	G	G	C	C	G	G	.	G	G	G	C	.	G	G	C
chr1	5088382	C	TC	C	C	C	C	C	C	C	C	C	C	C	C	C	C	C	C	T	C	C	.	T
chr1	5088397	C	CG	C	C	C	C	C	C	C	G	C	G	C	C	G	.	.	C	C	C	C	.	C
chr1	5088400	G	CG	G	G	G	G	.	G	C	C	G	C	G	G	C	C	C	C	C	C	G	.	C
chr1	5088433	T	TC	T	T	T	T	T	C	C	T	T	C	T	T	.	T	T	C	T	.	T	T	T
chr1	5088575	G	AG	A	G	G	A	A	A	A	G	A	A	A	G	G	G	G	A	A	.	A	G	A
chr1	5088598	G	CG	.	G	G	C	C	C	G	C	.	C	C	G	C	C	C	G	C	.	G	G	C
chr1	5088613	T	TC	C	T	T	C	C	C	C	C	C	C	C	T	C	C	C	C	C	.	C	T	C
chr1	5088685	G	CG	C	G	G	G	G	C	.	G	.	.	G	G	G	G	G	.	G	.	C	.	G
chr1	5088686	T	TC	C	T	T	T	T	C	.	T	.	.	T	T	T	T	T	C	T	.	C	.	T
chr1	5088747	T	TC	T	T	T	T	T	T	T	C	T	T	.	C	C	C	C	T	T	.	C	.	T
chr1	5088796	C	ACG	C	C	C	G	C	G	C	C	G	C	G	A	C	C	C	C	C	C	C	A	C
chr1	5088833	T	TC	.	.	T	T	.	T	.	.	T	.	T	.	T	T	.	.	C	.	T	.	C
chr1	5090037	G	TG	T	G	G	G	.	G	T	T	G	G	G	G	T	T	T	G	G	T	T	.	G
chr1	5090091	G	TG	G	G	G	G	.	.	T	T	T	G	G	G	G	G	.	G	G	G	T	.	G
chr1	5091827	G	CG	G	G	G	G	G	.	G	G	C	.	C	.	G	G	.	.	G	G	C	G	G
chr1	5091829	C	CG	C	C	C	C	C	.	C	C	G	.	.	.	C	C	.	.	C	C	G	C	C
chr1	5091849	T	TC	C	T	T	T	.	.	.	.	C	C	.	.	.	C	.	.	T	.	C	.	T
chr1	5091858	C	CG	G	C	C	C	.	.	G	.	C	C	.	.	.	G	.	.	C	.	C	.	C
chr1	5091864	C	CG	.	C	C	C	.	.	G	.	G	G	C	.	.	G	.	.	C	.	G	C	C
chr1	5091891	G	CG	C	G	G	G	.	.	C	C	.	.	C	.	.	C	.	C	G	.	C	G	G
chr1	5091942	G	CG	C	G	G	G	.	.	C	C	C	.	.	.	.	C	C	C	G	.	C	G	G
chr1	5091943	C	AC	A	C	C	C	C	.	C	A	A	.	.	.	.	C	A	A	C	.	A	C	C
chr1	5091970	G	CG	G	G	G	G	C	G	C	G	G	.	G	G	.	C	G	G	G	.	C	G	G
chr1	5092027	A	AC	C	A	A	A	.	A	A	A	A	.	A	A	.	C	A	A	A	.	C	.	A
chr1	5092078	C	AC	A	C	C	C	C	C	C	C	C	A	C	C	A	A	C	C	C	C	A	C	C
chr1	5092087	T	TC	C	T	T	T	C	C	C	C	C	C	C	C	C	C	C	C	C	.	C	C	C
chr1	5092090	C	AC	C	C	C	C	C	C	C	C	.	.	C	C	C	C	C	C	A	.	A	C	A
chr1	5092108	G	TG	G	G	G	G	G	G	G	G	G	.	G	G	G	G	G	G	T	.	G	.	T
chr1	5092142	G	AG	.	G	.	G	A	A	A	A	A	.	.	A	.	.	.	.	G	.	.	.	G
chr1	5092143	G	CG	.	G	.	G	C	C	C	C	C	.	.	C	.	.	.	.	G	.	.	.	G
chr1	5092149	C	CG	.	C	.	C	C	C	C	C	C	.	.	.	.	G	.	.	C	.	G	.	C
chr1	5092220	G	AG	A	.	G	.	A	A	A	A	A	A	.	A	A	A	A	A	G	.	G	.	G
chr1	5092226	G	CG	G	.	.	.	G	G	C	G	C	G	G	G	G	G	G	G	G	G	G	.	G
chr1	5092248	G	CG	G	G	G	G	G	C	C	C	C	G	C	C	G	G	C	G	G	G	G	G	G
chr1	5092265	C	AC	C	C	C	C	C	A	C	A	C	C	A	A	C	C	A	C	C	C	C	C	C
chr1	5092286	A	AG	A	A	A	A	A	A	A	A	A	A	A	A	.	A	A	G	G	G	A	A	G
chr1	5092412	G	CG	G	G	G	G	G	.	C	.	C	G	.	.	G	G	.	G	C	.	C	G	C
chr1	5092437	G	AG	G	G	G	G	G	A	G	A	G	.	.	A	G	G	A	G	G	G	G	.	G
chr1	5092438	C	TC	C	C	C	C	C	C	T	C	T	.	C	C	C	C	C	C	T	C	T	.	T
chr1	5092506	C	CG	C	C	C	C	C	C	.	C	.	C	C	.	C	C	C	C	.	C	G	.	G
chr1	5092611	T	TC	T	T	T	T	T	T	C	T	T	.	.	T	T	T	T	T	.	T	C	T	C
chr1	5092627	G	CG	G	G	G	G	G	G	C	G	.	G	G	G	.	G	G	G	C	G	C	G	C
chr1	5092631	C	CG	C	C	C	C	C	C	C	C	G	.	C	C	G	G	C	C	C	C	C	C	C
chr1	5092653	G	CG	G	G	G	G	G	G	G	G	C	.	G	G	C	C	G	G	G	G	G	G	G
chr1	5092664	G	TG	G	G	G	G	G	G	T	G	G	.	G	G	.	G	G	G	T	G	T	.	T
chr1	5092786	G	CG	G	G	G	G	G	C	.	C	.	G	.	.	.	.	.	.	G	G	.	G	G
chr1	5092856	G	AG	G	G	G	G	.	A	A	.	.	G	A	.	.	G	G	.	G	G	.	.	G
chr1	5092861	T	AT	T	T	T	T	T	A	.	A	A	T	A	.	A	A	A	.	T	T	.	.	T
chr1	5092864	C	CG	C	C	C	C	C	C	.	G	G	C	C	C	G	G	G	.	C	C	C	.	C
chr1	5092887	G	AG	.	G	G	G	.	G	.	A	A	G	G	G	.	.	A	.	G	G	G	.	G
chr1	5244640	A	AC	.	A	.	.	.	C	.	.	C	.	C	.	.	C	.	.	.	.	C	.	A
chr1	5244641	T	AT	.	T	.	.	.	A	.	.	A	.	A	.	.	A	.	.	.	.	A	.	T
chr1	5244754	C	TC	.	C	.	T	.	T	.	T	.	C	T	.	.	T	T	T	.	.	.	.	C
chr1	5244826	C	TC	C	C	.	.	.	T	.	C	C	.	T	.	.	C	C	C	.	.	.	.	C
chr1	5245234	G	AG	G	G	.	G	G	A	.	G	G	.	.	.	.	G	.	G	.	.	A	.	G
chr1	5245250	G	AG	.	G	.	G	.	A	.	G	G	.	.	.	G	G	G	G	.	A	A	.	G
chr1	5245552	T	TC	.	.	T	C	.	C	.	C	.	.	.	C	T	T	C	.	T	.	C	.	T
chr1	5245571	G	AG	.	.	G	G	G	G	.	A	G	.	.	G	G	G	A	.	G	G	.	.	G
chr1	5245709	T	TC	.	T	.	C	.	.	.	.	.	.	.	.	T	T	C	T	.	.	C	.	T
chr1	5245951	G	AG	.	G	G	G	.	.	.	.	G	G	A	A	.	G	G	G	.	A	.	.	G
chr1	5245986	C	CG	C	C	C	C	C	G	C	.	G	C	G	G	.	.	C	.	.	.	.	.	C
chr1	5246093	C	TC	C	C	C	C	.	C	.	T	T	.	C	C	C	C	T	.	C	.	C	.	C
chr1	5246167	A	AC	.	A	A	C	.	.	.	.	.	.	A	A	C	C	.	.	A	A	C	.	A
chr1	5246185	G	CG	.	G	.	C	C	.	.	.	.	.	C	C	C	C	.	.	G	G	C	.	G
chr1	5246415	C	TC	.	C	.	.	.	.	C	.	C	.	T	T	.	C	.	.	C	.	T	.	.
chr1	5246683	C	TC	C	C	C	C	C	C	.	T	C	.	.	C	.	C	T	C	.	.	C	.	C
chr1	5246830	C	CG	.	C	C	.	.	G	.	C	C	.	.	G	.	.	.	C	.	.	G	.	G
chr1	5325947	A	AC	.	A	.	.	.	C	A	C	.	C	A	.	.	C	.	.	.	.	.	.	A
chr1	5325965	T	TC	.	T	.	.	.	C	C	C	.	C	C	.	.	C	C	.	T	.	.	.	T
chr1	5326068	C	TC	T	C	C	T	.	T	T	T	T	T	.	.	T	T	T	T	C	T	T	.	C
chr1	5326076	C	AC	C	C	C	T	.	C	C	A	C	A	.	.	C	C	A	C	C	A	C	C	C
chr1	5326082	C	TC	T	C	C	C	.	T	.	C	C	.	.	.	.	T	C	T	C	C	T	C	C
chr1	5326093	T	TC	C	T	T	C	C	C	.	C	C	.	C	C	C	C	C	C	T	C	C	T	T
chr1	5326096	C	TC	C	C	C	C	C	C	C	T	T	T	C	C	C	C	T	C	C	T	C	C	C
chr1	5326100	C	TC	T	C	C	C	C	C	C	C	C	C	C	C	T	T	C	T	C	C	T	.	C
chr1	5326132	G	AG	.	G	.	G	A	A	.	A	.	A	A	.	A	A	A	A	G	A	A	.	.
chr1	5326139	C	TC	.	C	C	C	T	T	.	T	.	T	.	.	T	T	T	T	C	.	T	.	C
chr1	5326145	C	TC	.	C	C	C	T	C	.	C	C	C	T	.	C	C	C	C	C	.	C	.	C
chr1	5326216	G	AG	G	.	.	G	A	G	A	G	G	.	G	G	.	G	G	G	G	.	G	.	G
chr1	5326239	T	TC	C	T	T	C	C	C	C	T	T	T	C	C	.	C	T	C	T	.	C	T	T
chr1	5326260	C	TC	T	C	C	C	C	C	C	C	C	C	C	C	.	T	C	T	C	C	T	C	C
chr1	5326321	T	TC	C	T	.	.	C	C	C	T	T	T	C	C	C	C	T	C	T	T	C	T	T
chr1	5326359	G	TG	G	.	G	G	T	G	T	G	G	G	T	T	G	G	G	G	G	.	G	.	G
chr1	5326410	T	TC	C	T	T	T	C	C	C	T	T	T	C	C	C	C	T	C	T	T	C	T	T
chr1	5326424	T	TC	C	T	T	C	C	C	C	T	T	T	C	C	C	C	T	C	T	T	C	T	T
chr1	5326441	G	TG	T	G	G	.	T	T	T	T	T	T	T	T	T	T	T	T	G	.	T	G	G
chr1	5326640	C	TC	C	C	C	C	C	C	.	C	C	C	T	T	C	C	C	C	C	C	C	.	C
chr1	5326676	A	AG	G	A	A	G	G	G	.	G	G	.	.	G	G	G	G	G	.	G	G	.	A
chr1	5326722	G	CG	C	G	G	G	C	C	C	G	G	G	.	C	C	C	G	C	G	G	C	G	G
chr1	5326746	C	TC	T	C	C	T	T	T	.	C	C	C	.	.	T	T	C	T	C	C	T	C	C
chr1	5326925	T	TC	C	T	T	C	C	C	C	T	T	T	C	C	C	C	T	C	T	T	C	T	T
chr1	5326957	A	AG	G	A	.	G	G	G	G	A	A	.	G	G	G	G	A	G	.	.	G	.	.
chr1	5326964	G	AG	A	G	.	G	G	G	G	G	G	.	G	G	A	A	G	A	.	G	A	.	G
chr1	5327007	T	TG	G	T	T	G	G	G	.	T	T	.	G	G	G	G	T	G	T	T	G	.	T
chr1	5327079	A	AC	C	A	A	C	C	C	C	A	A	A	C	C	C	C	A	C	A	A	C	A	A
chr1	5327118	C	TC	T	C	C	C	T	T	T	C	C	C	T	T	T	T	C	T	C	C	T	C	C
chr1	5327121	C	TC	T	C	C	C	C	C	C	C	C	C	C	C	T	T	C	T	C	C	T	C	C
chr1	5327193	T	TC	.	T	.	C	C	C	.	T	T	.	C	C	C	C	T	C	T	T	C	.	T
chr1	5327211	G	CG	G	G	G	G	C	G	C	G	G	.	C	C	G	G	G	G	G	G	G	G	G
chr1	5327247	G	TG	G	G	G	G	T	G	T	G	G	G	G	G	G	G	G	G	G	G	G	G	G
chr1	5327278	G	AG	A	G	G	G	G	G	G	G	G	G	G	G	.	A	G	A	G	G	A	G	G
chr1	5327366	C	TC	T	C	C	C	T	T	T	C	C	C	T	T	T	T	C	T	C	C	T	C	C
chr1	5327385	G	AG	A	G	G	G	A	A	A	G	G	G	A	A	A	A	G	A	G	G	A	G	G
chr1	5327404	G	AG	G	G	G	G	A	G	A	G	G	G	G	G	G	G	G	G	G	G	G	G	G
chr1	5327458	A	AG	G	A	A	G	G	G	G	A	A	.	G	G	G	G	A	G	A	A	G	A	A
chr1	5327483	C	TC	T	C	C	C	C	C	C	C	C	C	C	C	T	T	C	T	C	C	T	.	C
chr1	5327583	C	TC	T	C	C	T	T	T	T	T	T	.	T	T	T	T	T	T	C	T	T	.	C
chr1	5327668	T	TC	C	T	T	T	C	C	C	T	T	T	C	C	C	C	T	C	T	T	C	.	T
chr1	5327737	A	AG	A	A	.	A	A	A	.	G	A	G	.	.	A	A	G	A	.	G	A	.	A
chr1	5337742	G	AG	G	G	G	.	G	A	.	A	A	A	.	.	.	.	A	G	.	A	.	.	G
chr1	5337747	C	TC	.	C	C	.	C	C	.	T	C	.	.	.	.	.	T	C	.	C	.	.	C
chr1	5337799	G	TG	G	G	G	.	.	.	.	T	.	.	.	G	.	.	T	.	G	G	.	.	.
chr1	5345432	G	AG	A	.	.	.	A	.	A	T	A	.	A	A	.	.	.	G	G	.	.	.	.
chr1	5345604	C	CG	G	.	.	G	.	.	.	C	.	.	.	.	.	.	.	G	C	.	.	.	C
chr1	5346871	G	TG	.	G	G	.	G	G	T	T	G	T	G	G	.	.	T	G	G	T	G	.	G
chr1	5347091	G	AG	G	G	G	G	A	G	.	G	G	.	.	G	.	.	G	G	.	G	G	A	G
chr1	5347104	G	AG	G	G	.	G	.	.	.	A	G	.	.	G	.	.	A	.	.	.	.	G	G
chr1	5347326	C	AC	.	C	C	C	C	.	C	A	.	C	.	A	.	.	A	C	.	C	A	A	C
chr1	5347347	T	TC	.	.	T	C	C	C	.	.	.	.	.	C	.	.	C	.	.	.	.	T	T
chr1	5347551	G	AG	.	G	G	G	G	G	A	G	G	A	G	G	G	G	G	G	G	A	G	.	G
chr1	5347564	G	AG	.	G	G	G	G	G	G	A	G	G	G	G	G	G	A	A	G	G	.	.	G
chr1	5347597	C	TC	.	C	C	T	.	.	.	C	C	.	.	C	T	T	C	C	.	.	C	.	C
chr1	5347648	C	TC	.	C	C	C	C	C	.	T	C	.	.	C	.	.	T	.	C	.	C	.	C
chr1	5347654	C	TC	.	C	C	C	C	C	.	T	C	.	.	C	.	.	T	.	C	.	C	.	C
chr1	5347678	G	CG	.	G	G	G	C	.	.	G	C	.	.	C	.	.	G	C	.	C	C	.	G
chr1	5347717	C	TC	.	C	C	C	T	C	.	C	C	.	T	T	.	.	C	C	.	.	T	.	C
chr1	5347729	C	AC	.	C	.	A	C	A	C	A	C	.	C	C	.	.	A	C	C	.	.	C	C
chr1	5347740	G	AG	.	G	G	G	A	G	A	G	G	.	A	A	.	.	G	G	G	.	A	G	G
chr1	5347840	C	TC	.	C	C	T	C	T	C	T	C	C	C	C	.	C	T	C	C	C	C	C	C
chr1	5347915	G	AG	G	G	G	A	G	A	G	A	G	G	G	G	.	G	A	G	G	G	G	A	G
chr1	5347933	C	AC	C	C	C	A	C	A	C	A	C	C	C	C	.	C	A	C	C	C	C	C	C
chr1	5348053	G	TG	.	G	G	G	T	G	.	G	T	.	.	T	.	.	G	T	.	.	T	.	G
chr1	5348176	C	AC	.	C	C	C	A	C	A	C	C	.	.	.	C	.	C	C	C	A	.	.	C
chr1	5348199	G	AG	.	.	G	G	.	A	.	A	G	.	.	.	.	.	A	G	G	G	.	.	G
chr1	5348224	A	AG	A	A	A	A	A	G	A	G	A	.	A	A	A	A	G	A	A	A	A	G	A
chr1	5348244	G	AG	G	G	G	G	A	A	A	A	A	A	A	A	A	A	A	G	G	A	A	A	G
chr1	5348266	G	AG	G	G	G	G	A	A	A	A	A	A	G	G	A	A	A	G	G	A	G	A	G
chr1	5348288	A	AG	A	A	A	A	G	A	A	A	G	A	G	G	G	G	A	A	A	A	G	A	A
chr1	5348293	T	TC	T	T	T	T	C	T	T	T	C	T	C	C	C	C	T	T	T	T	C	T	T
chr1	5348360	A	AG	A	A	A	A	G	A	A	A	G	A	A	A	G	G	A	A	A	A	A	A	A
chr1	5348408	G	AG	G	G	G	G	G	G	G	G	G	G	A	A	G	G	G	G	G	G	A	G	G
chr1	5348441	A	AG	A	A	A	A	G	A	G	A	G	G	A	A	G	G	A	A	A	G	A	G	A
chr1	5348447	C	AC	C	C	C	C	C	C	C	C	C	C	A	A	C	C	C	C	C	C	A	C	C
chr1	5348451	A	AG	A	A	A	A	G	G	G	G	G	G	G	G	G	G	G	A	A	G	G	G	A
chr1	5348477	C	AC	C	C	C	C	A	C	A	C	A	.	C	C	A	A	C	C	C	.	C	.	C
chr1	5348481	C	CG	C	C	C	C	G	C	G	C	G	G	C	C	G	G	C	C	C	G	C	G	C
chr1	5348516	C	CG	C	C	C	C	G	C	C	C	G	C	C	C	G	G	C	C	C	C	C	C	C
chr1	5348597	T	TC	T	T	T	T	C	T	C	C	C	C	C	C	C	C	C	T	T	C	C	C	T
chr1	5348620	G	AG	G	G	G	G	A	G	A	A	A	A	G	G	A	A	A	G	G	A	G	A	G
chr1	5348774	G	CG	G	G	G	G	G	G	G	G	G	G	C	C	G	G	G	G	G	G	C	G	G
chr1	5348991	A	AG	G	.	.	A	.	.	.	.	.	.	.	.	G	.	.	.	.	.	.	.	A
chr1	5349140	C	CG	G	C	C	C	G	G	G	G	C	G	C	C	G	G	G	G	C	G	C	G	C
chr1	5349152	C	AC	C	C	C	C	C	C	A	C	C	A	C	C	C	C	C	C	C	A	C	C	C
chr1	5349190	G	TG	G	G	G	G	T	G	G	T	G	G	G	G	G	G	T	G	G	G	G	G	G
chr1	5349204	C	TC	.	.	T	.	.	C	C	C	T	.	.	.	.	.	.	.	.	.	.	.	.
chr1	5349360	G	CG	G	G	G	G	C	G	C	C	G	.	G	G	G	G	C	G	G	C	G	G	G
chr1	5349372	G	CG	C	G	G	G	G	G	G	G	G	G	G	G	G	G	G	C	G	G	G	G	G
chr1	5349412	T	TC	C	T	T	T	C	T	C	C	T	C	T	T	C	C	C	C	T	C	T	T	T
chr1	5349417	G	AG	A	G	G	G	G	G	G	G	G	G	G	G	G	G	G	A	G	G	G	G	G
chr1	5349432	G	TG	G	G	G	G	G	G	G	G	G	G	G	G	T	T	G	G	G	G	G	G	G
chr1	5349456	T	TG	G	T	T	T	G	G	G	G	T	G	G	G	G	G	G	G	T	G	G	T	T
chr1	5349519	T	AT	T	T	T	T	T	T	T	T	T	T	T	T	A	A	T	T	T	T	T	T	T
chr1	5349559	G	CG	G	G	G	G	C	G	C	C	G	C	G	G	G	G	C	G	G	C	G	G	G
chr1	5349567	G	TG	G	G	G	G	T	G	T	T	G	T	G	G	G	G	T	G	G	T	G	G	G
chr1	5349588	G	AG	A	G	G	G	G	G	G	G	G	G	G	G	G	G	G	A	G	G	G	G	G
chr1	5349626	C	TC	T	C	C	C	T	T	T	T	C	T	T	T	T	T	T	T	C	T	T	C	C
chr1	5349642	G	AG	G	G	G	G	G	G	G	G	G	G	A	A	G	G	G	G	G	G	A	G	G
chr1	5349651	G	AG	G	G	G	G	G	G	G	G	G	G	A	A	G	G	G	G	G	G	A	G	G
chr1	5349655	G	AG	A	G	G	G	G	G	G	G	G	G	G	G	G	G	G	A	G	G	G	G	G
chr1	5349657	G	CG	C	G	G	G	G	G	G	G	G	G	G	G	G	G	G	C	G	G	G	G	G
chr1	5349707	G	TG	T	G	G	G	G	G	G	G	G	G	.	G	.	G	G	T	.	G	G	.	G
chr1	5349723	G	CG	.	G	G	G	G	G	G	G	G	.	C	C	.	.	G	.	.	G	C	.	G
chr1	5349729	A	AG	.	A	A	A	A	.	.	A	A	.	G	G	.	.	A	.	.	A	G	.	A
chr1	5382048	G	TG	.	.	.	.	.	.	.	.	.	.	G	G	.	.	.	.	T	.	.	.	T
chr1	5382289	A	AG	.	A	A	.	.	.	.	A	A	.	.	.	.	G	A	.	.	.	.	G	G
chr1	5382364	T	TC	.	T	.	T	T	.	.	.	T	.	.	.	C	C	C	.	.	.	T	.	C
chr1	5386843	G	AG	A	G	G	G	G	G	G	G	G	.	G	A	G	G	G	G	A	.	G	.	A
chr1	5386890	C	TC	.	C	.	C	C	C	T	T	C	.	.	.	T	T	T	C	.	.	T	.	C
chr1	5386936	A	AG	.	A	A	.	A	A	.	A	A	.	.	A	G	G	A	A	.	.	A	.	A
chr1	5386971	A	AG	G	A	A	A	A	A	G	G	A	.	A	G	G	G	G	A	G	G	G	.	G
chr1	5387999	G	AG	G	G	G	G	G	G	.	A	G	G	G	G	G	G	A	G	G	G	A	.	G
chr1	5388496	A	AT	A	A	A	A	A	A	A	T	A	A	A	A	A	A	T	A	A	A	T	A	A
chr1	5389402	T	TC	T	T	T	C	C	C	T	T	C	C	C	T	C	C	T	C	T	C	T	.	T
chr1	5389450	T	TC	.	T	T	T	T	T	.	C	T	.	.	.	T	.	C	T	.	T	.	.	C
chr1	5389466	A	AG	.	A	A	A	A	A	.	G	A	.	.	.	A	.	G	.	.	A	.	.	G
chr1	5389472	T	TC	.	T	T	C	.	.	.	.	C	.	.	.	.	.	.	.	.	C	.	.	.
chr1	5389473	T	TC	.	T	T	C	.	.	.	.	C	.	.	.	.	.	.	.	.	C	.	.	.
chr1	5390570	G	AG	A	G	G	G	G	G	G	A	G	G	G	G	G	G	A	G	A	G	A	.	A
chr1	5390638	T	TC	C	T	T	T	T	T	T	C	T	T	T	T	T	T	C	T	.	T	C	C	C
chr1	5391119	T	TC	C	T	T	T	T	T	T	C	T	.	T	T	T	T	C	T	C	T	C	.	C
chr1	5391127	G	AG	A	G	G	G	G	G	G	A	G	.	G	G	G	G	A	G	A	G	A	A	A
chr1	5391225	A	AC	C	A	A	A	A	A	A	C	A	A	A	A	A	A	C	A	C	A	C	.	C
chr1	5391465	G	AG	G	G	G	G	G	G	.	A	.	G	G	G	G	G	A	G	G	G	.	.	G
chr1	5434875	T	TC	.	T	.	T	.	.	.	C	.	.	.	.	.	C	.	.	.	T	T	.	.
chr1	5435362	C	AC	.	C	C	C	.	C	.	.	C	.	C	A	.	.	C	.	.	C	A	.	C
chr1	5436968	T	AT	T	T	T	T	T	T	T	A	.	.	T	.	.	T	A	T	.	T	T	.	.
chr1	5438814	C	TC	.	C	C	T	T	.	.	T	T	.	.	.	T	T	T	C	.	T	T	.	T
chr1	5438835	C	CG	G	C	C	G	C	C	.	C	G	.	C	.	.	C	C	C	.	G	.	.	G
chr1	5438840	G	TCG	G	G	G	G	C	C	.	T	G	.	G	.	.	C	T	G	T	G	G	.	G
chr1	5438841	A	ATG	G	A	A	T	G	G	.	G	T	.	G	.	.	G	G	A	G	T	G	.	G
chr1	5438867	T	TC	C	T	T	C	T	T	.	T	C	.	.	C	.	T	T	T	T	C	.	.	C
chr1	5438909	G	AG	G	.	G	G	G	G	.	A	G	.	.	G	G	G	A	G	A	G	.	.	G
chr1	5438927	G	AG	G	.	G	G	G	G	G	A	G	G	G	G	G	.	A	G	A	G	G	.	G
chr1	5439124	C	CG	C	.	C	C	.	G	C	.	G	.	.	C	.	C	C	C	.	.	C	C	C
chr1	5439126	A	AG	A	.	A	A	.	G	A	.	G	.	.	A	.	A	A	A	.	.	A	A	A
chr1	5439324	T	TC	T	T	T	.	T	T	.	C	.	.	.	C	T	T	.	T	C	T	C	.	C
chr1	5439326	G	AG	G	G	G	A	G	G	.	G	.	A	.	G	G	.	.	G	G	G	G	.	.
chr1	5439342	T	TC	.	T	T	T	C	C	.	.	.	T	.	.	C	.	T	.	.	T	.	.	T
chr1	5439346	G	TG	.	G	.	T	G	G	.	.	.	T	.	.	G	.	.	.	.	G	G	.	T
chr1	5439386	A	AG	.	.	A	G	.	A	.	.	.	.	.	.	.	.	G	A	.	.	A	.	.
chr1	5441654	C	CG	C	C	C	G	.	.	.	G	C	.	C	C	.	G	.	C	C	G	G	C	C
chr1	5441842	C	CG	C	C	C	G	.	C	.	.	.	.	C	C	.	G	.	.	C	.	C	.	.
chr1	5441936	T	TG	T	.	.	.	.	G	.	.	.	G	T	T	.	.	.	.	T	.	G	.	T
chr1	5441988	A	AG	A	A	A	.	.	G	.	A	.	.	G	.	.	.	.	.	.	.	.	A	A
chr1	5451028	T	TC	T	T	T	T	.	.	C	C	.	.	C	T	T	T	.	T	C	.	T	.	C
chr1	5451040	C	AC	C	C	C	C	.	.	A	A	.	.	C	C	C	.	.	C	.	.	C	.	.
chr1	5454149	A	AC	A	A	A	A	C	C	A	C	A	C	.	A	C	C	C	A	C	C	A	C	C
chr1	5454236	G	AG	G	G	G	G	G	A	G	G	G	G	.	G	.	A	G	G	A	G	G	.	A
chr1	5454714	G	AG	G	G	G	G	A	A	G	A	G	A	G	G	A	A	A	G	A	A	G	A	A
chr1	5454720	T	AT	T	T	T	T	A	A	A	A	A	A	A	T	A	A	A	T	A	A	T	A	A
chr1	5454771	T	TC	T	T	T	T	T	C	T	T	T	T	T	T	C	C	T	T	C	T	T	C	C
chr1	5455127	T	TG	T	T	T	T	G	T	G	G	G	G	.	T	T	T	G	T	T	G	T	T	T
chr1	5455251	G	CG	.	.	.	G	.	.	.	.	.	C	G	.	.	.	C	.	.	.	.	.	G
chr1	5455495	T	TC	T	T	.	T	T	T	C	T	C	T	.	T	T	.	T	.	.	T	T	T	T
chr1	5456109	T	TC	.	T	T	T	T	T	C	T	C	.	.	T	T	T	T	T	T	T	T	.	T
chr1	5456334	G	AG	G	G	G	G	A	G	G	A	G	A	.	G	G	G	A	G	G	A	G	G	G
chr1	5456335	C	TC	C	C	C	C	T	C	C	T	C	T	.	C	C	C	T	C	C	T	C	C	C
chr1	5456360	C	CG	C	C	C	C	C	G	C	C	C	C	.	C	G	G	C	C	G	C	C	G	G
chr1	5456363	T	TC	T	T	T	T	C	C	C	C	C	.	.	T	C	C	C	T	C	C	T	C	C
chr1	5456374	T	TC	T	T	T	T	T	T	C	T	C	T	.	T	T	T	T	T	T	T	T	T	T
chr1	5456498	G	AG	G	G	G	G	A	G	A	A	A	A	G	G	G	G	A	G	G	A	G	G	G
chr1	5456511	C	TC	C	C	C	C	C	T	C	C	C	C	T	C	T	T	C	C	T	C	C	T	T
chr1	5456554	T	TC	T	T	T	T	C	T	C	C	C	C	.	T	.	T	C	T	T	C	T	.	T
chr1	5456595	C	CG	.	C	C	.	.	G	.	.	.	.	.	C	.	G	.	C	.	.	C	.	G
chr1	5456597	G	CG	.	G	G	.	.	C	.	.	.	.	.	.	.	C	.	.	.	.	G	.	C
chr1	5530922	T	TC	.	T	.	.	.	.	.	C	.	.	.	.	.	.	C	T	.	.	.	.	.
chr1	5531612	T	TC	T	T	.	C	T	C	T	C	T	C	T	T	T	T	C	T	T	.	T	T	T
chr1	5531621	C	AC	C	C	C	A	C	A	C	A	C	A	C	C	C	C	A	C	C	A	C	C	C
chr1	5531702	C	AC	C	C	C	A	C	C	C	C	C	C	C	C	C	C	C	C	C	A	C	C	C
chr1	5531718	C	CG	G	C	C	C	C	G	C	G	C	C	G	C	G	G	G	C	C	C	C	C	C
chr1	5531720	G	TG	T	G	G	G	G	T	G	G	G	G	G	G	G	G	G	G	G	G	G	G	G
chr1	5531726	C	CG	G	C	C	C	C	G	C	C	C	C	C	C	C	C	C	C	C	C	C	C	C
chr1	5531820	C	CG	G	C	C	.	G	G	C	G	G	G	G	G	.	G	G	C	C	G	C	C	C
chr1	5531829	T	TC	C	T	T	C	T	.	T	T	T	C	T	C	.	C	T	T	T	C	T	T	T
chr1	5531830	T	TC	C	T	T	C	T	.	T	T	T	C	T	C	.	C	T	T	T	C	T	T	T
chr1	5531881	C	CG	C	C	C	C	C	C	C	G	C	C	C	C	C	C	G	C	C	C	C	C	C
chr1	5531908	A	AG	G	A	A	A	A	A	A	G	.	A	G	A	A	A	G	A	A	.	A	A	A
chr1	5531911	G	CG	C	G	G	.	G	G	G	.	.	G	C	G	G	G	.	G	G	.	G	G	G
chr1	5531918	G	CG	C	G	G	G	.	G	G	C	G	G	.	G	G	G	.	G	G	.	G	G	G
chr1	5532062	C	CG	C	C	C	C	C	C	G	G	C	C	C	C	C	C	G	G	C	C	G	C	C
chr1	5532109	C	CG	G	C	C	.	C	C	G	G	.	.	.	.	C	C	G	.	.	.	.	.	G
chr1	5532114	T	TC	T	T	T	.	T	T	.	C	.	.	.	.	T	T	C	.	.	.	.	.	T
chr1	5532218	A	AC	C	A	A	C	A	C	A	C	A	.	.	A	C	C	C	C	.	C	.	A	A
chr1	5532263	C	TC	.	.	C	C	.	C	C	.	.	.	.	C	.	T	T	.	.	.	C	.	C
chr1	5538180	C	CG	.	.	C	.	G	.	.	.	.	.	G	C	C	C	.	.	.	.	.	.	C
chr1	5538367	C	TC	.	.	.	T	C	T	.	C	.	.	.	.	.	C	C	T	.	.	C	.	C
chr1	5538369	C	AC	.	.	.	C	A	C	.	.	.	.	.	.	.	C	A	C	.	.	A	.	C
chr1	5538396	T	AT	.	T	T	.	.	T	.	.	.	.	.	T	T	T	A	T	T	A	.	T	T
chr1	5538451	C	CG	C	C	C	C	C	C	C	G	C	C	C	C	C	C	G	C	C	.	.	C	C
chr1	5538457	G	CG	G	G	G	G	G	G	G	.	G	G	G	G	G	G	C	G	G	C	C	G	G
chr1	5538573	G	TG	.	.	.	.	G	.	.	.	.	.	.	.	.	G	T	.	.	T	.	.	.
chr1	5538663	T	TC	.	T	T	C	C	C	T	C	T	T	C	T	T	T	C	C	T	C	C	T	T
chr1	5538669	T	TC	.	T	T	C	T	C	T	T	T	T	T	T	T	T	T	C	T	T	T	T	T
chr1	5538939	G	AG	.	G	G	A	A	A	G	A	G	G	A	G	G	G	A	.	.	A	A	G	G
chr1	5539480	T	TG	.	T	T	G	G	G	.	G	T	T	G	T	T	T	G	G	T	G	G	T	T
chr1	5539507	T	TC	.	T	T	.	C	C	.	.	T	.	C	.	T	T	C	.	.	C	C	.	T
chr1	5539522	A	AT	.	.	T	.	G	.	.	.	.	.	.	.	T	A	A	.	.	.	.	.	.
chr1	5539996	A	AC	.	.	A	.	C	C	.	A	A	A	C	A	A	A	A	C	.	A	A	.	A
chr1	5540005	A	AG	.	.	A	.	A	A	.	G	A	A	A	A	A	A	G	A	.	G	G	.	A
chr1	5541053	G	AG	G	G	G	G	G	G	G	G	G	.	G	G	G	G	G	G	.	A	A	G	G
chr1	5542459	C	TC	.	C	C	T	T	T	C	T	C	C	T	C	C	C	T	T	C	T	T	.	C
chr1	5542479	A	AG	.	A	A	.	G	G	.	G	A	A	G	A	A	A	G	G	A	G	G	.	A
chr1	5542608	A	AC	.	A	A	.	.	C	.	C	A	.	C	A	A	A	C	C	.	.	C	.	A
chr1	5542640	A	AG	.	A	A	.	A	A	.	G	A	.	.	A	A	A	G	A	A	.	G	.	A
chr1	5542660	G	AG	.	G	G	.	G	.	.	A	G	.	.	G	G	G	A	.	.	A	A	.	G
chr1	5542681	T	TC	.	T	T	.	C	.	T	C	T	.	.	T	T	T	C	.	T	C	C	.	T
chr1	5542684	C	AC	.	C	C	A	C	A	.	C	C	.	.	C	C	C	C	.	C	C	C	.	C
chr1	5542704	T	TG	.	T	T	T	.	T	.	G	T	.	G	T	T	T	G	.	T	.	G	.	T
chr1	5542705	T	TC	.	T	T	T	.	T	.	C	T	.	C	T	T	T	.	.	T	.	.	.	T
chr1	5587705	G	AG	.	.	.	.	.	.	.	G	.	.	.	.	.	.	G	.	.	A	A	.	.
chr1	5587724	A	AG	.	.	.	.	.	.	.	A	.	.	.	.	.	.	A	.	.	G	G	.	.
chr1	5589240	G	CG	.	G	G	.	.	C	C	.	.	G	.	.	.	.	.	G	.	C	C	.	C
chr1	5589243	C	TC	.	C	C	.	T	C	.	.	.	C	.	T	.	T	.	C	T	C	C	T	.
chr1	5589244	T	TC	.	T	T	.	C	T	.	.	.	T	.	C	.	C	.	T	C	T	T	C	.
chr1	5589250	T	AT	A	T	T	A	T	T	T	A	T	T	.	T	.	T	A	T	T	T	T	T	T
chr1	5589279	G	TG	G	G	G	G	.	G	T	G	T	G	.	.	.	.	.	.	.	G	.	T	T
chr1	5589280	T	AT	T	T	T	T	T	T	.	T	A	T	.	.	.	.	T	.	.	T	.	.	A
chr1	5589298	T	AT	T	T	T	T	T	T	A	T	A	T	A	A	A	A	T	A	A	T	T	A	A
chr1	5589299	G	CG	G	G	G	G	G	G	C	G	C	G	C	C	C	C	G	C	C	G	G	C	C
chr1	5589330	T	AT	.	T	T	A	T	A	T	A	T	T	T	T	.	T	A	T	T	A	A	T	T
chr1	5589332	C	CG	.	C	C	G	C	G	C	.	C	C	C	C	.	C	G	C	C	.	G	C	C
chr1	5589335	G	CG	.	G	G	C	G	C	G	.	G	G	.	G	.	G	C	G	G	.	.	G	G
chr1	5589337	T	TG	G	T	T	G	T	G	T	G	T	T	.	T	.	T	G	T	T	.	.	T	T
chr1	5589340	G	TG	G	G	G	G	G	G	G	G	G	G	T	G	.	T	G	G	G	.	.	G	G
chr1	5589364	A	AG	A	A	A	A	G	A	A	A	A	A	A	A	.	A	A	G	A	.	.	A	A
chr1	5589368	C	CG	C	C	C	C	.	C	G	C	G	C	C	G	.	C	C	.	G	.	.	G	G
chr1	5589372	T	TC	T	T	T	T	.	T	C	T	C	T	T	C	.	T	T	.	C	.	.	.	C
chr1	5589384	T	TG	.	T	T	.	.	T	G	.	G	T	.	G	.	.	.	G	G	G	G	G	G
chr1	5589385	T	TG	.	T	T	.	G	.	G	.	G	T	.	G	G	.	.	G	G	G	G	G	G
chr1	5589482	G	CG	C	G	G	C	G	C	G	C	G	G	C	G	C	C	C	G	G	C	C	G	G
chr1	5589629	C	CG	C	C	.	C	.	C	.	C	G	.	C	.	C	C	C	G	.	C	C	G	G
chr1	5589651	G	CG	C	G	G	C	C	C	C	C	C	G	C	C	C	C	C	C	C	C	C	C	C
chr1	5589678	A	AG	A	A	A	A	G	A	G	A	G	A	A	G	G	G	A	A	G	G	G	G	G
chr1	5589854	G	AG	A	G	G	A	A	A	A	A	G	G	G	A	G	G	A	G	A	A	A	A	A
chr1	5589878	G	CG	C	G	G	C	C	G	C	C	G	G	G	C	G	G	C	G	C	C	C	C	C
chr1	5589901	G	AG	G	G	G	G	G	G	G	G	A	G	A	G	G	G	G	A	G	G	G	G	G
chr1	5590124	T	TG	.	T	T	.	G	G	G	.	G	T	.	G	G	G	.	G	.	G	G	G	G
chr1	5590125	C	CG	G	C	C	.	C	.	C	.	C	C	G	C	C	C	.	.	.	C	.	C	.
chr1	5590126	A	AC	A	A	A	.	.	.	.	.	C	A	A	C	.	C	.	.	A	C	.	.	.
chr1	5590134	T	TC	C	T	T	T	C	C	C	T	C	T	C	C	C	C	T	C	C	C	.	.	C
chr1	5590137	G	AG	G	G	G	G	G	G	G	G	A	G	G	G	A	A	G	G	G	G	G	.	G
chr1	5590170	A	AC	.	.	A	C	.	.	.	.	A	.	.	.	.	.	C	.	.	.	.	.	A
chr1	5590271	A	AG	.	.	G	.	.	.	A	.	A	G	.	A	.	A	.	.	.	.	A	.	.
chr1	5590272	C	TC	.	.	T	.	.	.	C	.	T	T	.	C	T	T	.	.	.	.	.	.	.
chr1	5590289	G	CG	C	G	G	G	C	C	C	G	C	G	C	C	C	C	G	C	C	C	C	C	C
chr1	5590310	T	TC	C	T	T	C	C	C	C	C	C	T	C	C	C	C	C	C	C	C	C	C	C
chr1	5590321	A	AG	G	A	A	G	G	G	G	G	G	A	G	G	G	G	G	G	G	G	G	G	G
chr1	5590402	C	CG	G	C	C	C	G	G	G	C	G	C	C	G	G	G	C	G	G	G	G	G	G
chr1	5590414	C	AC	A	C	C	A	.	A	A	A	A	C	C	A	.	A	A	A	A	A	A	.	A
chr1	5590415	G	AG	.	G	G	A	.	.	.	A	.	G	G	.	.	.	A	.	.	.	.	.	.
chr1	5590425	A	AC	.	A	A	.	.	.	.	.	.	A	C	.	.	.	C	.	.	.	.	.	.
chr1	5590444	T	TC	C	T	T	C	C	C	C	C	C	T	C	C	C	C	C	C	C	C	C	C	C
chr1	5590453	G	CG	C	G	G	G	C	C	C	G	C	G	G	C	C	C	G	C	C	C	C	C	C
chr1	5590470	T	TC	T	T	T	C	T	T	T	C	T	T	T	T	T	T	C	T	T	T	T	T	T
chr1	5590481	G	TG	G	G	G	T	G	G	G	T	.	G	.	G	A	.	T	G	.	.	G	G	G
chr1	5590482	G	CG	.	G	G	G	C	C	C	G	.	G	.	C	C	.	G	C	.	.	C	C	C
chr1	5590507	C	CG	.	C	C	G	.	.	.	G	.	.	.	.	.	.	G	.	.	.	.	.	.
chr1	5628564	A	AC	.	A	A	.	.	.	.	.	.	A	.	.	C	C	.	.	.	C	C	.	.
chr1	5628710	T	TG	.	T	.	.	G	.	.	.	T	.	.	T	.	.	.	.	G	T	T	.	.
chr1	5628987	G	TG	G	G	G	.	G	G	.	.	T	G	.	G	T	.	.	G	.	G	G	G	.
chr1	5629014	C	CG	C	C	.	.	G	C	.	.	G	C	.	C	G	.	.	C	.	C	C	G	.
chr1	5629244	T	TC	.	T	.	.	.	.	.	.	.	.	C	C	C	.	.	.	C	T	.	.	C
chr1	5629302	C	CG	.	C	.	.	C	.	.	.	C	C	.	.	G	G	.	.	C	.	C	.	C
chr1	5629328	C	TC	.	C	C	.	C	T	.	.	T	C	.	.	T	T	.	.	.	C	C	.	.
chr1	5629330	T	AT	.	T	T	.	T	T	.	.	T	T	.	.	A	A	.	.	.	T	T	.	.
chr1	5629353	T	AT	.	T	T	.	T	T	.	.	T	T	.	.	A	A	.	.	.	T	T	.	.
chr1	5631782	T	TC	.	T	.	.	.	C	.	.	T	.	.	.	.	.	C	.	.	C	.	.	T
chr1	5631826	C	TC	.	C	C	T	.	T	.	T	C	.	.	T	T	.	T	T	.	T	.	.	T
chr1	5631935	G	AG	.	G	G	.	A	A	G	A	A	.	.	A	A	.	A	.	.	.	.	A	.
chr1	5631966	G	AG	A	G	G	A	G	.	G	G	G	G	.	A	A	A	G	G	.	A	.	A	.
chr1	5632045	G	TG	T	G	G	G	.	G	.	G	G	.	.	G	.	G	G	G	.	G	G	.	T
chr1	5633120	C	CG	.	C	.	.	C	G	.	G	.	.	.	.	C	C	G	.	.	.	.	.	.
chr1	5633168	G	AG	.	G	G	G	G	G	.	A	G	.	.	G	.	G	A	A	.	.	G	.	G
chr1	5633189	G	TG	G	G	G	T	G	.	.	G	G	.	.	G	.	.	G	G	G	T	T	.	G
chr1	5633195	C	AC	C	C	C	C	C	C	C	A	C	.	.	C	C	C	A	A	C	C	C	.	C
chr1	5633925	G	TG	G	G	G	G	.	G	.	T	G	.	G	G	.	G	T	T	G	G	.	.	G
chr1	5633940	G	AG	G	G	G	A	.	A	.	A	A	.	G	G	.	G	A	A	G	A	A	.	G
chr1	5636696	T	TC	.	T	.	.	.	T	.	.	C	.	.	C	.	.	T	.	.	.	T	.	T
chr1	5719591	G	TG	G	G	G	G	.	.	T	T	.	.	.	.	.	.	T	.	.	.	G	.	T
chr1	5730409	A	AG	.	.	A	A	.	A	G	.	.	.	G	G	.	.	G	.	.	.	.	.	G
chr1	5731075	T	TG	.	.	T	.	.	.	.	.	T	T	G	G	.	G	G	.	.	.	.	.	.
chr1	5731113	A	AG	.	.	A	A	.	A	.	G	A	A	G	G	A	A	G	A	.	.	.	.	G
chr1	5731599	G	TG	.	.	.	.	.	G	.	T	.	.	.	.	.	.	G	T	.	.	.	.	.
chr1	5731652	C	TC	C	C	C	C	T	C	.	T	C	.	.	T	C	C	T	C	T	C	C	.	T
chr1	5731722	G	AG	.	G	G	A	A	A	A	A	A	.	A	A	A	A	A	A	A	G	G	A	A
chr1	5731770	T	TC	.	T	.	T	C	T	.	C	.	.	.	C	.	T	C	T	.	T	T	C	C
chr1	5731830	T	TG	.	.	T	T	G	T	.	G	.	.	G	G	T	.	G	T	G	T	T	.	G
chr1	5731936	A	AG	A	A	A	A	G	A	.	G	A	A	G	G	.	A	G	A	G	A	A	G	G
chr1	5731991	A	AG	G	A	A	G	A	A	.	.	G	.	A	A	A	A	A	G	A	.	A	A	A
chr1	5732049	A	AG	A	A	A	A	G	A	.	G	A	.	.	G	A	A	G	A	G	A	.	.	G
chr1	5740354	A	AG	.	A	A	G	A	A	.	A	G	.	A	A	A	A	A	G	A	A	A	.	A
chr1	5740373	C	TC	T	C	C	T	T	C	.	T	T	.	T	T	C	C	T	T	T	C	C	.	T
chr1	5740426	C	AC	A	C	C	A	A	A	.	A	A	A	.	.	A	A	A	A	A	C	C	A	A
chr1	5740533	A	AG	.	A	A	.	.	.	.	G	.	.	G	G	.	.	G	G	.	G	.	.	G
chr1	5740587	G	AG	.	G	.	A	A	A	.	A	A	.	.	A	A	A	A	A	A	G	G	.	A
chr1	5745411	C	CG	.	C	C	C	.	C	.	C	G	.	.	.	.	C	.	C	G	.	G	.	G
chr1	5745669	A	AG	A	.	.	A	A	G	.	.	.	.	.	A	G	.	.	A	.	.	.	.	G
chr1	5746021	C	CG	.	C	C	C	.	.	.	C	G	.	.	G	.	.	C	G	G	.	C	.	G
chr1	5747088	G	AG	.	.	.	A	.	.	.	A	.	.	.	.	.	.	A	G	.	.	G	G	G
chr1	5747089	G	CG	.	.	.	C	.	.	.	C	.	.	.	.	.	.	C	G	.	.	C	G	G
chr1	5747136	C	TC	.	.	.	.	C	C	.	C	.	.	.	C	.	.	C	C	.	T	T	.	C
chr1	5747153	G	AG	.	G	G	.	A	A	.	G	.	.	G	G	G	.	G	G	.	G	G	.	G
chr1	5747183	A	AG	.	A	.	A	G	G	.	A	.	.	.	A	A	A	A	A	A	.	A	.	A
chr1	5747253	T	TG	.	T	T	G	T	T	.	T	G	.	T	T	.	.	T	.	T	T	.	.	T
chr1	5747276	C	CG	.	C	.	.	.	G	.	C	.	.	.	.	.	.	.	.	G	.	.	.	G
chr1	5747769	T	AT	.	T	T	A	.	A	A	T	A	A	T	T	.	A	T	T	A	A	A	.	A
chr1	5747777	G	AG	.	G	G	A	.	A	A	G	A	A	G	G	A	A	G	G	A	A	A	.	A
chr1	5747801	A	AT	A	A	A	T	.	A	T	A	.	A	A	A	T	T	A	A	T	T	.	T	T
chr1	5747929	C	AC	C	C	.	.	.	.	.	C	A	A	C	C	C	C	C	C	C	C	C	C	.
chr1	5748400	C	TC	T	.	C	T	.	.	.	C	C	.	.	.	.	.	C	C	.	.	.	.	.
chr1	5748800	T	AT	.	T	T	A	.	.	.	T	T	A	.	.	.	.	T	.	.	.	.	.	A
chr1	5749874	A	AG	.	.	.	.	.	.	.	A	.	G	.	A	G	G	A	.	.	G	.	.	.
chr1	5752515	C	TC	.	.	C	C	.	T	.	C	.	.	.	C	.	C	C	.	.	.	.	.	T
chr1	5752608	C	TC	.	.	.	.	.	.	.	C	.	.	T	C	C	.	C	.	.	.	.	.	T
chr1	5810649	G	AG	.	G	.	G	G	G	.	.	.	.	G	.	A	A	.	.	.	G	.	.	G
chr1	5810659	C	CG	.	C	.	G	G	.	.	C	G	.	G	.	.	.	.	.	.	C	C	.	G
chr1	5810677	A	AG	.	.	.	A	A	A	.	A	.	.	A	.	.	G	.	.	.	A	A	.	G
chr1	5811408	A	AC	.	.	.	.	.	A	.	.	.	.	.	.	.	C	A	.	.	.	A	.	C
chr1	5811750	T	TC	.	.	.	T	.	.	.	T	.	.	.	.	C	C	T	T	C	.	T	C	C
chr1	5811925	A	ACG	A	.	A	G	.	.	G	A	G	.	.	.	C	C	A	A	C	.	.	.	.
chr1	5811948	G	CG	.	G	G	G	.	.	.	G	G	.	G	.	C	.	G	G	C	.	.	.	.
chr1	5812497	G	AG	G	G	G	G	A	G	G	G	G	.	.	G	A	A	G	G	.	G	G	G	G
chr1	5812515	A	AT	.	A	A	A	T	.	A	A	A	.	.	.	T	T	A	.	.	.	A	A	A
chr1	5812562	A	AG	.	A	A	A	G	A	A	.	A	A	A	.	G	G	A	A	.	.	A	.	.
chr1	5812752	A	AG	.	.	.	.	.	.	.	.	.	.	.	.	.	.	A	.	G	.	A	.	G
chr1	5812757	T	AT	.	.	.	.	.	.	.	.	.	.	.	.	.	.	T	.	A	.	T	.	A
chr1	5813347	C	AC	.	C	.	A	.	.	.	.	A	A	.	.	.	C	C	C	A	.	.	.	A
chr1	5813502	C	CG	.	.	.	G	.	G	.	.	G	.	.	.	.	G	.	C	.	.	.	.	C
chr1	5813603	A	AT	A	A	A	T	.	.	.	.	T	.	.	.	.	A	A	.	A	.	.	.	A
chr1	5813617	C	TC	C	C	.	T	.	.	.	.	.	.	.	.	.	C	C	.	T	.	C	.	T
chr1	5813625	C	TC	.	C	.	T	.	.	.	C	.	.	.	.	.	C	C	.	T	.	C	.	T
chr1	5813722	C	CG	.	C	C	G	G	G	.	.	G	.	.	.	.	.	C	C	.	.	C	.	C
chr1	5813734	C	TC	.	C	.	.	T	.	.	.	T	.	.	C	.	.	.	C	C	.	C	.	C
chr1	5814401	G	AG	G	G	G	A	.	G	.	.	A	.	.	.	.	.	G	.	G	.	G	.	G
chr1	5814460	T	TC	.	T	.	C	.	.	.	.	C	.	C	.	.	T	T	.	.	T	.	.	T
chr1	5820338	T	TG	.	T	.	T	.	T	T	T	.	T	.	T	.	G	T	T	.	T	T	.	G
chr1	5820340	A	AG	.	A	.	A	.	A	A	A	.	A	.	A	.	G	A	A	.	A	A	.	G
chr1	5820453	C	TC	C	C	C	T	C	.	T	C	.	.	T	C	.	.	C	.	C	C	C	.	C
chr1	5820515	G	TG	G	G	G	T	G	T	T	G	T	T	G	G	G	G	G	G	G	G	G	G	G
chr1	5821421	G	AG	.	A	G	G	.	G	G	G	G	G	.	G	G	.	G	.	G	.	.	G	A
chr1	5821437	A	AG	.	.	A	.	.	.	.	A	.	A	.	.	A	.	A	A	.	G	G	.	G
chr1	5821810	C	CG	.	C	C	C	C	C	C	C	C	.	.	.	C	C	C	C	.	C	.	G	G
chr1	5824200	A	AG	.	A	A	A	.	A	A	A	A	.	A	.	.	A	A	A	G	.	A	.	G
chr1	5830901	A	AC	C	A	.	.	.	A	.	.	.	.	.	.	.	.	A	.	.	A	.	.	C
chr1	5830909	C	TC	T	C	.	.	.	C	.	.	.	.	.	.	.	.	C	.	.	C	.	.	T
chr1	5831417	T	TC	.	T	T	T	.	.	T	.	T	.	T	T	.	T	T	.	.	T	T	C	C
chr1	5832140	C	TC	.	C	C	T	.	.	.	.	.	.	.	C	.	.	.	.	.	.	.	.	T
chr1	5873507	C	AC	C	C	C	C	C	A	C	C	C	C	C	C	A	A	C	C	C	C	C	C	C
chr1	5873524	A	AT	A	A	A	A	A	T	.	A	A	A	A	A	T	T	A	A	A	A	A	A	A
chr1	5873575	C	TC	C	C	C	C	C	C	C	C	T	T	C	C	C	C	C	C	C	C	C	C	C
chr1	5875600	A	AG	G	A	A	A	G	A	A	A	A	A	A	A	A	A	A	A	A	A	A	A	A
chr1	5875727	T	TC	T	T	T	T	T	C	T	T	T	T	T	T	C	C	T	T	T	T	T	T	T
chr1	5875853	G	AG	A	.	A	.	.	.	.	G	G	.	G	.	G	.	G	G	.	.	.	.	G
chr1	5875982	C	TC	C	C	C	T	C	C	T	C	C	T	C	C	C	C	C	C	C	C	C	C	C
chr1	5876000	C	TC	T	C	C	C	T	C	C	C	C	C	C	C	C	C	C	C	C	C	C	C	C
chr1	5876174	C	TC	C	C	C	T	C	C	T	C	C	T	C	C	C	C	C	C	C	C	C	C	C
chr1	5876240	C	AC	C	C	C	C	A	A	C	C	C	C	C	C	A	A	C	C	C	C	C	C	C
chr1	5876291	T	TC	C	T	T	C	C	C	C	T	C	C	.	T	C	C	T	T	T	T	T	T	T
chr1	5876542	G	AG	A	G	G	A	A	A	A	G	A	A	G	G	A	A	G	G	G	G	G	G	G
chr1	5876659	C	TC	C	C	C	T	C	C	T	C	C	T	C	C	C	C	C	C	C	C	C	C	C
chr1	5876668	C	TC	C	C	C	T	C	C	T	C	C	T	C	C	C	C	C	C	C	C	C	C	C
chr1	5876701	C	CG	C	C	C	G	C	C	G	C	C	G	C	C	C	C	C	C	C	C	C	C	C
chr1	5876743	T	TG	T	T	T	G	T	T	G	T	T	G	T	T	T	T	T	T	T	T	T	T	T
chr1	5876746	A	AT	T	A	A	T	T	T	T	A	T	T	A	A	T	T	A	A	A	A	A	A	A
chr1	5876789	G	AG	G	G	G	A	G	G	A	G	G	A	G	G	G	G	G	G	G	G	G	G	G
chr1	5876791	T	TC	T	T	T	C	T	T	C	T	T	C	T	T	T	T	T	T	T	T	T	T	T
chr1	5876806	G	AG	G	G	G	A	G	G	A	G	G	A	G	G	G	G	G	G	G	G	G	G	G
chr1	5876850	C	AC	C	C	C	A	C	C	A	C	C	A	C	C	C	C	C	C	C	C	C	C	C
chr1	5876863	T	TG	G	T	T	G	G	G	G	T	G	G	T	T	G	G	T	T	T	T	T	T	T
chr1	5876900	C	TC	C	C	C	T	C	C	T	C	C	T	C	C	C	C	C	C	C	C	C	C	C
chr1	5876925	C	TC	C	C	C	T	C	C	T	C	C	T	C	C	C	C	C	C	C	C	C	C	C
chr1	5876992	G	AG	G	G	G	A	G	G	A	G	G	A	G	G	G	G	G	G	G	G	G	G	G
chr1	5877000	T	TC	T	T	T	C	T	T	C	T	T	C	T	T	T	T	T	T	T	T	T	T	T
chr1	5877047	T	AT	A	T	T	A	A	A	A	T	A	.	T	T	.	A	T	T	T	T	T	T	T
chr1	5877111	A	AG	.	A	A	.	.	G	.	A	A	.	A	A	.	G	A	A	A	.	A	A	A
chr1	5877159	T	TG	.	T	T	.	T	G	.	T	T	.	.	.	.	G	T	T	.	T	T	.	T
chr1	5953098	G	TG	.	G	G	G	T	T	.	G	.	.	.	G	.	.	G	G	.	G	G	.	G
chr1	5953124	C	CG	C	C	C	C	C	C	.	C	.	C	C	C	G	G	C	C	C	C	C	C	C
chr1	5953131	T	TG	G	T	T	.	G	G	.	T	G	G	T	T	G	G	T	T	T	T	T	T	T
chr1	5953175	T	TC	C	T	T	C	C	C	C	T	C	C	T	T	C	C	T	T	T	T	T	T	T
chr1	5953215	C	TC	C	C	C	T	C	C	T	C	C	C	C	C	C	C	C	C	C	C	C	C	C
chr1	5953276	A	AG	G	A	A	A	G	A	G	A	G	G	A	A	G	G	A	A	A	A	A	A	A
chr1	5953343	T	AT	T	T	T	T	T	T	T	T	A	A	A	T	A	A	T	T	T	T	T	T	T
chr1	5953405	C	TC	C	C	C	C	C	C	C	C	T	C	T	C	C	C	C	C	C	C	C	C	C
chr1	5953690	C	TC	C	C	C	C	C	C	C	T	C	C	T	C	C	C	T	C	C	C	C	C	C
chr1	5953768	C	TC	C	C	C	C	C	C	C	T	C	C	T	C	C	C	T	C	C	C	C	C	C
chr1	5953843	C	CG	C	C	C	C	C	C	G	C	G	G	C	C	C	C	C	C	C	C	C	C	C
chr1	5954256	C	TC	C	C	C	C	T	C	T	C	T	T	C	C	C	C	C	C	C	C	C	C	C
chr1	5954418	C	TC	T	C	C	C	T	T	.	C	T	T	C	C	C	C	C	C	C	C	C	C	C
chr1	5954423	T	TC	C	T	T	T	C	C	C	C	C	C	C	T	C	C	C	T	T	T	T	T	T
chr1	5954473	C	TC	C	C	C	C	C	C	C	T	C	C	T	C	T	T	T	C	C	C	C	C	C
chr1	5987470	A	AT	.	A	.	A	.	T	.	A	.	T	A	.	A	A	A	A	.	A	A	.	A
chr1	5989220	G	CG	.	G	G	G	G	G	.	C	.	.	.	.	.	.	C	.	.	.	.	.	G
chr1	5991493	C	TC	.	C	C	C	.	.	T	T	T	T	T	.	T	.	T	.	C	C	C	.	C
chr1	6016244	C	TC	.	.	.	C	C	.	.	.	C	C	.	.	.	T	T	.	C	C	.	.	C
chr1	6018463	T	TC	C	.	T	.	.	.	.	.	.	C	.	.	.	.	C	.	T	T	.	.	.
chr1	6059177	T	TC	C	T	T	.	.	C	.	C	.	C	.	.	.	.	C	.	.	T	.	.	.
chr1	6077943	G	AG	.	.	.	.	.	G	A	G	A	.	.	.	.	.	G	G	.	G	G	.	G
chr1	6082794	A	AG	.	A	A	A	.	.	A	.	A	A	G	.	.	A	G	A	.	.	A	.	A
chr1	6083941	G	AG	G	.	G	.	G	.	.	A	G	.	A	.	.	.	A	.	G	G	.	.	.
chr1	6084682	T	TG	.	.	.	.	.	G	.	G	G	G	.	.	.	.	G	.	.	T	.	.	T
chr1	6084782	G	CG	.	.	.	.	.	.	.	C	.	.	C	.	.	.	C	.	G	.	.	.	G
chr1	6155257	C	TC	T	C	C	C	C	C	C	T	C	C	.	C	.	C	T	C	C	.	C	C	C
chr1	6155315	A	AG	.	A	A	A	G	.	.	G	.	.	.	.	G	.	.	.	A	.	.	A	A
chr1	6155377	G	TG	G	G	G	G	G	G	G	T	G	G	.	G	G	G	T	G	G	.	G	G	G
chr1	6155430	A	AG	A	A	A	A	A	A	G	A	.	A	A	G	A	A	A	A	A	.	.	A	A
chr1	6155451	C	CG	C	C	C	C	.	C	.	C	.	G	G	.	C	.	C	T	C	.	.	C	C
chr1	6155456	A	AG	G	A	A	A	.	G	.	.	.	.	.	.	.	.	G	.	A	.	.	A	A
chr1	6155511	G	CG	G	G	.	G	C	G	.	G	.	.	C	.	G	G	G	G	G	.	.	.	G
chr1	6155579	G	CG	C	G	G	G	C	G	G	G	G	C	G	G	G	G	G	G	G	.	G	G	G
chr1	6155594	C	AC	C	C	C	C	C	C	.	C	A	C	C	A	C	C	C	C	C	.	.	C	C
chr1	6155610	T	TC	.	T	.	T	.	.	.	C	.	.	.	.	.	C	.	.	.	.	.	.	T
chr1	6155611	A	AG	.	A	.	A	.	.	.	G	.	.	.	.	.	G	.	.	.	.	.	.	A
chr1	6155744	G	AG	.	G	G	G	.	G	.	A	G	.	.	.	G	G	A	.	G	.	G	.	G
chr1	6155927	C	TC	.	C	C	.	.	.	C	T	.	.	.	.	.	T	.	.	C	.	.	.	C
chr1	6156043	G	CG	G	G	G	G	G	G	G	G	C	.	G	G	C	C	G	G	G	.	.	G	G
chr1	6156057	T	TG	G	T	T	T	G	G	T	G	G	G	G	G	G	G	G	G	.	G	G	.	T
chr1	6156062	C	TC	C	C	C	C	T	C	C	C	C	T	C	C	C	C	C	C	C	C	C	.	C
chr1	6156180	C	AC	A	.	.	.	.	A	.	.	A	.	.	A	.	.	.	.	C	.	.	C	C
chr1	6157420	T	TG	.	T	T	T	G	.	G	G	.	.	G	.	.	G	G	G	T	.	G	T	T
chr1	6157593	G	CG	C	G	G	G	G	G	.	C	G	.	G	G	G	G	C	G	G	G	G	.	G
chr1	6157612	G	AG	A	G	G	G	G	G	.	A	G	.	G	G	G	G	A	G	G	G	G	.	G
chr1	6157669	G	AG	G	G	G	G	G	A	.	G	A	G	G	G	G	G	G	G	G	.	.	G	G
chr1	6157671	A	AG	A	A	A	A	A	G	.	A	G	A	A	A	A	A	A	A	A	.	.	A	A
chr1	6157687	G	AG	A	G	G	G	G	A	A	A	A	G	G	G	G	G	A	A	G	.	A	G	G
chr1	6157732	T	TC	T	T	T	T	T	C	T	T	C	T	.	T	T	T	T	.	T	.	.	T	T
chr1	6157737	C	TC	C	C	C	C	C	T	C	C	T	C	.	C	C	C	C	C	C	.	.	C	C
chr1	6170206	G	AG	G	G	G	G	A	G	A	G	G	A	G	G	G	G	G	G	G	.	.	G	G
chr1	6170218	T	TC	C	T	T	T	C	C	C	C	C	C	T	C	C	C	C	C	T	.	C	T	T
chr1	6170222	G	AG	A	G	G	G	G	G	G	A	G	G	G	G	G	G	A	G	G	.	G	G	G
chr1	6170225	G	TG	G	G	G	G	G	G	G	G	T	G	G	T	T	T	G	G	G	.	G	G	G
chr1	6170255	C	AC	A	C	C	C	C	C	C	A	C	C	C	C	C	C	A	C	C	.	C	C	C
chr1	6170261	T	AT	A	T	T	T	T	A	.	A	A	T	T	A	A	A	A	T	T	.	A	.	T
chr1	6170323	G	AG	A	G	G	G	G	G	G	A	A	G	G	A	A	A	A	G	G	.	G	G	G
chr1	6170746	A	AG	.	A	A	A	.	A	.	G	A	G	A	A	A	A	G	.	.	A	A	A	A
chr1	6170753	A	AC	.	.	.	.	C	A	.	C	A	.	A	A	.	A	C	.	.	A	A	A	.
chr1	6170870	C	TC	.	C	C	C	T	C	T	.	C	T	C	C	C	C	T	C	C	C	C	C	C
chr1	6170874	A	AG	.	A	A	A	G	A	G	.	A	G	A	A	A	A	G	A	A	A	A	A	A
chr1	6170935	C	AC	A	C	C	C	A	C	A	A	C	.	.	C	C	C	A	C	.	C	C	.	C
chr1	6171432	A	AG	G	A	.	A	G	A	.	G	A	G	.	A	A	A	G	A	A	A	A	.	A
chr1	6171467	G	AG	G	.	.	G	.	G	G	G	A	G	.	A	A	.	G	A	.	G	G	.	G
chr1	6171596	A	AG	.	A	A	A	.	A	A	A	A	.	.	A	.	A	A	.	.	G	G	.	.
chr1	6172080	A	AT	.	.	.	A	.	T	.	A	T	.	.	.	A	.	.	.	.	.	.	.	A
chr1	6172264	C	TC	.	C	.	C	.	C	.	C	C	.	C	.	T	T	C	.	C	.	.	.	C
chr1	6172299	G	AG	.	G	.	G	.	A	.	G	A	.	G	.	G	G	G	.	G	.	.	.	G
chr1	6172850	A	AG	.	.	.	A	A	G	.	A	G	.	A	.	.	.	A	A	.	.	A	.	.
chr1	6173178	C	TC	C	C	C	C	.	T	.	.	T	.	.	C	C	C	C	C	C	.	.	C	C
chr1	6173185	C	CG	G	C	C	C	.	G	.	G	G	.	.	G	G	G	G	G	C	.	.	C	C
chr1	6174698	A	AG	G	A	A	A	.	A	.	A	A	G	.	A	A	A	A	G	A	G	G	A	A
chr1	6174724	G	TG	G	G	G	G	.	G	.	T	G	G	.	G	G	G	T	G	G	.	G	G	G
chr1	6174894	G	TG	.	G	G	G	T	G	.	T	G	.	G	G	.	T	.	T	G	G	G	.	G
chr1	6174949	A	AG	.	A	A	A	.	G	.	A	G	A	.	G	.	A	A	.	.	.	A	A	A
chr1	6174961	C	TCG	.	C	C	C	.	T	.	G	.	.	.	T	.	G	G	.	C	.	C	.	C
chr1	6175037	T	TC	.	.	.	.	.	C	.	T	C	.	.	C	.	.	.	.	.	.	.	.	T
chr1	6175049	A	AC	.	A	.	.	.	.	.	C	C	.	.	C	.	C	.	.	.	.	.	.	A
chr1	6175061	C	AC	.	C	C	.	.	.	.	A	C	.	.	C	.	A	A	.	.	.	.	C	C
chr1	6194175	G	CG	C	G	G	G	.	C	.	C	C	C	C	C	C	C	C	G	G	G	G	G	G
chr1	6194231	G	TG	T	G	G	G	T	G	.	T	G	T	T	T	T	T	T	G	.	G	G	G	G
chr1	6194232	C	TC	T	C	C	C	T	C	.	T	C	T	T	T	T	T	T	C	.	C	C	C	C
chr1	6194248	G	AG	A	G	G	G	.	A	.	A	.	A	A	A	.	A	A	G	G	G	G	G	G
chr1	6194262	T	TG	G	T	T	T	T	T	G	T	T	T	T	T	.	T	T	T	T	T	T	T	T
chr1	6194277	C	CG	G	C	C	C	C	C	G	C	G	C	C	C	C	C	C	C	C	C	C	C	C
chr1	6194320	A	AG	A	A	A	A	G	A	A	G	A	A	G	G	G	G	G	A	A	A	A	A	A
chr1	6194327	C	CG	C	C	C	C	.	C	.	G	C	C	G	.	G	G	G	C	C	C	C	C	C
chr1	6194330	C	TC	T	C	C	C	.	T	T	T	T	C	T	T	T	T	T	C	C	C	C	C	C
chr1	6194347	C	CG	G	C	C	C	G	G	G	G	C	.	G	G	G	G	G	C	C	C	C	C	C
chr1	6194445	G	CG	G	G	G	G	C	G	G	C	G	G	C	C	C	C	C	G	G	.	G	G	G
chr1	6194473	G	TG	T	G	G	G	G	G	T	T	G	G	G	T	G	G	T	G	G	G	G	G	G
chr1	6194511	C	TC	T	C	C	.	.	T	.	T	T	.	.	T	.	G	T	.	C	.	C	.	C
chr1	6194550	T	TC	C	T	T	T	C	C	C	T	C	T	C	T	C	C	T	T	T	T	T	.	T
chr1	6194617	C	TC	C	C	C	C	T	C	C	C	C	C	T	C	T	T	C	C	C	C	C	C	C
chr1	6194692	T	TG	.	T	T	T	G	G	.	G	G	.	G	G	.	G	G	T	T	T	T	.	T
chr1	6195064	A	AG	G	A	A	A	G	G	.	.	G	A	G	.	G	G	.	A	A	A	A	A	A
chr1	6195075	C	TC	C	C	C	C	.	C	C	C	C	C	.	.	T	T	C	C	C	C	C	C	C
chr1	6195078	T	TC	C	T	T	T	C	T	C	T	C	T	.	.	C	C	T	T	T	T	T	T	T
chr1	6195087	T	TC	C	T	T	T	T	C	.	C	C	T	T	C	T	T	C	T	T	T	T	T	T
chr1	6195156	G	AG	A	G	G	G	G	G	A	G	A	G	G	G	G	G	G	G	G	G	G	G	G
chr1	6195213	T	AT	A	T	T	T	A	T	A	T	A	T	A	T	A	A	T	T	T	T	T	T	T
chr1	6195232	A	AG	A	A	A	A	A	G	A	G	A	A	A	G	A	A	G	A	A	A	A	A	A
chr1	6195252	T	TC	T	T	T	T	T	C	T	C	T	T	T	C	T	T	C	T	T	T	T	T	T
chr1	6195423	G	CG	G	G	G	G	C	G	G	G	G	G	C	G	C	C	G	C	G	G	G	G	G
chr1	6195492	C	AC	A	C	C	C	A	C	A	C	A	C	A	C	A	A	C	C	C	C	C	C	C
chr1	6195534	T	TC	T	T	T	T	T	C	T	C	T	T	T	C	T	T	C	T	T	T	T	T	T
chr1	6195555	G	TG	.	G	G	G	.	.	.	T	.	.	.	.	.	G	T	G	.	G	.	.	G
chr1	6196219	T	TC	C	T	T	T	C	C	C	C	T	T	C	C	T	T	C	T	T	T	T	T	T
chr1	6196273	T	TC	C	T	T	T	.	T	C	C	T	.	T	.	T	T	C	T	T	T	T	.	T
chr1	6196463	C	TC	T	C	C	C	T	T	T	T	T	C	T	T	C	C	T	C	C	C	C	C	C
chr1	6196499	T	TC	T	T	T	T	C	C	T	T	T	T	C	T	T	T	T	T	T	T	T	.	T
chr1	6196799	C	TC	C	C	C	C	.	T	C	C	T	.	T	C	C	C	C	C	C	C	C	C	C
chr1	6196800	A	AG	G	A	A	A	.	G	G	G	G	.	G	G	A	A	G	A	A	A	A	A	A
chr1	6197919	T	TC	C	T	T	T	C	C	C	C	T	T	C	C	T	T	C	T	T	T	T	T	T
chr1	6198466	C	CG	C	C	C	C	C	C	C	G	C	C	C	C	C	C	G	C	C	C	C	C	C
chr1	6198480	G	AG	G	G	G	G	G	A	G	A	A	G	G	G	A	A	A	G	G	G	G	G	G
chr1	6198493	T	TC	C	T	T	T	T	T	C	T	T	T	T	C	T	T	T	T	T	T	T	T	T
chr1	6198518	C	TC	T	C	C	C	T	T	T	T	T	C	T	T	C	C	T	C	C	C	C	C	C
chr1	6198563	T	TC	T	T	T	T	C	C	T	C	C	T	C	T	T	T	C	T	T	T	T	T	T
chr1	6198567	C	TC	T	C	C	C	C	C	T	C	C	C	C	T	C	C	C	C	C	C	C	C	C
chr1	6198631	C	AC	A	C	C	C	A	C	A	C	C	.	A	.	C	C	C	C	C	C	C	C	C
chr1	6198637	A	AG	G	A	A	A	G	A	G	A	A	.	G	.	A	A	A	A	A	A	A	A	A
chr1	6198642	A	AG	A	A	A	A	A	G	A	A	A	.	A	A	G	G	A	A	A	A	A	A	A
chr1	6198656	G	AG	A	G	G	G	A	G	A	G	G	.	A	A	G	G	G	G	G	G	G	G	G
chr1	6198776	C	TC	T	C	C	C	T	T	.	T	.	C	T	T	T	T	T	C	C	C	C	C	C
chr1	6198823	C	TC	.	C	C	C	.	.	.	T	.	C	.	.	.	T	T	C	C	C	C	C	C
chr1	6198886	T	TG	.	T	.	T	.	G	.	G	.	.	.	.	.	.	G	.	.	.	T	.	.
chr1	6198935	A	AT	.	.	.	A	.	.	.	T	T	A	.	.	.	.	.	.	.	.	A	.	.
chr1	6199173	C	TC	.	C	C	C	.	T	.	T	.	C	T	T	T	T	T	C	C	C	C	C	C
chr1	6199298	T	TG	.	T	T	T	.	G	.	.	G	T	T	G	.	G	G	T	T	T	T	T	T
chr1	6199346	C	CG	G	C	C	C	G	C	G	G	G	C	C	C	.	G	G	C	C	C	C	C	C
chr1	6199552	C	TC	T	C	C	C	.	C	T	C	C	.	C	C	.	T	C	C	C	C	C	C	C
chr1	6199661	T	AT	T	T	T	T	A	A	.	A	T	T	T	A	A	A	A	T	T	T	T	T	T
chr1	6199676	T	TG	.	G	.	.	.	G	.	T	.	.	G	T	.	G	T	.	.	G	G	.	G
chr1	6199814	C	AC	A	C	C	C	C	C	A	C	C	C	C	C	C	C	C	C	C	C	C	C	C
chr1	6199869	G	AG	G	G	G	G	G	A	G	G	G	.	G	G	.	A	.	G	G	G	G	G	G
chr1	6199952	G	CG	G	G	G	G	G	C	G	G	G	G	G	G	C	C	G	G	G	G	G	G	G
chr1	6199962	A	AC	C	A	A	C	A	C	C	C	A	C	C	C	C	C	C	C	C	C	C	C	C
chr1	6200127	G	AG	G	G	G	G	.	A	G	A	G	.	G	A	G	G	A	G	G	G	G	G	G
chr1	6200202	G	AG	A	G	G	A	.	G	.	G	.	.	A	G	.	G	.	A	A	.	A	.	A
chr1	6200304	C	TC	C	C	C	T	C	T	C	T	C	.	T	T	C	C	T	T	T	T	T	T	T
chr1	6200316	C	TC	C	C	C	T	C	T	C	T	C	T	T	T	C	C	T	T	T	T	T	T	T
chr1	6200802	G	TG	G	G	G	T	G	G	G	G	.	T	T	G	.	G	G	T	T	T	T	T	T
chr1	6200805	C	TC	T	C	C	C	C	C	T	C	.	C	C	C	.	C	C	C	C	C	C	C	C
chr1	6200873	G	AG	G	G	G	G	G	G	G	G	G	G	.	G	A	A	G	G	G	G	G	G	G
chr1	6200900	A	AC	A	A	A	C	.	A	A	A	A	.	.	A	A	A	A	C	.	C	C	.	.
chr1	6200904	T	TC	T	T	T	C	.	T	T	T	T	.	.	T	T	T	T	C	C	C	C	.	C
chr1	6200917	G	AG	A	G	G	G	.	G	A	G	G	.	.	G	G	G	G	.	G	G	G	.	G
chr1	6200940	G	CG	G	G	G	C	G	G	.	G	G	.	C	G	G	G	G	C	C	C	C	.	C
chr1	6200972	A	AG	G	A	A	G	A	G	.	A	G	.	G	G	A	A	A	G	G	G	G	G	G
chr1	6217521	C	CG	.	C	C	.	.	.	.	.	.	.	.	.	.	G	G	.	.	.	.	.	.
chr1	6217672	T	TC	.	T	T	.	.	C	.	.	.	.	T	C	.	.	.	.	.	.	T	.	.
chr1	6217675	C	CG	.	C	C	.	.	G	.	.	.	.	C	G	.	.	.	.	.	.	C	.	.
chr1	6217770	G	TG	T	G	G	.	.	G	T	T	.	.	.	.	.	.	.	.	.	.	T	.	.
chr1	6217892	T	TG	.	T	.	.	.	T	.	.	.	.	.	.	T	.	T	G	.	.	G	.	G
chr1	6217907	G	CG	.	G	.	.	.	C	.	.	.	.	G	.	.	.	C	G	G	.	.	.	G
chr1	6218149	G	CG	.	.	.	.	.	.	G	C	.	.	.	G	.	C	.	.	.	.	.	.	.
chr1	6220122	C	CG	.	C	C	G	G	C	.	C	.	.	G	G	C	C	C	G	C	G	G	.	C
chr1	6220189	A	AG	A	A	A	G	A	A	A	A	A	.	G	A	A	A	A	G	A	G	G	A	A
chr1	6220192	C	TC	C	C	C	T	T	C	C	C	T	.	T	C	C	C	C	T	C	T	T	C	C
chr1	6220407	A	AG	G	A	A	G	A	G	A	A	G	A	G	G	A	A	A	G	A	G	G	A	A
chr1	6220636	A	AC	C	A	A	C	A	C	C	A	C	C	C	C	A	A	A	C	A	C	C	A	A
chr1	6220779	T	TC	C	T	T	C	T	G	C	T	C	C	C	C	T	T	T	C	T	C	C	T	T
chr1	6221569	T	TC	T	T	T	T	T	T	T	T	C	T	T	C	T	T	T	T	T	T	T	T	T
chr1	6223057	C	TC	C	C	C	C	C	C	.	C	C	T	C	T	C	C	C	C	C	C	C	C	C
chr1	6223306	T	TC	T	T	T	C	T	T	C	T	T	.	.	T	T	T	T	C	T	C	C	.	T
chr1	6223315	G	AG	A	G	G	G	G	G	.	.	.	.	.	A	G	.	G	.	.	.	.	.	.
chr1	6223393	T	TC	C	T	T	C	T	C	.	T	C	.	C	T	T	T	T	C	T	C	C	.	T
chr1	6223401	A	AG	G	A	A	G	A	G	.	A	G	.	G	A	A	A	A	G	A	G	G	.	A
chr1	6223501	C	TC	T	C	C	T	C	T	T	C	T	T	T	C	C	C	C	T	C	T	T	C	C
chr1	6223542	C	AC	A	C	C	A	C	A	A	C	A	A	A	C	C	C	C	A	C	A	A	.	C
chr1	6223560	G	CG	C	G	G	C	G	C	C	G	C	C	C	G	G	G	G	C	G	C	C	G	G
chr1	6224543	T	TG	G	T	T	T	T	G	G	T	G	.	T	G	T	T	T	T	T	.	T	.	T
chr1	6224554	G	AG	G	G	G	G	G	G	A	G	A	.	G	G	G	G	G	G	G	.	G	G	G
chr1	6224594	C	TC	C	C	C	C	C	C	T	C	T	C	C	.	C	C	C	C	C	C	C	C	C
chr1	6224656	G	TG	G	G	G	G	G	G	T	G	T	G	G	G	G	G	G	G	G	G	G	G	G
chr1	6224707	C	TC	T	C	.	T	.	T	.	.	T	T	T	.	.	.	C	T	C	T	T	.	C
chr1	6232888	A	AC	.	.	.	C	.	.	.	.	.	.	.	.	.	.	A	.	A	.	C	.	.
chr1	6233823	G	TG	G	G	G	T	G	.	.	T	.	.	.	.	.	G	.	.	.	.	.	.	G
chr1	6233919	C	CG	.	.	.	.	.	.	.	.	C	G	G	C	.	.	C	G	.	.	G	.	.
chr1	6234106	A	AG	A	A	.	G	A	A	A	A	A	.	.	A	.	A	A	G	.	G	G	.	A
chr1	6234116	A	AG	.	.	.	G	.	.	A	.	.	.	.	A	.	.	A	G	.	G	G	.	.
chr1	6234210	C	TC	C	C	C	C	C	.	.	T	.	.	.	C	.	C	T	C	.	C	C	.	C
chr1	6234278	G	TG	G	G	G	T	G	G	G	G	G	G	.	G	G	G	G	T	G	T	T	G	G
chr1	6234332	A	AG	G	A	A	A	G	G	G	G	G	G	A	G	G	G	G	A	G	.	A	G	G
chr1	6234378	C	CG	G	C	C	C	G	G	G	G	G	G	C	G	G	G	G	C	G	C	C	G	G
chr1	6234389	T	TC	C	T	T	T	C	C	C	C	C	C	T	C	C	C	C	T	C	T	T	C	C
chr1	6234419	C	CG	C	C	C	C	C	C	C	C	G	G	C	C	C	C	C	C	C	C	C	C	C
chr1	6234435	T	TC	T	T	T	T	T	T	C	T	T	T	T	C	C	C	T	T	T	T	T	.	T
chr1	6234560	C	CG	C	C	C	G	G	G	G	G	G	G	G	G	C	C	G	G	G	G	G	G	G
chr1	6234661	C	AC	C	C	C	C	C	A	.	A	A	.	C	A	A	A	A	C	A	C	C	A	A
chr1	6234669	A	AG	G	A	A	G	G	G	G	G	G	.	G	G	G	G	G	G	G	G	G	G	G
chr1	6234674	C	CG	G	C	C	G	G	G	G	G	G	.	G	.	G	G	G	G	.	G	G	G	G
chr1	6234740	G	AG	G	.	G	G	G	A	.	G	.	.	.	A	.	A	G	G	G	G	G	.	G
chr1	6234744	T	AT	.	.	.	A	.	T	.	T	.	.	.	.	.	.	.	A	A	.	.	.	.
chr1	6234756	G	AG	.	.	.	.	.	G	.	A	.	.	.	.	.	.	.	.	.	.	G	.	A
chr1	6234884	C	CG	.	.	.	.	.	C	.	.	G	.	.	.	.	.	G	G	G	.	G	C	G
chr1	6234957	G	AG	G	G	G	A	A	G	G	G	G	G	A	G	G	G	G	A	G	A	A	G	G
chr1	6235295	A	AG	G	A	A	G	A	A	A	A	A	.	.	A	A	A	A	G	A	G	G	.	A
chr1	6235440	T	TC	T	T	T	T	C	C	T	T	.	.	.	C	T	T	T	T	T	T	T	T	T
chr1	6235996	C	CG	G	C	.	G	.	.	.	.	.	.	.	.	.	.	C	G	.	.	G	.	.
chr1	6236023	T	TC	.	C	.	T	.	.	T	T	.	.	.	.	.	.	C	T	.	.	T	.	C
chr1	6236377	G	AG	.	G	G	A	G	G	.	G	G	.	A	G	G	G	G	A	A	A	A	.	A
chr1	6236417	G	CG	C	G	G	C	G	G	G	G	G	.	G	G	G	G	G	C	G	C	C	.	G
chr1	6236480	C	TC	.	.	T	.	.	.	.	.	T	.	.	.	.	.	.	C	.	.	C	.	T
chr1	6236689	C	CG	.	C	.	G	C	.	G	.	.	.	.	.	.	G	G	G	.	.	G	.	G
chr1	6236721	A	AG	G	A	A	G	.	.	G	A	A	G	A	A	.	G	A	G	A	G	G	.	A
chr1	6236762	G	TG	T	G	G	T	T	T	T	T	.	T	.	G	.	.	.	T	T	T	T	T	T
chr1	6236777	C	CG	C	C	C	C	C	G	C	G	.	C	C	G	G	G	G	C	C	C	C	C	C
chr1	6236860	G	AG	G	G	G	G	G	A	G	G	G	G	G	G	.	A	G	G	.	G	G	.	G
chr1	6237226	A	AG	G	A	A	G	G	G	.	G	G	.	G	G	G	G	G	G	G	G	G	.	G
chr1	6237298	C	CG	C	C	C	C	.	C	C	G	C	C	C	C	C	C	G	C	C	.	G	C	C
chr1	6237439	C	AC	C	.	.	C	A	C	C	A	.	.	.	.	.	A	A	C	.	.	A	C	C
chr1	6243142	G	CG	G	G	G	G	C	G	.	G	.	.	G	.	G	G	G	C	.	G	G	.	C
chr1	6243145	C	AC	C	C	C	C	A	C	.	C	.	.	C	.	C	C	C	A	.	C	C	.	A
chr1	6243177	A	AG	A	A	A	.	A	.	.	A	A	.	.	.	G	G	A	A	.	A	A	.	A
chr1	6243206	A	AG	A	A	A	G	A	G	G	A	G	G	A	G	G	G	A	G	.	A	A	G	G
chr1	6243250	G	AG	G	G	G	A	A	A	.	G	A	A	G	.	A	A	G	A	.	G	G	A	A
chr1	6243264	T	TC	T	T	T	.	.	.	.	T	.	T	T	.	C	C	T	T	T	T	T	T	T
chr1	6243285	A	AC	A	A	A	.	.	.	.	A	.	C	A	.	.	.	A	C	C	A	A	.	.
chr1	6243286	C	TC	C	C	C	.	.	.	.	C	.	T	C	.	.	.	C	T	T	C	C	.	.
chr1	6243291	T	TC	T	T	T	.	.	.	.	T	.	C	T	.	.	.	T	C	.	T	T	C	C
chr1	6243301	T	TG	T	T	T	.	.	G	G	T	.	T	T	.	.	T	T	T	.	T	T	T	T
chr1	6243302	C	CG	C	C	C	G	.	G	G	C	G	C	C	.	.	C	C	C	.	C	C	C	C
chr1	6243334	C	TC	C	C	C	C	C	C	C	C	C	C	C	C	T	T	C	C	C	C	C	C	C
chr1	6243364	A	AT	A	A	A	T	T	T	.	A	T	T	A	T	T	T	A	T	T	A	A	T	T
chr1	6243387	T	AT	T	T	T	A	T	A	A	T	A	T	T	A	A	A	T	T	T	T	T	T	T
chr1	6243438	G	TG	G	G	G	G	G	G	G	G	G	G	G	G	T	T	G	G	G	G	G	G	G
chr1	6243463	G	AG	G	G	G	G	G	G	G	G	G	.	G	G	A	A	G	G	G	G	G	.	G
chr1	6243881	T	TG	.	T	T	G	G	G	.	T	G	G	T	G	G	G	T	G	.	T	T	G	G
chr1	6244012	T	AT	T	T	T	T	T	T	.	T	T	.	T	T	A	A	T	T	T	.	T	T	T
chr1	6245407	C	TC	C	C	C	C	C	T	T	C	T	.	C	T	C	C	C	C	C	C	C	C	C
chr1	6246273	T	TC	T	T	T	C	C	C	C	T	C	.	T	C	C	C	T	C	C	T	T	C	C
chr1	6249280	T	TC	T	T	T	T	T	C	C	T	C	T	T	C	T	T	T	T	T	T	T	.	T
chr1	6249927	A	AG	.	A	A	A	A	G	G	A	G	.	A	G	A	A	A	A	A	A	A	A	A
chr1	6250215	A	AT	A	A	A	A	A	T	T	A	T	A	.	T	A	A	A	A	A	A	A	.	A
chr1	6250458	T	AT	T	T	T	T	T	A	A	T	A	.	T	A	T	T	T	T	.	T	T	T	T
chr1	6251927	A	AG	A	.	A	.	.	G	.	.	G	.	.	G	G	G	A	.	.	A	A	.	G
chr1	6251957	A	AC	A	A	A	A	A	C	.	A	C	A	A	.	A	A	A	A	A	A	A	.	A
chr1	6252217	A	AG	A	A	A	A	A	G	.	A	.	.	A	G	.	A	A	A	A	A	A	A	A
chr1	6252256	G	TG	G	G	G	G	G	G	G	G	G	.	G	G	G	G	G	T	T	G	G	.	T
chr1	6252481	C	AC	.	C	C	C	.	C	.	C	.	.	.	.	.	.	C	A	.	.	C	.	A
chr1	6410463	G	TG	G	G	.	T	.	G	.	G	T	.	.	T	.	G	.	T	.	.	G	T	T
chr1	6410604	C	TC	C	C	C	T	T	T	T	C	C	C	C	T	C	C	C	C	C	C	C	C	C
chr1	6410611	T	TG	T	T	T	G	.	.	G	T	T	.	T	.	.	T	T	T	.	T	T	T	T
chr1	6410620	C	CG	C	C	C	.	.	.	.	C	G	.	C	.	C	C	C	G	.	C	C	G	G
chr1	6410623	G	CG	G	G	G	.	C	C	.	G	G	.	G	.	G	G	G	G	.	G	G	G	G
chr1	6410707	T	TC	T	T	T	C	C	C	C	T	C	C	T	C	C	C	T	C	C	T	T	C	C
chr1	6410779	C	CG	C	C	C	G	G	G	G	C	G	G	C	G	G	G	C	G	G	C	C	G	G
chr1	6410809	C	CG	C	C	C	G	C	C	C	C	C	C	C	G	G	G	C	C	C	C	C	C	C
chr1	6410811	G	AG	G	G	G	A	G	G	G	G	G	G	G	A	A	A	G	G	G	G	G	G	G
chr1	6410919	A	AC	C	.	C	C	.	.	.	A	.	.	C	.	.	C	.	A	A	.	C	.	.
chr1	6411125	A	AG	.	A	.	.	G	.	G	.	G	.	.	.	.	.	A	G	.	A	A	.	G
chr1	6411231	G	AG	.	.	.	G	A	.	.	.	A	.	.	.	.	.	.	.	.	.	G	.	A
chr1	6411307	A	AC	A	A	A	C	C	C	C	A	C	C	A	C	C	C	A	C	C	A	A	C	C
chr1	6411343	C	CG	C	C	C	C	G	C	C	C	G	C	C	C	C	C	C	C	C	C	C	C	C
chr1	6411600	G	CG	G	G	G	G	G	C	C	G	G	G	G	G	C	C	G	G	G	G	G	G	G
chr1	6411609	G	TG	T	G	G	G	G	G	G	T	G	T	G	G	G	G	T	G	G	T	T	G	G
chr1	6411708	A	AC	C	.	C	.	A	C	C	.	.	.	C	C	.	C	C	C	C	C	A	.	C
chr1	6411808	G	AG	.	G	G	G	A	G	.	A	.	.	G	.	.	G	.	.	G	.	.	.	.
chr1	6411867	C	TC	C	C	C	C	C	T	C	C	C	C	C	T	T	T	C	C	C	C	C	C	C
chr1	6411894	C	TC	C	C	C	C	C	T	C	C	C	C	C	T	T	T	C	C	C	C	C	C	C
chr1	6411963	C	CG	G	C	C	C	C	C	C	G	C	G	C	C	C	C	G	C	C	G	G	C	C
chr1	6412008	A	AG	A	A	A	A	A	G	A	A	A	A	A	G	G	G	A	A	A	A	A	A	A
chr1	6412043	C	TC	.	C	C	T	.	.	.	T	C	.	.	.	.	.	T	T	T	.	T	.	T
chr1	6412060	C	TC	.	C	C	T	.	.	T	C	T	.	.	.	.	.	.	T	T	.	C	.	T
chr1	6412061	A	AT	.	A	A	T	.	.	T	A	T	.	.	.	.	.	.	T	T	.	A	.	T
chr1	6412103	T	TG	.	T	T	T	.	G	.	.	.	.	T	G	.	.	T	T	T	.	T	.	T
chr1	6412130	C	TC	T	C	C	C	C	C	C	T	C	T	C	C	C	C	T	C	C	T	T	C	C
chr1	6412133	G	CG	C	G	G	G	G	G	G	C	G	C	G	G	G	G	C	G	G	C	C	G	G
chr1	6412289	C	CG	G	C	C	C	C	C	G	G	C	G	C	C	C	C	G	C	C	G	G	C	C
chr1	6412373	T	TCG	T	T	T	T	T	C	G	T	G	T	T	G	T	T	T	C	T	T	T	T	T
chr1	6412445	G	TG	T	G	G	T	T	G	T	T	G	T	G	T	G	G	T	T	T	T	T	T	T
chr1	6412606	C	TC	T	C	C	C	C	C	.	.	C	.	.	C	C	C	T	C	C	.	T	.	C
chr1	6412613	A	AG	G	A	A	A	A	A	.	.	A	.	.	G	A	A	G	A	A	.	G	.	A
chr1	6412625	G	AG	A	G	G	A	A	G	.	A	.	.	.	.	A	A	A	G	.	.	A	.	A
chr1	6412655	A	AG	.	.	A	G	.	A	.	.	.	.	A	.	G	.	.	A	.	.	.	.	.
chr1	6412738	G	CG	G	G	G	C	G	G	G	C	G	G	G	G	G	G	C	C	C	G	G	C	C
chr1	6412825	C	AC	C	C	C	C	C	C	C	C	C	C	C	C	A	A	C	C	C	C	C	C	C
chr1	6412828	G	CG	C	G	G	G	C	G	C	G	G	C	G	C	G	G	G	G	G	C	C	G	G
chr1	6412845	A	AG	G	A	A	A	G	A	G	A	A	G	A	G	G	G	A	A	A	G	G	A	A
chr1	6412903	A	AC	C	A	A	C	C	A	C	C	A	C	A	C	C	C	C	C	C	C	C	C	C
chr1	6412905	G	CG	C	G	G	C	C	G	G	C	G	C	G	C	C	C	C	C	C	C	C	C	C
chr1	6412920	T	TG	.	T	T	T	.	T	.	T	T	.	T	.	G	G	T	T	T	.	.	T	T
chr1	6412921	A	AC	.	A	A	A	.	A	.	A	A	.	A	.	C	C	A	.	A	.	.	A	A
chr1	6412957	G	CG	G	G	G	.	.	G	.	.	G	G	G	.	C	.	.	C	.	.	.	.	.
chr1	6412958	C	TC	.	C	C	.	T	C	.	T	C	.	C	.	T	T	T	T	.	T	T	.	.
chr1	6412967	C	TC	T	C	C	C	C	C	C	C	C	T	C	C	C	C	C	C	C	C	C	C	C
chr1	6412996	G	TG	T	G	G	G	T	G	G	G	G	T	G	G	G	G	G	G	G	G	G	G	G
chr1	6413003	G	CG	G	G	G	G	G	G	G	G	G	G	G	G	G	G	G	G	G	C	C	G	G
chr1	6413014	G	AG	G	G	G	G	G	G	G	G	G	G	G	G	A	A	G	G	G	.	.	G	G
chr1	6413034	C	TC	T	C	C	T	T	C	C	T	C	T	C	T	C	C	T	T	T	.	.	T	T
chr1	6413041	T	AT	T	T	T	A	T	T	T	A	T	T	T	T	T	T	A	A	A	.	.	A	A
chr1	6413049	T	TG	G	T	T	T	G	T	T	T	T	G	T	G	T	T	T	T	T	.	.	T	T
chr1	6413071	G	CG	G	G	G	C	G	G	G	C	G	G	G	G	G	G	.	.	C	.	.	.	C
chr1	6413078	T	TG	T	T	T	G	T	T	T	G	T	T	T	T	T	T	G	.	G	.	.	.	G
chr1	6413136	G	CG	C	G	G	G	C	G	C	G	G	.	G	C	.	.	G	.	G	.	.	.	G
chr1	6413146	G	AG	A	G	G	.	A	G	A	.	G	.	G	A	.	.	G	.	.	.	.	.	G
chr1	6413172	G	CG	C	G	G	.	.	G	.	.	G	.	.	C	.	.	.	.	.	.	.	.	.
chr1	6413176	C	TC	T	C	C	.	T	C	.	.	C	.	.	T	.	.	.	.	.	.	.	.	.
chr1	6546999	G	CG	.	G	G	G	.	C	G	C	C	.	.	.	.	.	C	.	.	.	.	.	C
chr1	6547004	G	TG	.	G	G	G	.	T	G	T	T	G	.	.	.	.	T	.	.	.	.	.	T
chr1	6547028	T	TC	C	T	T	T	C	C	T	T	T	T	C	.	C	C	T	C	T	C	C	.	T
chr1	6547076	G	CG	C	G	G	G	C	C	G	C	C	G	C	G	C	C	C	C	C	C	C	C	C
chr1	6547082	G	TG	.	G	G	G	.	.	G	.	T	.	.	G	.	.	T	.	.	.	.	.	T
chr1	6547085	C	TC	.	C	C	C	.	.	C	.	T	C	.	C	.	.	T	.	.	.	.	T	T
chr1	6547108	T	TC	.	T	T	T	.	C	T	T	T	T	.	T	C	C	T	C	T	.	.	T	T
chr1	6547124	G	CG	.	G	G	G	.	C	G	C	.	G	.	G	C	C	C	.	C	.	.	.	C
chr1	6547141	T	TG	.	T	T	T	G	G	T	.	T	T	.	T	.	G	.	G	.	.	.	.	G
chr1	6547150	A	AG	.	A	A	A	A	A	A	G	A	A	A	A	.	A	G	A	G	A	A	G	G
chr1	6547169	A	AG	A	A	A	A	A	A	A	G	G	A	A	A	A	A	G	A	G	A	A	G	G
chr1	6547275	G	AG	G	G	G	G	G	G	G	A	G	G	.	G	G	G	A	G	.	G	G	A	A
chr1	6547276	G	AG	G	G	G	G	G	G	.	A	G	.	.	G	G	G	A	G	.	G	G	A	A
chr1	6550187	T	TG	G	T	T	T	T	G	T	G	T	.	G	T	G	G	G	G	G	G	G	G	G
chr1	6550419	A	AG	G	A	A	A	A	G	A	G	A	A	G	A	G	G	G	G	G	G	G	G	G
chr1	6550467	C	CG	C	C	C	C	C	C	C	C	C	C	C	C	G	G	C	C	C	C	C	C	C
chr1	6550485	G	AG	A	G	G	G	G	A	G	A	G	G	A	G	A	A	A	A	A	A	A	A	A
chr1	6550641	C	TC	.	C	C	C	C	T	C	.	C	.	.	C	.	T	T	T	.	T	T	.	T
chr1	6782907	A	AG	.	.	A	A	.	.	.	.	.	.	.	.	A	A	.	G	.	.	G	.	A
chr1	6783107	C	AC	.	C	C	.	.	.	.	.	.	.	.	.	A	A	.	C	.	.	.	.	C
chr1	6783338	C	CG	.	C	C	G	.	G	.	G	.	.	.	.	C	.	.	.	.	.	G	.	G
chr1	6783351	G	CG	.	G	G	.	.	.	.	C	.	.	.	.	G	G	.	.	.	.	C	.	G
chr1	6783497	C	AC	C	C	C	C	.	.	.	A	.	.	C	.	.	C	.	A	.	.	C	.	.
chr1	6783608	C	AC	.	C	C	A	.	A	.	.	.	.	.	.	.	A	.	.	C	.	.	.	C
chr1	6783702	A	AG	.	.	A	A	.	.	.	.	.	A	.	.	.	G	.	G	.	.	.	.	.
chr1	6783728	A	AG	.	.	A	.	.	.	.	.	.	A	.	.	.	G	.	G	.	.	.	.	.
chr1	6784247	C	CG	C	C	C	C	.	.	.	.	.	.	C	.	.	C	C	G	.	.	C	.	G
chr1	6784289	T	TC	C	T	T	T	.	.	.	T	.	T	T	.	.	C	T	T	.	.	.	T	T
chr1	6784318	T	TC	C	T	T	T	T	.	.	C	.	.	.	.	.	.	.	C	.	.	.	.	C
chr1	6784324	G	CG	G	G	G	G	G	.	.	C	.	.	.	.	.	.	.	C	.	.	.	.	C
chr1	6784475	C	AC	C	C	C	C	.	.	.	C	.	.	.	.	.	.	.	A	A	C	C	.	A
chr1	6784534	G	AG	.	G	G	G	.	.	.	.	.	.	.	.	.	G	.	A	A	.	.	.	A
chr1	6784535	G	CG	.	G	G	G	.	.	.	.	.	.	.	.	.	G	.	C	C	.	.	.	C
chr1	6809214	T	AT	T	T	T	T	.	.	T	A	.	.	T	.	.	A	.	T	T	T	T	T	T
chr1	6809215	C	CG	C	C	C	C	.	.	C	G	.	.	C	.	.	G	.	C	C	C	C	C	C
chr1	6809534	G	AG	G	G	G	A	G	G	G	G	A	G	A	A	G	G	G	G	G	G	G	G	G
chr1	6809625	A	AC	.	A	A	A	A	A	A	A	A	A	.	A	.	.	C	A	A	C	C	A	A
chr1	6809626	T	TG	.	T	T	T	T	T	T	T	T	T	.	T	.	.	G	T	T	G	G	T	T
chr1	6809655	C	AC	.	C	C	C	A	.	C	C	A	A	.	A	.	C	.	C	.	.	.	.	C
chr1	6809683	T	TG	.	T	T	T	.	T	.	.	T	.	T	.	.	.	.	G	.	.	.	G	.
chr1	6809684	G	TG	.	G	G	G	.	G	.	.	G	.	G	.	.	.	.	T	.	.	.	T	.
chr1	6809716	T	TG	.	T	T	T	T	T	T	G	.	T	.	.	.	G	.	T	T	.	.	T	.
chr1	6809720	G	AG	.	G	G	.	A	.	A	G	.	A	G	.	.	G	G	.	.	.	.	A	.
chr1	6809776	A	AG	.	A	A	.	.	A	A	G	.	.	A	A	.	A	G	A	A	.	.	A	A
chr1	6809794	G	CG	.	G	G	C	.	C	.	G	.	.	C	.	C	C	C	.	.	C	C	.	G
chr1	6809795	A	AG	.	A	A	G	.	G	.	.	.	.	G	.	G	G	G	.	.	G	G	.	A
chr1	6837141	T	TG	.	T	T	G	.	G	.	G	G	G	G	.	G	G	G	G	G	.	.	.	G
chr1	6837205	C	TC	C	C	C	C	C	C	.	C	C	C	C	T	T	T	C	C	.	.	C	.	C
chr1	6837207	C	TC	C	C	C	T	C	.	.	C	C	C	T	C	T	T	C	T	.	.	.	.	.
chr1	6837242	C	TC	C	C	C	T	C	T	T	T	C	T	T	T	.	C	T	T	T	.	C	T	T
chr1	6837272	C	TC	C	C	C	C	C	C	C	C	C	C	C	C	T	T	C	C	C	C	C	C	C
chr1	6837339	G	TG	G	G	G	G	G	G	G	T	G	G	G	G	G	G	T	G	G	G	G	G	G
chr1	6837341	G	AG	G	G	G	A	G	A	A	G	G	G	A	G	G	G	G	A	A	G	G	A	A
chr1	6837347	C	TC	C	C	C	C	T	C	C	T	C	C	C	C	C	C	T	C	C	C	C	C	C
chr1	6837374	A	AG	G	A	A	G	G	G	G	A	G	G	G	G	G	G	A	G	G	G	G	G	G
chr1	6837522	G	AG	G	G	G	A	T	A	A	G	G	A	A	A	G	G	G	A	A	G	G	A	A
chr1	6839085	C	TC	C	C	C	T	C	T	.	C	C	.	T	T	C	C	C	T	T	C	C	.	T
chr1	6839094	C	TC	T	C	C	C	T	C	.	C	T	.	C	C	T	T	C	C	C	T	T	.	C
chr1	6841246	G	AG	G	G	G	G	.	.	.	A	.	.	A	A	G	G	A	A	A	G	G	A	A
chr1	6841300	A	AG	G	A	.	G	.	A	.	.	G	.	A	A	G	G	A	.	.	G	G	.	A
chr1	6841366	G	AG	.	G	G	A	A	A	A	.	A	A	A	A	A	A	.	A	.	A	A	A	A
chr1	6841372	A	AG	.	A	A	A	G	G	G	.	A	G	G	G	.	A	A	G	.	A	A	G	G
chr1	6841433	C	AC	.	C	C	A	C	C	.	C	A	C	C	C	.	A	C	C	.	A	A	C	C
chr1	6841454	C	TC	T	C	C	T	C	C	.	C	T	C	C	C	.	T	C	C	C	.	T	C	C
chr1	6841523	C	TC	C	C	C	C	T	T	.	C	C	T	T	T	C	C	C	T	T	C	C	T	T
chr1	6841578	C	TC	T	C	C	T	C	C	C	C	T	C	C	C	T	T	C	C	C	T	T	C	C
chr1	6841618	C	CG	G	C	C	G	C	C	C	C	G	C	.	.	G	G	C	C	C	G	G	C	C
chr1	6841785	G	AG	A	G	G	A	G	G	G	A	A	G	G	G	A	A	A	G	G	A	A	G	G
chr1	6841884	G	AG	.	G	G	A	A	A	.	.	.	.	.	.	.	.	A	.	.	A	A	.	A
chr1	6843364	C	CG	G	C	C	G	G	G	.	C	G	.	G	G	.	G	C	G	.	G	G	.	G
chr1	6843426	T	TC	C	T	.	C	.	T	.	T	.	.	.	T	.	C	T	T	.	.	C	.	.
chr1	6843497	G	AG	A	G	G	A	G	G	G	G	A	G	G	G	A	A	G	G	G	A	A	.	G
chr1	6843582	T	TG	.	T	T	G	G	G	.	T	G	.	.	G	G	G	T	G	G	G	G	.	G
chr1	6843760	A	AT	.	.	.	A	T	T	.	A	A	.	.	.	.	A	A	T	.	.	.	.	.
chr1	6844057	A	AT	.	A	.	.	.	.	.	A	.	.	.	.	.	.	.	T	.	.	.	.	T
chr1	6846126	C	TC	T	C	C	T	T	T	T	C	T	T	T	T	T	.	C	T	T	T	T	.	T
chr1	6846179	C	TC	C	C	C	C	C	C	C	T	C	.	C	C	C	C	T	C	C	C	C	C	C
chr1	6846338	C	TC	C	C	C	C	T	T	T	C	C	T	T	T	C	C	C	T	T	C	C	T	T
chr1	6849120	T	TC	.	T	T	C	T	T	T	.	C	T	T	T	C	C	T	.	.	C	.	T	T
chr1	6849233	T	TG	G	T	T	G	G	G	.	T	G	.	G	G	G	G	T	G	.	G	G	.	G
chr1	6849247	A	AG	G	A	A	G	G	G	.	A	G	G	G	G	G	G	A	G	G	G	G	.	G
chr1	6849463	G	AG	.	G	G	A	G	G	.	G	A	.	.	.	A	A	G	G	G	A	A	G	G
chr1	6849540	G	AG	G	G	G	G	A	A	.	G	G	.	A	A	G	G	G	A	A	G	G	A	A
chr1	6850269	C	TC	.	C	C	T	T	T	.	C	T	.	.	.	T	T	C	T	.	T	.	.	T
chr1	6850291	T	TC	C	T	T	C	C	C	.	T	C	.	.	C	C	C	T	C	.	C	C	.	C
chr1	6850323	A	AG	.	A	A	G	.	A	.	A	G	A	.	.	G	G	A	A	.	G	G	.	A
chr1	6850324	G	AG	.	G	G	A	.	A	.	G	A	A	.	.	A	A	G	A	.	A	A	.	A
chr1	6850358	A	AG	G	A	A	G	G	G	.	A	G	G	.	G	G	G	A	G	G	G	G	G	G
chr1	6850485	T	TC	.	T	T	T	C	C	.	.	.	.	C	C	T	.	T	C	.	T	.	C	C
chr1	6850502	A	AC	.	A	A	C	C	C	C	A	C	.	C	C	.	.	A	C	.	.	C	C	C
chr1	6850821	C	TC	.	C	C	T	.	C	.	C	T	.	C	.	T	T	C	.	.	T	T	.	C
chr1	6850931	G	TG	T	G	G	T	G	G	G	G	T	G	.	.	T	T	G	G	G	T	T	G	G
chr1	6850941	C	AC	A	C	C	A	C	C	C	C	A	.	.	C	A	A	C	C	C	A	A	C	C
chr1	6850962	T	TC	T	T	T	T	T	T	.	C	T	T	T	T	T	T	C	T	T	T	T	.	T
chr1	6851093	T	AT	A	.	.	A	T	T	.	T	A	.	T	T	.	A	T	T	T	A	A	T	T
chr1	6851256	G	AG	G	G	G	G	A	A	A	G	G	.	A	A	G	G	G	A	A	G	G	.	A
chr1	6851654	T	TC	.	T	T	C	.	.	.	T	.	.	.	.	.	.	T	.	.	.	.	.	C
chr1	6851693	C	CG	.	C	C	G	G	G	.	G	G	.	G	.	G	G	G	.	.	.	G	.	G
chr1	6851707	A	AG	.	A	A	A	G	G	.	A	A	.	G	.	A	A	A	.	G	A	A	.	G
chr1	6851811	C	TC	.	C	C	T	.	T	.	C	.	.	.	.	.	.	C	.	.	.	.	.	T
chr1	6921088	G	AG	.	.	.	.	.	A	.	.	.	A	G	A	.	.	G	.	.	G	.	.	.
chr1	6921203	A	AG	A	A	A	G	G	G	A	A	A	A	A	G	.	A	A	A	A	A	A	A	A
chr1	6921238	C	CG	C	C	C	C	C	C	G	C	G	C	C	C	G	G	C	G	G	C	C	.	G
chr1	6921276	G	TG	T	G	G	T	T	T	G	T	G	T	.	T	G	G	T	G	G	T	T	G	G
chr1	6921286	C	CG	C	C	C	G	G	G	C	C	C	C	C	G	C	C	C	C	C	C	C	C	C
chr1	6921421	C	TC	.	C	C	C	.	C	C	T	C	.	C	C	.	C	T	C	C	C	C	.	C
chr1	6921570	G	TG	G	G	G	G	G	G	.	G	G	.	.	G	G	G	G	T	.	G	G	.	T
chr1	6921597	T	AT	A	T	T	A	A	A	.	T	A	A	A	A	T	T	T	A	A	A	A	A	A
chr1	6921794	A	AT	A	A	A	T	A	T	T	A	T	A	.	A	.	A	A	T	.	.	A	.	T
chr1	6921973	T	TG	.	T	T	G	.	G	.	T	G	.	.	G	.	T	T	G	.	.	G	G	G
chr1	6921987	T	TC	T	T	T	T	.	C	.	T	C	.	.	T	.	T	T	C	.	.	T	C	C
chr1	6922233	G	AG	G	G	G	G	A	A	.	G	A	G	G	G	A	A	G	A	A	G	G	.	A
chr1	6922263	G	TG	G	G	G	G	G	T	.	G	T	G	G	G	G	G	G	T	T	G	G	T	T
chr1	6922413	C	AC	C	C	C	A	C	A	A	C	A	C	A	C	C	C	C	A	A	C	C	A	A
chr1	6922427	G	AG	G	G	G	G	G	G	G	A	G	G	G	G	G	G	A	G	G	G	G	G	G
chr1	6922442	G	TG	T	G	G	G	G	G	G	G	G	T	.	T	G	G	G	G	G	.	T	G	G
chr1	6922518	C	TC	C	C	C	C	C	C	.	T	C	.	.	C	.	C	T	C	.	C	C	.	C
chr1	6922560	C	TC	C	C	C	C	C	C	.	T	C	C	.	C	.	C	T	C	C	C	C	.	C
chr1	6922575	G	CG	C	G	G	G	G	C	.	G	C	G	C	G	.	G	G	G	G	C	C	G	G
chr1	6922602	G	AG	G	G	G	G	.	G	G	A	G	.	G	G	G	G	A	G	G	G	.	.	G
chr1	6922620	C	TC	C	C	C	T	.	.	C	T	T	C	T	C	C	C	T	C	C	C	C	.	C
chr1	6922632	G	AG	G	G	G	G	.	A	.	G	A	G	A	G	.	G	G	.	G	.	G	.	G
chr1	6922651	T	TC	T	T	T	T	.	C	T	T	C	.	C	.	.	T	T	T	T	.	T	.	T
chr1	6922683	C	TC	C	C	C	C	.	T	C	C	T	.	T	C	C	C	C	C	C	C	C	.	C
chr1	6922700	C	CG	C	C	C	G	.	G	C	C	G	C	G	C	G	G	C	C	C	C	C	C	C
chr1	6922815	C	CG	.	C	C	C	.	C	.	G	C	C	.	.	C	C	G	C	.	.	C	.	C
chr1	6922827	G	CG	.	G	G	C	.	G	.	C	G	.	.	.	G	.	.	.	.	.	C	.	G
chr1	6922925	C	CG	C	C	C	G	C	C	.	G	C	.	C	C	C	.	G	C	C	.	C	C	C
chr1	6923043	A	AG	.	A	A	A	.	A	.	G	A	.	G	A	.	A	G	.	.	.	A	.	G
chr1	6923057	C	AC	.	C	C	C	.	C	.	C	C	.	C	C	.	C	C	.	A	.	C	.	A
chr1	6923294	G	CG	G	G	G	G	C	G	.	C	G	G	C	.	C	C	C	G	.	G	G	.	G
chr1	6923405	T	TC	C	T	T	C	.	C	.	C	C	.	.	.	.	C	C	C	C	.	C	.	C
chr1	6923456	G	CG	G	G	G	C	.	G	C	G	G	.	G	C	.	C	G	C	C	G	G	.	C
chr1	6923459	G	CG	G	G	G	C	.	G	C	G	G	.	G	C	C	C	G	C	C	G	G	.	C
chr1	6923520	G	CG	C	G	G	C	G	C	C	C	C	G	C	C	C	C	C	C	C	C	C	C	C
chr1	6923621	G	AG	G	G	G	G	G	G	G	G	G	G	G	A	.	A	G	G	G	.	G	.	G
chr1	6923648	C	CG	C	C	C	G	C	C	G	G	C	C	.	C	.	C	G	G	G	.	C	.	G
chr1	6923719	A	AG	.	A	A	G	.	G	.	A	G	.	.	.	.	.	A	G	.	G	.	.	G
chr1	6923804	T	TC	.	T	T	T	T	C	.	.	C	C	.	T	T	T	T	.	T	.	T	.	T
chr1	6923837	A	AG	.	A	A	G	G	A	.	G	A	G	G	G	.	A	G	G	G	A	A	G	G
chr1	6923951	G	AG	.	G	G	G	.	G	.	.	G	.	.	A	G	G	A	G	G	G	.	.	G
chr1	6923963	G	CG	C	G	G	C	.	G	.	C	G	.	.	C	C	C	C	C	.	C	C	.	C
chr1	6923977	T	TC	T	T	T	C	.	C	.	C	C	.	.	C	C	C	C	C	C	T	T	.	C
chr1	6924545	A	AC	.	A	A	C	C	A	C	C	A	.	C	.	C	C	C	C	C	C	C	.	C
chr1	6924817	T	TC	.	T	T	C	T	T	.	C	T	.	.	.	T	T	C	C	.	.	C	.	T
chr1	6924930	G	CG	.	G	G	C	.	G	C	G	G	G	G	G	G	.	G	G	G	.	C	G	G
chr1	6924952	T	TC	.	T	T	C	.	T	C	T	T	.	T	T	T	.	T	.	T	.	T	.	T
chr1	6925467	C	AC	.	C	C	C	.	.	.	C	C	.	C	C	A	A	C	C	C	.	.	C	C
chr1	6925501	C	CG	.	C	C	.	.	.	.	C	.	.	G	G	.	.	C	C	G	.	.	.	G
chr1	6928593	C	AC	C	.	.	C	.	C	.	.	C	.	.	.	.	.	.	.	A	.	C	A	A
chr1	6928822	G	AG	A	G	G	A	G	A	.	.	A	.	.	.	.	.	G	.	.	.	.	.	A
chr1	6928832	T	TG	G	T	.	G	.	G	G	T	G	.	.	.	.	G	T	T	.	.	G	.	G
chr1	6929294	G	CG	.	G	G	G	G	C	G	G	G	.	.	G	C	C	G	G	G	C	C	G	G
chr1	6929424	T	TC	.	.	.	.	.	T	.	.	T	.	.	.	.	.	T	.	C	.	.	.	C
chr1	6931477	G	TG	T	G	G	G	G	T	.	G	G	.	G	.	.	T	G	G	.	.	T	T	.
chr1	6931495	C	TC	.	C	C	T	.	T	.	C	.	.	T	.	.	.	C	.	.	.	T	.	T
chr1	6931803	T	TC	.	T	T	C	T	C	.	T	C	.	C	.	C	.	T	T	C	.	.	.	C
chr1	6931815	C	TC	.	C	C	T	C	T	.	C	T	.	T	T	T	T	C	.	T	.	T	.	T
chr1	6931838	C	AC	.	C	C	C	C	A	.	C	C	.	.	.	C	C	C	C	C	.	A	.	C
chr1	6931867	G	AG	.	.	G	G	.	G	.	.	G	.	.	.	A	A	G	.	.	.	G	.	G
chr1	7044569	G	AG	.	G	G	A	.	A	.	G	.	.	.	G	.	.	G	G	A	.	G	.	.
chr1	7045014	T	TC	.	.	.	.	T	.	C	T	C	.	.	.	C	.	T	.	.	.	T	.	C
chr1	7045403	G	TG	G	G	G	G	G	G	.	G	G	.	G	G	T	T	G	G	G	G	G	.	G
chr1	7045501	T	AT	.	T	.	T	.	A	.	.	A	.	.	.	.	.	T	.	.	.	.	.	.
chr1	7045518	G	CG	.	G	.	C	G	G	.	.	G	.	.	.	.	C	G	G	.	G	G	.	.
chr1	7045533	C	TC	.	C	.	T	C	C	.	.	C	.	.	.	.	.	.	C	.	C	C	.	T
chr1	7045562	A	AG	G	A	.	G	.	G	.	.	.	.	.	.	G	.	.	A	G	G	G	.	G
chr1	7045588	T	TG	T	T	T	T	.	G	T	.	G	.	T	T	T	.	T	T	T	T	T	.	T
chr1	7045610	G	CG	G	G	G	C	G	G	C	G	G	.	G	G	G	.	G	G	C	G	G	.	C
chr1	7045658	G	TG	.	G	G	T	G	G	.	G	.	.	G	G	G	G	G	G	T	G	G	.	T
chr1	7045689	G	AG	.	G	G	A	G	G	A	G	.	.	G	G	G	.	G	G	A	G	G	.	A
chr1	7045721	A	AG	A	A	A	G	A	G	.	A	.	.	.	A	G	G	A	A	G	A	A	.	G
chr1	7045732	A	AG	A	A	A	G	A	G	.	A	G	.	.	A	G	.	A	A	G	A	A	.	G
chr1	7045752	C	TC	C	C	C	C	C	C	.	C	C	.	.	C	T	T	C	.	.	.	C	.	C
chr1	7045789	G	AG	.	G	G	.	.	A	.	.	A	.	.	G	.	.	G	.	.	.	G	.	.
chr1	7045912	A	AC	A	A	A	C	A	A	.	A	A	A	A	A	.	A	A	A	C	A	A	.	C
chr1	7045931	A	AG	A	A	A	G	A	.	.	A	A	.	A	A	.	.	A	A	G	A	A	.	G
chr1	7045939	C	TC	C	C	C	T	.	.	.	C	C	.	C	.	.	.	C	C	T	C	C	.	T
chr1	7045945	T	TC	T	T	T	T	.	.	.	C	T	.	T	.	.	.	C	C	T	T	T	.	T
chr1	7046015	T	TC	T	T	T	T	.	C	.	T	T	T	T	T	C	C	T	T	T	T	T	T	T
chr1	7046033	A	AG	G	A	A	G	.	G	.	A	G	G	.	G	G	G	A	A	G	G	G	G	G
chr1	7046113	A	AG	.	A	A	G	.	.	G	A	A	A	.	A	.	G	A	.	.	.	.	G	G
chr1	7046118	T	TC	.	T	T	C	.	.	C	T	T	T	.	T	.	C	T	.	.	.	.	C	C
chr1	7046180	G	TG	.	G	G	.	G	T	T	G	.	.	G	.	.	T	G	G	T	.	.	T	T
chr1	7046208	G	CG	.	G	G	.	G	G	.	.	.	.	C	.	G	G	G	G	C	.	.	.	C
chr1	7046265	T	TG	.	.	.	T	.	T	.	.	.	.	.	.	.	.	.	.	G	.	G	G	G
chr1	7046297	G	AG	.	G	G	.	G	G	G	.	G	.	A	A	.	.	G	.	G	A	.	.	G
chr1	7076790	G	CG	.	G	G	.	C	.	.	G	.	.	.	.	G	C	G	.	.	.	.	.	.
chr1	7077207	C	TC	.	C	C	C	T	T	T	.	C	C	C	C	T	T	C	C	C	.	C	C	C
chr1	7079061	G	CG	G	G	G	C	.	G	G	G	C	C	.	C	C	G	G	.	.	C	C	C	C
chr1	7079093	T	TC	.	T	T	T	.	T	.	T	C	.	T	.	C	.	T	T	.	.	T	.	T
chr1	7079306	C	CG	.	C	.	G	.	C	.	G	.	.	.	.	G	C	G	C	.	.	.	.	G
chr1	7079307	C	TC	.	C	.	T	.	C	.	T	.	.	.	.	T	C	T	C	.	.	.	.	T
chr1	7079555	C	CG	C	C	.	G	.	G	.	G	.	G	.	.	.	G	G	G	.	.	G	.	G
chr1	7079609	C	TC	C	C	C	T	.	C	C	C	.	.	T	T	C	T	C	C	C	.	T	.	T
chr1	7079711	G	AG	.	G	G	A	.	A	.	.	.	.	.	.	.	.	.	G	.	.	.	.	.
chr1	7079762	C	TC	.	C	C	.	T	T	.	.	C	.	.	T	.	T	C	C	.	T	T	.	T
chr1	7079834	C	CG	.	C	C	C	.	C	.	G	.	.	C	C	.	C	G	C	.	.	.	.	.
chr1	7079884	C	CG	.	C	C	G	G	G	G	.	C	G	G	G	G	G	G	.	.	.	G	G	G
chr1	7080108	T	TC	.	T	T	.	.	C	.	.	T	.	.	C	.	.	.	.	.	T	.	T	T
chr1	7080151	T	TC	.	T	T	.	.	.	.	.	T	.	.	.	C	C	.	.	.	.	C	.	C
chr1	7080152	C	TC	.	C	C	.	.	.	.	.	C	.	.	.	T	T	.	.	.	.	T	.	T
chr1	7080240	G	AG	.	.	G	.	.	.	.	.	G	.	.	.	.	A	.	.	.	.	.	.	A
chr1	7080243	T	TG	.	.	T	.	.	.	.	.	T	.	.	.	.	G	.	.	.	.	.	.	G
chr1	7084868	C	AC	.	.	.	.	.	.	.	A	C	.	.	.	.	.	A	C	A	.	C	C	C
chr1	7084877	G	AG	.	.	.	G	A	.	.	G	G	.	.	.	.	.	G	G	G	A	A	A	A
chr1	7084930	G	TG	G	.	.	T	.	G	.	T	.	.	G	.	.	.	.	G	.	.	G	.	G
chr1	7084931	G	TG	G	.	.	T	.	G	.	T	.	.	G	.	.	.	.	G	.	.	G	.	G
chr1	7085136	G	CG	C	.	.	C	.	G	.	C	G	.	.	.	.	.	C	.	.	.	C	.	G
chr1	7085398	T	TC	C	.	.	C	.	.	T	.	T	.	.	.	.	.	C	.	.	C	C	.	T
chr1	7085510	A	AG	.	.	.	G	.	A	A	.	.	.	G	G	.	.	G	G	.	.	G	.	A
chr1	7085522	G	CG	.	.	.	C	.	G	.	C	.	.	C	C	.	.	C	C	.	.	C	.	G
chr1	7085703	C	CG	.	.	C	C	.	.	.	G	C	.	C	.	.	.	G	C	G	C	C	.	C
chr1	7086138	G	AG	.	G	.	G	.	A	.	G	.	.	A	.	.	A	.	.	G	.	A	.	A
chr1	7086167	G	AG	G	.	G	G	.	A	A	G	.	.	A	.	.	A	G	G	G	A	A	.	A
chr1	7086420	G	AG	.	.	.	.	.	.	.	A	.	.	.	.	.	.	.	G	A	.	.	.	G
chr1	7086617	T	TG	T	.	.	T	.	.	.	G	.	.	.	T	.	T	G	.	.	.	.	.	T
chr1	7086683	G	AG	G	G	G	A	.	A	A	G	A	A	A	A	A	A	G	.	G	A	A	.	A
chr1	7086721	T	TC	T	T	T	T	T	T	.	T	.	C	.	C	C	T	T	.	.	T	T	.	T
chr1	7086742	G	AG	G	G	G	A	A	A	.	G	A	A	.	A	A	A	G	A	.	A	A	.	A
chr1	7086746	C	CG	C	C	C	C	C	G	.	C	G	C	.	C	C	G	C	C	.	G	G	.	G
chr1	7086794	A	AC	A	A	A	C	C	.	.	A	.	C	.	C	C	.	A	C	A	.	.	.	.
chr1	7086799	G	AG	G	G	G	G	G	.	A	G	.	G	.	G	G	A	G	G	G	.	A	.	.
chr1	7086800	C	AC	C	C	C	C	C	.	A	C	.	C	.	C	C	A	C	C	C	A	A	.	.
chr1	7086801	T	TC	T	T	T	C	T	T	T	T	.	C	.	C	C	T	T	T	T	T	T	T	.
chr1	7086809	A	AG	A	A	A	G	G	A	A	A	.	.	.	G	.	A	A	A	A	A	A	A	A
chr1	7086819	A	AG	A	A	A	G	A	A	A	A	.	.	A	G	.	A	A	A	A	A	A	A	A
chr1	7086837	A	AC	A	A	A	C	C	C	C	A	C	.	C	C	.	C	A	C	A	C	C	.	C
chr1	7086854	G	AG	G	G	G	G	G	G	G	G	G	G	.	G	A	G	G	A	G	G	G	G	G
chr1	7086865	T	TC	T	T	T	T	T	C	C	T	C	T	.	T	C	C	T	C	T	C	C	.	C
chr1	7086958	A	AG	A	A	A	.	G	.	A	.	A	.	A	.	G	A	A	.	.	A	A	.	A
chr1	7086966	C	TC	C	C	C	.	A	C	C	C	C	.	C	.	T	C	C	T	.	C	C	.	C
chr1	7086968	T	TC	T	T	T	.	T	T	T	T	T	.	T	.	C	T	T	C	.	T	T	.	T
chr1	7087169	T	TC	T	T	T	T	C	T	.	T	T	C	.	C	.	T	T	.	T	T	T	.	T
chr1	7087176	A	AT	A	A	A	A	A	A	.	A	A	T	.	T	.	A	A	.	A	A	A	.	A
chr1	7087212	T	TC	T	T	T	T	C	T	T	T	T	C	T	C	.	T	T	.	T	T	T	T	T
chr1	7087218	C	TC	C	C	C	C	C	C	C	C	C	C	C	C	T	C	C	T	C	C	C	C	C
chr1	7087296	C	TC	C	C	C	C	C	C	C	C	C	T	C	T	C	C	C	C	C	C	C	C	C
chr1	7087376	A	AG	A	A	A	A	G	A	A	A	A	A	A	A	G	A	A	.	A	A	A	A	A
chr1	7087442	G	AG	.	G	G	G	A	G	.	G	G	.	G	A	A	G	G	A	G	G	G	.	G
chr1	7087563	A	AG	A	A	A	A	G	A	A	A	A	G	A	G	A	A	A	G	A	A	A	.	A
chr1	7087766	C	CG	C	C	C	C	G	C	C	C	C	C	C	.	C	C	C	G	C	C	C	C	C
chr1	7087838	C	AC	C	C	C	C	C	C	C	C	C	A	C	A	C	C	C	.	C	.	C	C	C
chr1	7087940	A	AG	A	A	A	A	G	A	A	.	A	.	A	G	A	A	A	.	A	A	A	.	A
chr1	7088048	C	TC	C	C	C	C	C	C	C	C	C	T	C	T	C	C	C	C	C	C	C	C	C
chr1	7088072	A	AG	A	A	A	A	G	A	A	A	A	G	A	G	A	A	A	G	A	A	A	A	A
chr1	7088162	A	AC	A	A	A	A	C	A	A	A	A	.	A	C	A	A	A	.	A	A	A	.	A
chr1	7088171	T	TC	T	T	T	T	C	T	T	T	T	C	T	C	T	T	T	C	T	T	T	.	T
chr1	7088247	A	AC	A	A	A	A	C	A	.	A	A	.	A	C	A	A	A	C	A	A	A	.	A
chr1	7088492	C	AC	C	C	C	C	A	C	.	C	C	.	C	A	C	C	C	.	.	C	C	C	C
chr1	7089165	G	AG	.	G	G	G	A	G	G	G	G	.	G	A	G	G	G	A	G	G	G	G	G
chr1	7089498	T	TC	.	.	.	T	C	T	.	T	T	.	T	.	T	.	T	C	.	T	T	.	T
chr1	7089822	G	AG	G	G	G	G	G	G	G	A	G	.	G	G	G	G	A	G	A	G	G	G	G
chr1	7089837	T	TC	T	T	T	T	T	T	T	T	T	.	T	C	T	T	T	C	T	T	T	T	T
chr1	7089858	A	AG	A	A	A	A	G	A	.	A	A	A	A	G	A	A	A	G	A	A	A	A	A
chr1	7090129	C	TC	C	C	.	T	T	T	.	T	.	.	.	.	.	.	T	C	.	.	C	.	C
chr1	7090706	G	AG	G	G	G	G	G	G	.	A	G	.	.	G	G	G	A	G	.	.	G	.	G
chr1	7090724	G	AG	.	G	G	G	.	G	.	A	G	.	.	.	G	G	A	G	.	.	G	.	G
chr1	7090946	T	TC	C	T	.	T	.	T	T	.	.	C	.	C	.	T	.	.	C	T	T	T	T
chr1	7091069	C	AC	A	C	C	C	C	C	.	A	C	A	C	A	A	C	A	C	A	C	C	.	C
chr1	7091140	G	CG	C	G	G	G	G	C	G	G	.	C	G	.	G	G	G	G	G	G	G	.	G
chr1	7091230	A	AG	.	A	.	A	.	G	.	G	A	.	.	.	.	.	.	A	.	.	.	.	A
chr1	7091292	A	AG	G	A	A	A	A	.	.	G	A	.	A	.	.	.	.	A	.	A	A	.	A
chr1	7091305	A	AG	.	.	.	.	.	A	.	G	A	.	A	.	.	.	G	A	.	A	A	.	A
chr1	7160470	C	AC	A	C	C	A	C	C	C	A	C	.	.	.	C	.	A	A	A	.	.	C	C
chr1	7160485	A	AG	G	A	A	G	A	A	A	G	A	.	.	.	A	G	G	G	G	.	.	A	A
chr1	7160546	C	CG	G	C	C	G	C	C	C	G	C	G	.	G	C	G	G	G	G	.	G	C	C
chr1	7160575	T	AT	A	T	T	A	T	T	T	.	T	.	A	A	T	.	A	A	A	A	A	T	T
chr1	7160623	T	TG	T	T	T	T	T	T	T	T	T	T	.	G	T	T	T	T	T	G	G	T	T
chr1	7160624	G	AG	.	G	G	A	G	G	G	A	G	G	.	A	G	G	A	.	A	.	.	G	G
chr1	7160647	G	CG	G	G	G	G	G	G	G	G	G	G	.	.	G	G	G	G	G	C	C	G	G
chr1	7160648	C	CG	C	C	C	C	C	C	C	.	C	C	.	G	C	C	.	.	C	G	G	C	C
chr1	7160682	A	AT	T	A	A	T	A	A	A	T	A	T	T	T	A	T	T	T	T	T	T	A	A
chr1	7160750	C	AC	C	.	A	.	.	.	.	C	A	C	A	A	.	.	.	A	A	.	C	C	A
chr1	7160751	A	AG	.	.	G	.	.	.	.	.	G	A	G	.	.	A	A	.	G	.	A	.	G
chr1	7160760	C	TC	.	C	.	.	.	C	.	T	.	.	.	.	.	T	T	.	.	.	C	C	C
chr1	7160857	T	TG	G	.	G	G	G	.	.	G	T	.	T	G	G	.	.	.	G	.	G	.	T
chr1	7160858	A	AG	G	.	G	G	G	.	.	G	A	.	.	G	G	A	.	.	G	.	G	.	.
chr1	7160938	T	TG	G	T	T	G	T	T	T	G	T	T	T	T	T	T	G	G	G	T	T	T	T
chr1	7160956	G	TG	G	.	.	G	T	.	.	G	.	T	T	T	.	T	.	.	.	T	T	.	T
chr1	7160957	C	CG	C	.	.	C	.	.	.	C	.	G	G	G	.	G	C	.	.	G	.	.	.
chr1	7161029	C	TC	.	.	C	.	.	.	T	.	.	.	.	.	.	C	.	.	.	.	T	.	.
chr1	7161102	G	TG	G	T	T	.	.	G	.	.	T	.	T	.	.	.	.	.	.	.	T	.	.
chr1	7161104	A	AT	A	T	.	.	.	A	.	.	T	.	.	A	.	A	.	A	.	.	T	.	.
chr1	7161118	G	CG	C	.	G	C	G	G	.	C	.	G	.	G	G	G	C	.	C	.	.	.	G
chr1	7161207	A	AG	.	.	.	.	.	.	.	A	G	.	.	.	.	.	A	.	.	.	G	.	.
chr1	7161208	C	TC	T	.	T	.	.	.	.	C	T	.	.	T	.	.	C	.	.	.	T	.	.
chr1	7161227	G	AG	G	G	G	A	G	G	G	A	G	G	G	G	G	G	A	A	A	G	G	G	G
chr1	7161245	C	CG	C	C	C	G	C	C	C	G	G	G	C	G	C	C	G	G	G	C	C	C	C
chr1	7161254	C	CG	C	C	C	G	C	C	C	G	G	G	G	G	C	G	G	G	G	G	G	C	C
chr1	7161267	A	AG	A	A	A	G	A	A	A	G	A	A	A	A	A	G	G	A	G	A	A	A	A
chr1	7161306	T	TG	T	T	T	T	T	T	T	T	G	G	G	G	T	T	T	G	T	G	G	T	T
chr1	7161307	G	TG	G	G	G	G	G	G	G	G	T	T	T	T	G	G	G	T	G	T	T	G	G
chr1	7161327	G	AG	G	G	G	A	G	G	G	A	G	G	G	G	G	A	A	G	A	G	G	G	G
chr1	7161329	T	TC	T	T	T	C	T	T	T	C	T	T	T	T	T	C	C	T	C	T	T	T	T
chr1	7161389	G	AG	G	G	G	A	G	G	G	A	G	G	G	G	G	G	A	G	A	G	G	G	G
chr1	7161470	A	AC	C	A	A	C	A	A	A	C	A	A	A	A	A	C	C	A	C	A	A	A	A
chr1	7161473	A	AG	G	A	A	G	A	A	A	G	A	A	A	A	A	G	G	A	G	A	A	A	A
chr1	7161599	C	CG	G	C	C	G	C	C	C	C	C	C	C	C	C	G	C	C	C	C	C	C	C
chr1	7161615	A	AC	C	A	A	A	A	A	A	A	A	A	A	A	A	C	A	A	A	A	A	A	A
chr1	7161616	G	AG	A	G	G	A	G	G	G	G	G	G	G	G	G	A	G	A	G	G	G	G	G
chr1	7161920	C	CG	C	C	C	C	C	C	C	C	G	C	G	G	G	G	C	C	C	G	G	C	C
chr1	7162058	G	TG	T	G	G	G	G	G	G	G	T	G	T	G	T	G	G	G	G	T	T	G	G
chr1	7162151	C	CG	G	C	C	C	C	C	C	C	C	G	C	C	C	C	C	C	C	C	C	G	G
chr1	7162367	G	TG	T	G	G	T	T	T	G	G	G	T	T	G	G	T	G	T	G	T	T	T	T
chr1	7162451	G	AG	G	G	G	G	G	G	.	A	G	.	G	G	G	G	A	G	.	G	G	.	G
chr1	7162558	T	TG	.	T	T	G	.	G	T	.	.	.	.	T	.	T	.	.	.	G	G	.	.
chr1	7162559	G	AG	.	G	G	A	.	A	G	.	.	.	.	G	.	G	.	.	.	A	A	.	.
chr1	7164342	G	AG	.	.	G	G	G	G	.	A	.	.	.	.	A	.	A	A	A	.	G	.	.
chr1	7164382	G	CG	.	G	.	G	G	G	.	G	G	.	G	.	G	.	G	G	G	G	G	C	C
chr1	7164401	A	AG	.	A	A	A	A	A	.	G	A	.	A	A	A	.	G	G	G	A	A	.	A
chr1	7164410	T	TC	.	T	T	T	T	T	.	C	T	.	T	T	T	.	C	C	C	T	T	.	T
chr1	7164440	T	TC	T	T	T	T	T	T	T	T	C	T	T	T	C	.	T	T	T	T	T	T	T
chr1	7164477	C	TC	C	C	C	C	C	C	C	T	T	C	C	C	T	.	T	T	T	C	C	T	T
chr1	7164487	C	AC	C	C	C	C	C	C	C	C	C	C	C	C	C	.	C	C	C	C	C	A	A
chr1	7164496	T	AT	T	T	T	T	T	T	T	A	A	A	T	T	A	.	A	A	A	T	T	.	.
chr1	7164585	C	TC	C	C	C	C	C	C	C	T	C	.	C	C	.	.	T	.	T	C	C	.	C
chr1	7164615	C	AC	C	C	C	C	C	C	C	C	A	C	C	C	A	.	C	C	C	C	C	C	C
chr1	7164630	G	AG	G	G	G	G	G	G	G	A	G	G	G	G	G	.	A	A	A	G	G	A	A
chr1	7164657	T	TC	T	T	T	C	T	C	C	C	C	C	T	C	C	.	C	C	C	T	T	C	C
chr1	7164689	A	AG	A	A	A	A	A	A	A	G	A	.	A	A	A	.	G	G	G	A	A	A	A
chr1	7164809	A	AG	.	A	A	A	.	A	.	G	A	A	.	A	.	.	G	G	.	A	A	.	A
chr1	7164861	A	AG	A	A	A	A	A	G	A	A	A	A	A	G	A	.	A	A	A	A	A	A	A
chr1	7164862	G	CG	G	G	G	C	G	G	C	G	C	G	G	G	C	.	G	G	G	G	G	G	G
chr1	7164873	C	AC	C	C	C	A	C	A	A	A	A	A	C	A	A	.	A	A	.	C	C	A	A
chr1	7164912	T	TC	T	T	T	C	T	C	C	C	C	C	T	C	C	.	C	C	.	T	T	C	C
chr1	7164969	G	AG	G	G	G	A	G	A	A	A	A	G	G	A	A	.	A	A	A	G	G	G	G
chr1	7166300	C	TC	C	C	C	T	C	C	T	C	T	C	C	C	C	.	C	C	C	C	C	C	C
chr1	7166563	T	TC	T	T	T	C	T	C	.	C	C	.	C	C	C	.	C	C	C	C	C	C	C
chr1	7168488	G	TG	G	.	G	G	.	T	.	G	G	.	T	.	.	.	.	G	.	.	.	G	G
chr1	7192966	C	AC	.	C	C	C	A	A	.	A	A	.	A	A	A	A	A	A	A	A	A	A	A
chr1	7193037	T	TC	T	T	T	T	C	C	T	T	T	C	C	T	T	C	T	T	T	C	C	T	T
chr1	7193213	C	TC	C	C	C	C	T	T	C	C	C	T	T	C	C	T	C	C	C	T	T	C	C
chr1	7194212	T	TG	T	T	T	T	G	G	.	G	G	G	.	G	G	G	G	G	G	G	G	G	G
chr1	7194478	T	TC	T	.	.	.	.	.	.	.	.	.	.	C	.	C	T	.	.	.	T	T	T
chr1	7194912	T	AT	T	T	T	T	T	T	T	A	T	T	T	T	T	T	A	A	A	T	T	A	A
chr1	7195339	G	AG	G	G	G	G	A	A	G	G	G	A	A	G	G	A	G	G	G	A	A	G	G
chr1	7198081	A	AC	A	A	A	A	A	C	A	A	A	A	C	A	A	A	A	A	A	C	C	A	A
chr1	7198087	T	TG	T	T	T	T	G	G	T	G	G	G	G	G	G	G	G	G	G	G	G	G	G
chr1	7198138	G	AG	G	G	G	G	G	A	.	G	G	G	.	G	G	G	G	G	G	A	A	G	G
chr1	7198437	C	AC	.	C	C	C	.	.	.	A	A	.	.	.	.	.	.	.	.	A	.	.	A
chr1	7243654	C	TC	.	.	.	C	.	.	.	T	C	.	.	.	.	.	.	T	.	.	.	.	.
chr1	7243908	G	AG	.	G	.	.	.	.	.	A	.	.	.	G	.	.	A	A	.	.	.	.	A
chr1	7243964	C	TC	.	.	.	.	C	.	.	.	.	.	.	.	.	T	T	.	.	C	.	.	T
chr1	7259839	T	TC	.	.	.	.	.	T	.	.	T	.	.	.	.	.	C	.	.	T	T	.	C
chr1	7261927	A	AG	.	A	A	A	G	G	.	G	G	.	.	.	.	G	G	G	G	G	G	.	G
chr1	7290620	A	AG	.	.	.	A	G	.	.	.	.	.	.	.	.	G	.	A	.	.	G	.	.
chr1	7297025	C	TC	.	C	C	C	T	C	.	C	.	.	.	.	.	C	C	C	.	T	T	.	C
chr1	7297040	T	TG	.	T	T	T	G	T	.	G	T	.	.	.	.	T	G	G	.	G	G	.	G
chr1	7297635	T	TG	.	T	T	.	G	T	.	G	.	G	.	T	.	G	G	.	.	G	.	.	G
chr1	7297778	G	CG	.	.	.	G	.	.	G	C	.	.	.	.	.	.	C	C	C	G	.	.	.
chr1	7297993	G	AG	.	G	G	.	.	G	.	A	.	.	.	.	.	.	A	.	.	G	G	.	.
chr1	7298054	C	TC	.	.	.	T	T	.	.	C	.	.	T	.	T	.	C	C	.	T	T	.	C
chr1	7298665	T	TC	.	.	.	.	.	.	T	C	.	.	C	T	.	.	.	.	.	.	.	.	.
chr1	7299017	G	AG	.	.	.	.	.	.	.	.	.	.	A	G	.	.	G	.	.	.	A	.	.
chr1	7299018	T	TG	.	.	.	.	.	.	.	.	.	.	G	T	.	.	T	.	.	.	G	.	.
chr1	7299749	A	AT	A	A	.	T	.	.	.	A	A	.	.	A	.	A	A	.	.	T	T	.	.
chr1	7300802	G	CG	.	.	C	.	C	C	.	.	G	.	.	.	G	C	.	G	.	.	.	.	.
chr1	7300956	G	AG	G	G	G	A	A	G	A	G	G	A	A	G	G	G	G	G	G	A	A	G	G
chr1	7300989	C	CG	.	C	C	G	G	C	G	C	C	G	G	C	C	C	C	C	C	G	G	.	C
chr1	7300990	T	TG	.	T	T	G	G	T	G	T	T	G	G	T	T	T	T	T	T	G	G	.	T
chr1	7301016	T	AT	.	T	T	A	A	T	A	T	T	A	A	T	T	T	T	T	T	A	A	T	T
chr1	7301038	G	AG	G	G	G	A	A	G	A	G	G	A	A	G	G	G	G	G	G	A	A	G	G
chr1	7301072	C	TC	C	C	C	T	T	C	T	C	C	T	T	C	C	C	C	C	C	T	T	C	C
chr1	7301090	G	AG	G	G	G	A	A	G	A	G	G	A	A	G	G	G	G	G	G	A	A	G	G
chr1	7301120	G	CG	G	G	G	C	C	G	C	G	G	C	C	G	G	G	G	G	G	C	C	G	G
chr1	7301132	G	ATG	G	G	G	T	T	G	T	G	G	T	T	G	A	A	G	G	G	T	T	.	G
chr1	7301156	A	AG	A	A	A	A	A	A	A	A	A	A	G	.	.	A	A	A	A	.	G	.	A
chr1	7301163	T	AT	T	T	T	T	T	T	A	T	T	.	A	.	.	A	T	T	T	.	.	.	T
chr1	7301193	T	TC	T	T	T	T	.	T	.	C	.	T	.	.	.	T	C	C	C	.	T	C	C
chr1	7302509	T	TC	T	T	T	.	C	T	C	T	T	T	C	T	T	T	T	T	T	.	C	.	T
chr1	7302531	G	AG	.	G	G	G	.	G	G	A	.	G	G	G	.	G	A	A	.	.	G	A	A
chr1	7313288	C	TC	C	C	C	.	.	C	.	.	T	.	.	C	C	.	T	.	.	.	.	.	.
chr1	7313289	C	CG	C	C	C	.	.	C	.	.	G	.	.	C	C	.	G	.	.	.	.	.	.
chr1	7313321	G	AG	G	G	G	A	A	G	.	.	G	G	.	G	G	.	.	.	.	.	.	.	.
chr1	7313339	G	CG	G	G	G	G	G	G	G	C	C	G	G	G	G	.	C	.	.	G	G	.	C
chr1	7313340	T	TC	T	T	T	C	C	T	C	T	T	C	C	T	C	.	T	.	.	C	C	.	T
chr1	7313480	T	TC	T	T	T	C	C	T	C	T	T	T	C	T	T	T	T	T	T	C	C	T	T
chr1	7313492	G	AG	G	G	G	A	G	G	A	G	G	G	G	G	G	G	G	G	G	G	G	G	G
chr1	7313626	T	TC	T	T	T	T	T	T	T	C	C	T	T	T	T	C	C	C	C	T	T	C	C
chr1	7313629	T	TC	T	T	T	C	C	T	C	C	C	C	C	T	T	C	C	C	C	C	C	C	C
chr1	7313729	C	TC	C	C	C	T	T	T	T	C	C	C	T	T	C	C	C	C	C	T	T	C	C
chr1	7313820	C	TC	C	C	C	C	C	T	C	C	C	C	C	T	T	C	C	C	C	C	C	C	C
chr1	7313976	G	AG	G	G	G	A	A	G	A	G	G	G	A	G	G	G	G	G	G	A	A	G	G
chr1	7314096	T	TC	T	T	.	T	T	T	T	T	T	C	T	T	.	C	T	T	T	.	T	T	T
chr1	7314141	C	AC	C	C	C	C	C	A	C	C	C	.	C	A	.	C	C	C	C	C	C	C	C
chr1	7314236	A	AC	A	A	.	A	A	C	A	A	C	C	A	C	A	C	A	A	A	A	A	A	A
chr1	7314273	G	AG	G	G	G	G	G	G	G	A	G	G	G	G	G	G	A	A	A	G	G	A	A
chr1	7314282	C	CG	C	C	C	C	C	G	C	C	C	C	C	G	C	G	C	C	C	C	C	C	C
chr1	7314288	G	AG	G	G	G	G	G	A	G	G	G	G	G	A	G	A	G	G	G	G	G	G	G
chr1	7314345	C	AC	C	C	C	C	C	A	C	C	C	C	C	A	C	A	C	C	C	C	C	C	C
chr1	7314408	G	AG	G	G	G	G	G	A	G	G	G	G	G	A	G	A	G	G	G	G	G	G	G
chr1	7314513	G	AG	G	G	G	A	A	G	A	G	G	G	A	G	A	G	G	G	G	A	A	G	G
chr1	7314546	A	AG	A	A	A	A	A	G	A	A	A	A	A	G	A	G	A	A	A	A	A	A	A
chr1	7314559	T	TG	T	T	T	T	T	G	T	T	T	T	T	G	T	G	T	T	.	T	T	T	T
chr1	7314564	A	AG	A	A	A	G	G	G	G	G	G	G	G	G	G	G	G	G	G	G	G	G	G
chr1	7314570	A	AC	A	A	A	A	A	C	A	A	A	A	A	C	A	C	A	A	A	A	A	A	A
chr1	7314589	T	TC	T	T	T	T	T	C	T	T	T	T	T	C	T	C	T	T	T	T	T	T	T
chr1	7314617	G	CG	G	G	G	G	G	G	G	C	G	G	G	G	G	G	C	C	C	G	G	C	C
chr1	7342033	A	AC	.	A	A	.	.	C	.	A	.	.	.	C	.	C	.	A	.	.	.	.	A
chr1	7342112	C	TC	C	C	C	.	.	C	.	T	C	C	C	C	C	C	T	T	T	C	.	T	T
chr1	7342126	C	CG	C	C	C	C	C	G	C	C	.	C	C	G	C	G	C	.	.	C	C	.	C
chr1	7342129	T	TC	T	T	T	T	.	T	T	.	.	T	T	T	T	T	C	.	.	T	T	.	C
chr1	7342162	G	AG	G	G	G	G	G	G	G	A	A	G	G	G	G	G	A	A	A	G	G	A	A
chr1	7342314	C	TC	C	C	C	C	C	C	C	T	C	.	C	C	C	C	T	T	T	C	C	T	T
chr1	7342332	C	TC	C	C	C	T	.	C	.	T	C	T	T	C	T	C	T	T	T	T	T	T	T
chr1	7342335	C	TC	C	C	C	C	C	T	.	C	C	C	C	T	C	T	C	C	C	C	C	C	C
chr1	7342407	G	AG	G	G	G	G	G	A	G	G	G	G	G	A	G	A	G	G	G	G	G	G	G
chr1	7342432	G	AG	G	G	G	A	G	G	A	G	G	G	A	G	A	G	G	G	G	A	A	G	G
chr1	7342440	C	TC	C	C	C	T	C	C	T	C	C	C	T	C	T	C	C	C	C	T	T	C	C
chr1	7342473	T	TC	T	T	T	T	T	C	T	C	T	C	T	C	T	C	C	C	C	T	T	C	C
chr1	7342539	C	TC	C	C	C	C	.	C	C	T	C	C	C	C	C	C	T	T	T	C	C	T	T
chr1	7342555	G	AG	G	G	G	G	.	G	G	A	G	G	G	G	G	G	A	A	A	G	G	A	A
chr1	7342602	C	CG	C	C	C	C	.	C	C	G	C	C	C	C	C	C	G	G	G	.	C	G	G
chr1	7342664	G	AG	G	G	G	G	G	A	G	G	G	G	G	A	G	A	G	G	G	G	G	G	G
chr1	7342755	A	AG	A	A	A	G	.	G	G	G	.	G	G	.	.	G	G	G	G	.	G	G	G
chr1	7342800	G	CG	.	G	G	C	.	G	.	G	G	G	C	G	.	G	G	G	G	.	C	.	G
chr1	7342824	G	AG	.	G	.	G	.	G	.	A	G	G	.	G	G	G	A	A	A	.	G	A	A
chr1	7342885	A	AG	A	A	A	A	G	G	A	G	G	A	A	G	A	G	G	G	G	A	A	G	G
chr1	7342893	C	AC	C	C	C	C	C	A	C	C	C	C	C	A	C	A	C	C	C	C	C	C	C
chr1	7342986	G	CG	G	G	G	G	G	C	.	G	G	.	G	C	G	C	G	G	G	G	G	G	G
chr1	7343086	C	TC	C	C	C	T	C	C	.	C	C	C	T	C	T	C	C	C	C	T	T	C	C
chr1	7343097	C	CG	C	C	C	C	G	G	.	C	G	C	C	G	C	G	C	C	C	C	C	C	C
chr1	7343106	C	TC	C	C	C	T	C	C	.	C	C	T	T	C	T	C	C	C	C	T	T	C	C
chr1	7343112	C	CG	C	C	C	C	G	G	.	C	A	C	C	G	C	G	C	C	C	C	C	C	C
chr1	7343217	G	AG	G	G	G	A	G	G	A	G	G	G	A	G	A	G	G	G	G	A	A	G	G
chr1	7343244	G	TG	G	G	G	G	G	T	G	G	G	G	G	T	G	T	G	G	G	G	G	G	G
chr1	7343274	T	TC	T	T	T	C	T	T	C	C	T	C	C	T	C	T	C	C	C	C	C	C	C
chr1	7346830	C	TC	C	C	C	C	C	C	.	T	C	.	C	C	C	C	T	T	T	C	C	T	T
chr1	7346855	A	AG	A	A	A	G	A	A	.	A	A	G	G	A	G	A	A	A	A	G	G	A	A
chr1	7347483	G	AG	G	G	G	A	A	A	A	A	A	A	A	A	A	A	A	A	A	A	A	.	A
chr1	7347504	A	AG	A	A	A	A	G	G	A	G	A	A	A	G	A	G	G	G	G	A	A	G	G
chr1	7347529	G	AG	G	G	G	G	G	G	G	G	G	G	A	G	G	G	G	G	G	A	A	G	G
chr1	7347721	G	TG	G	G	G	T	G	G	.	T	T	G	T	G	G	G	T	T	T	T	T	T	T
chr1	7347902	A	AG	A	A	A	G	G	A	G	G	G	G	G	G	G	G	G	G	G	G	G	G	G
chr1	7347938	G	CG	G	G	G	G	G	G	G	C	G	G	G	G	G	G	C	C	C	G	G	C	C
chr1	7347982	C	TC	C	C	C	C	C	C	C	C	C	C	C	T	.	T	C	C	C	C	C	C	C
chr1	7347985	A	AG	A	A	A	A	A	A	A	A	A	A	A	G	.	G	A	A	A	A	A	A	A
chr1	7348034	C	TC	C	C	C	C	C	C	C	T	C	T	T	C	C	C	T	T	T	T	T	T	T
chr1	7348078	G	TG	G	G	G	G	G	G	G	G	G	T	T	T	T	T	G	G	G	T	T	.	G
chr1	7348090	A	AT	A	A	A	T	T	A	T	A	T	A	A	A	A	A	A	A	A	A	A	.	A
chr1	7348100	T	TC	T	T	T	T	T	T	T	T	T	T	C	T	T	T	T	T	T	C	C	.	T
chr1	7358506	A	AC	C	A	A	C	.	C	A	A	.	A	C	A	A	.	C	A	.	C	C	A	A
chr1	7358525	T	TG	G	T	T	G	.	G	T	G	.	T	G	T	T	T	G	G	G	G	G	T	T
chr1	7358542	A	AC	C	A	A	C	C	C	A	C	C	A	C	C	C	A	C	C	C	C	C	C	C
chr1	7358557	G	AG	G	G	G	G	G	G	G	G	G	G	G	G	G	G	G	G	G	G	G	A	A
chr1	7358575	C	CG	C	C	C	C	C	C	C	C	C	C	C	G	G	C	C	C	C	C	C	C	C
chr1	7358581	C	CG	C	C	C	C	C	C	C	C	C	C	C	C	C	C	C	C	C	C	C	G	G
chr1	7358593	C	TCG	T	C	C	G	C	C	.	T	C	C	G	C	C	C	T	T	T	G	G	C	C
chr1	7358654	G	TG	.	G	G	.	T	T	G	G	.	G	.	.	.	.	G	G	.	G	.	G	.
chr1	7358659	G	CG	C	G	G	C	C	C	G	C	C	G	C	C	C	G	C	C	C	C	C	C	C
chr1	7358778	T	TC	T	T	T	C	.	C	T	T	C	T	C	.	C	C	T	T	T	C	C	T	.
chr1	7358790	C	CG	G	C	C	.	.	G	G	G	G	G	G	.	.	G	G	G	.	G	G	C	C
chr1	7358803	C	CG	C	C	C	G	.	C	C	C	C	C	G	.	.	C	C	C	C	C	.	C	C
chr1	7358804	T	TC	T	T	T	C	.	T	T	T	T	T	C	.	.	T	T	T	T	T	.	T	T
chr1	7358891	G	CG	.	G	G	C	C	G	C	G	C	C	C	C	C	C	G	G	.	C	C	C	C
chr1	7358998	C	CG	G	C	C	C	C	C	C	G	C	C	C	C	C	C	G	G	G	C	C	C	C
chr1	7359003	C	TC	C	C	C	C	T	C	C	C	C	C	C	T	T	C	C	C	C	C	C	C	C
chr1	7359021	A	AC	C	A	A	C	A	C	C	C	C	C	C	A	A	C	C	C	C	C	C	C	C
chr1	7359039	G	AG	A	G	G	G	G	G	G	A	G	G	G	G	G	G	A	.	.	G	G	G	G
chr1	7359103	G	CG	.	G	G	.	.	C	.	C	G	.	.	.	.	G	C	.	.	.	G	.	G
chr1	7359118	C	AC	.	.	C	.	.	.	.	.	A	.	.	.	.	.	C	.	.	.	A	.	A
chr1	7359120	G	CG	.	G	G	.	.	.	.	.	C	.	.	.	.	.	G	.	.	.	C	.	C
chr1	7359169	A	AG	G	A	A	G	G	G	G	G	G	G	G	G	G	G	G	G	G	G	G	G	G
chr1	7359193	G	CG	C	G	G	C	C	C	C	C	C	C	C	C	.	.	C	C	C	C	C	C	C
chr1	7359202	C	TC	T	C	C	.	.	.	.	.	.	.	.	.	.	.	T	.	.	.	T	.	.
chr1	7359205	T	TC	C	T	T	.	.	.	.	.	.	.	.	.	.	.	.	C	.	.	.	.	.
chr1	7359213	C	ACG	C	C	C	A	.	A	A	A	A	A	A	A	A	.	.	C	A	A	A	G	G
chr1	7359214	G	TG	G	G	G	T	.	T	T	T	T	T	T	T	T	.	.	G	T	T	T	T	T
chr1	7359292	A	AG	.	.	A	.	.	A	.	.	G	.	G	.	.	A	.	.	.	.	A	G	.
chr1	7359590	T	TC	C	T	T	C	C	C	C	C	C	C	C	C	C	C	C	C	C	C	C	C	C
chr1	7359686	G	TG	.	G	G	.	G	.	.	.	.	.	T	T	.	T	T	.	.	.	.	.	.
chr1	7359687	A	AG	.	A	A	G	A	.	.	.	.	.	G	.	.	G	G	.	.	.	.	.	.
chr1	7359709	A	AC	.	A	A	.	.	A	C	.	C	C	C	A	.	A	.	.	.	.	C	A	A
chr1	7359714	G	AG	.	G	G	G	.	A	G	.	G	G	G	A	.	A	.	.	.	G	G	G	G
chr1	7359715	C	AC	.	C	C	C	.	A	C	.	C	C	C	A	.	.	.	.	.	C	C	C	C
chr1	7359733	A	AG	.	A	A	G	.	A	A	.	A	G	A	A	.	A	.	.	.	A	A	A	A
chr1	7359747	G	AG	.	G	G	.	.	.	A	.	A	.	A	.	.	.	.	.	.	.	A	.	C
chr1	7359773	C	CG	.	C	C	C	.	C	C	G	C	.	C	C	.	C	G	G	.	C	C	C	C
chr1	7359779	C	TC	.	C	C	C	.	C	C	T	C	.	C	C	.	C	T	T	.	C	C	C	C
chr1	7359787	G	CG	.	G	G	.	.	.	.	.	.	.	.	.	.	.	.	.	.	C	.	.	C
chr1	7359811	T	AT	.	T	T	.	.	A	.	.	A	.	.	.	.	A	T	.	.	A	A	A	A
chr1	7359821	C	AC	.	C	C	C	.	C	.	A	C	C	C	C	.	C	A	.	A	C	C	C	C
chr1	7359832	C	AC	.	C	C	C	.	A	.	C	C	C	C	A	.	A	C	.	C	C	C	C	C
chr1	7359849	A	AG	.	A	A	.	G	.	.	A	.	A	A	A	.	.	.	G	.	.	.	.	A
chr1	7359857	C	CG	C	C	C	.	C	C	G	C	G	G	G	C	.	C	C	C	C	G	G	G	G
chr1	7359885	G	TG	G	G	G	T	G	G	T	G	T	T	T	G	G	G	G	G	G	T	T	T	T
chr1	7359984	C	AC	A	C	C	.	.	A	.	A	.	.	.	A	.	A	A	A	.	.	C	.	.
chr1	7359989	A	AC	.	A	A	.	.	C	.	.	.	.	.	.	.	C	C	C	.	.	A	.	.
chr1	7360163	T	TC	C	T	T	.	C	C	.	C	.	.	.	C	C	C	C	C	C	.	.	.	.
chr1	7360186	C	AC	A	C	C	.	A	.	.	A	.	.	.	A	A	A	A	.	.	.	.	.	.
chr1	7360189	G	CG	C	G	G	.	C	.	.	C	.	.	.	C	C	C	C	.	.	.	.	.	.
chr1	7360280	T	TG	G	T	T	.	.	T	.	G	.	.	.	T	.	.	G	.	.	.	.	.	.
chr1	7390836	C	TC	.	C	.	.	T	C	.	.	.	.	.	.	.	.	T	T	.	.	.	.	T
chr1	7397108	T	TC	T	T	T	C	.	T	C	T	.	T	T	T	T	.	T	T	T	T	T	T	T
chr1	7397113	C	TC	C	C	C	C	.	C	C	C	.	T	C	C	.	.	C	.	C	T	T	C	C
chr1	7397152	G	CG	G	G	G	C	.	.	G	.	C	.	.	G	G	C	G	C	G	.	.	.	G
chr1	7397190	G	AG	G	G	G	A	.	G	G	G	.	.	G	G	G	.	.	A	G	.	.	G	G
chr1	7397244	T	TC	T	T	T	T	.	T	T	T	T	C	T	T	.	T	.	C	T	.	C	T	T
chr1	7397257	C	CG	.	.	.	C	.	C	C	C	C	G	C	C	.	.	.	C	.	.	G	C	C
chr1	7397445	C	CG	C	C	C	G	G	G	.	C	G	.	G	G	C	C	C	.	C	.	C	.	C
chr1	7397669	C	CG	C	C	C	G	.	G	C	C	G	.	G	G	.	G	C	T	C	.	.	.	C
chr1	7397735	G	CG	G	G	G	C	G	G	.	G	C	.	.	.	G	C	G	G	G	G	G	.	G
chr1	7398912	C	TC	C	C	C	T	T	T	.	C	T	.	T	.	T	C	C	.	C	.	T	C	C
chr1	7399832	T	TC	T	T	T	C	T	C	.	T	C	.	.	.	T	T	T	.	.	T	.	.	T
chr1	7400706	G	AG	G	G	G	G	A	G	.	G	G	A	G	A	G	G	G	A	G	A	A	G	G
chr1	7400764	A	AG	A	A	A	A	G	A	A	A	A	.	A	G	G	G	A	.	A	G	G	.	A
chr1	7400902	A	AG	.	A	A	A	A	A	.	.	A	.	A	G	A	.	A	A	.	A	.	.	G
chr1	7400953	G	AG	G	G	G	G	G	G	G	G	G	G	G	A	G	A	G	G	G	G	G	.	G
chr1	7401142	G	AG	G	G	G	G	G	G	G	G	G	G	G	A	G	A	G	G	G	G	G	G	G
chr1	7401205	C	TC	C	C	C	T	C	T	C	C	T	.	T	T	T	C	C	T	C	T	T	T	T
chr1	7401252	A	AT	T	A	A	A	T	A	A	T	A	A	A	A	A	A	T	A	T	A	A	A	A
chr1	7401398	G	AG	G	G	G	A	G	G	G	G	A	.	A	G	A	A	G	G	G	G	G	G	G
chr1	7401462	T	ATG	.	T	T	A	T	T	T	G	A	.	A	T	A	.	G	T	G	.	G	T	T
chr1	7403574	C	CG	C	C	C	G	G	G	.	C	G	.	.	C	.	.	C	C	C	.	.	C	C
chr1	7403589	C	CG	C	G	.	C	C	.	.	.	C	.	.	G	.	.	.	.	.	.	.	G	.
chr1	7403610	T	TC	C	T	T	C	.	C	.	T	C	.	.	T	.	.	T	T	T	.	.	T	.
chr1	7403620	G	AG	G	G	G	A	.	G	.	G	A	.	.	G	.	.	G	G	G	.	.	G	G
chr1	7403727	C	CG	.	C	C	C	.	C	.	C	.	.	G	C	G	.	C	C	C	G	G	.	.
chr1	7404385	C	CG	G	C	C	C	.	G	.	C	C	.	.	C	.	C	C	C	C	.	.	C	C
chr1	7404428	A	AG	A	A	A	A	G	G	A	A	A	A	.	A	.	G	A	A	A	.	.	A	A
chr1	7404487	T	TC	C	T	T	T	C	C	.	T	T	.	.	T	.	.	T	T	T	.	.	T	T
chr1	7404490	T	TC	C	T	T	C	C	C	.	T	C	.	.	T	.	.	T	T	T	.	.	T	T
chr1	7404578	G	CG	C	G	G	C	C	C	G	G	C	.	.	G	.	.	G	G	G	.	.	G	G
chr1	7404608	G	AG	A	G	G	A	G	G	G	G	A	.	.	G	.	.	G	G	G	.	.	G	G
chr1	7404612	G	AG	A	G	G	A	A	A	G	G	A	.	.	G	.	.	G	G	G	.	.	G	G
chr1	7404645	A	AG	.	.	A	G	A	A	.	A	G	.	.	A	.	.	A	A	A	.	.	A	A
chr1	7404722	C	AC	C	C	C	A	C	C	C	C	A	.	.	C	.	C	C	C	C	.	.	C	C
chr1	7404769	C	TC	.	C	C	.	.	T	.	C	T	.	.	C	.	.	C	C	C	.	.	C	C
chr1	7407106	T	TC	.	T	T	.	.	.	T	C	C	.	.	C	C	.	C	T	.	C	.	T	T
chr1	7407386	G	TG	.	.	G	G	C	G	.	.	T	.	T	G	T	.	.	G	G	T	T	G	G
chr1	7408032	A	AT	A	A	A	T	T	T	.	.	T	A	A	T	A	.	.	A	.	A	A	T	T
chr1	7408049	G	AG	G	G	G	G	G	G	.	A	G	G	G	G	G	.	A	G	.	G	G	G	G
chr1	7408050	C	CG	C	C	C	C	.	C	.	G	C	C	C	C	C	.	G	C	.	C	C	C	C
chr1	7411804	C	TC	T	.	.	C	C	C	C	C	.	.	T	.	C	C	C	.	C	.	T	.	C
chr1	7411821	A	AT	A	.	.	T	A	A	A	T	.	.	A	.	A	A	T	.	T	.	A	A	T
chr1	7456761	A	AT	.	.	.	A	A	A	.	T	A	.	.	.	.	.	T	A	.	.	.	.	A
chr1	7456763	A	ATG	.	.	.	A	A	A	.	T	G	.	.	.	.	.	T	A	.	.	.	.	G
chr1	7456817	T	TC	T	T	T	C	T	C	T	T	T	.	C	C	T	T	T	T	T	C	C	T	T
chr1	7456843	T	TC	T	T	T	T	T	T	T	T	C	T	T	T	T	T	T	T	T	T	T	C	C
chr1	7456861	G	AG	G	G	G	G	G	G	G	G	A	G	G	G	G	G	G	G	G	G	G	A	A
chr1	7456883	C	CG	C	C	C	C	C	C	C	C	G	C	C	C	C	C	C	C	C	C	C	G	G
chr1	7456931	T	AT	T	T	T	T	T	T	T	T	A	T	T	T	T	T	T	T	T	T	T	A	A
chr1	7457026	T	TG	T	T	T	T	T	T	G	T	G	T	T	T	T	T	.	T	.	T	T	.	G
chr1	7457117	G	TG	G	G	G	.	G	T	G	G	G	.	T	T	G	G	G	G	G	.	.	G	G
chr1	7457125	G	AG	G	G	G	A	G	A	G	G	G	A	A	G	G	G	G	G	G	A	A	G	G
chr1	7457350	G	AG	G	G	G	G	G	G	G	G	G	.	A	G	G	G	G	G	G	A	.	.	G
chr1	7457388	T	TC	T	T	T	C	T	C	.	C	T	.	C	T	T	T	C	T	.	C	.	.	T
chr1	7457391	T	TC	T	T	T	C	T	C	.	C	T	.	C	T	T	T	C	T	.	C	.	.	T
chr1	7457415	G	AG	G	G	.	A	G	.	.	.	G	.	.	G	G	.	A	.	.	.	.	.	G
chr1	7457435	C	TC	.	C	C	T	C	T	.	T	.	.	T	C	.	.	T	C	T	T	T	.	C
chr1	7457479	A	AG	A	A	A	.	A	G	.	G	G	A	.	A	A	A	G	A	G	.	.	.	.
chr1	7457517	A	AG	G	A	A	G	G	G	.	G	G	G	G	A	G	G	G	G	G	G	G	.	G
chr1	7457771	G	AG	G	G	G	G	A	G	G	G	G	G	G	G	A	A	G	G	G	G	G	G	G
chr1	7457789	G	AG	A	G	G	A	A	A	A	A	G	A	A	G	A	A	A	A	A	A	A	G	G
chr1	7457801	T	TC	C	T	T	C	C	C	C	C	C	C	C	T	C	C	C	C	C	C	C	.	C
chr1	7458056	G	AG	G	G	G	G	G	G	G	G	A	G	G	G	G	G	G	G	G	G	G	.	A
chr1	7458113	C	TC	T	C	C	C	C	C	C	C	C	C	C	C	C	C	C	T	C	C	C	C	C
chr1	7458549	T	AT	A	T	T	A	A	.	.	.	T	.	A	T	A	A	.	.	A	A	.	T	T
chr1	7458550	G	AG	A	G	G	A	A	.	.	.	G	.	A	G	A	A	.	.	A	A	.	.	G
chr1	7458556	T	TC	C	T	T	C	C	C	.	C	C	C	C	T	C	C	C	C	C	C	C	C	C
chr1	7458565	A	AG	A	A	A	A	A	A	A	A	G	A	A	A	A	A	A	A	A	A	A	G	G
chr1	7458586	G	AG	G	G	G	G	G	G	G	G	A	G	G	G	G	G	G	G	G	G	G	A	A
chr1	7458658	G	AG	.	G	G	A	.	A	.	A	A	.	A	G	A	A	A	.	.	.	.	.	A
chr1	7458667	G	TG	.	G	G	T	T	T	.	G	T	.	T	G	T	T	G	.	.	T	T	T	T
chr1	7458696	A	AC	.	A	A	A	A	A	.	C	A	.	A	A	.	A	C	.	C	A	A	A	A
chr1	7458697	C	CG	.	C	C	C	C	C	.	G	C	.	C	C	.	C	G	.	G	C	C	C	C
chr1	7458699	G	AG	.	G	G	.	.	A	.	.	A	.	A	G	.	A	.	.	.	A	.	.	A
chr1	7458709	C	TC	.	C	C	T	T	.	.	.	.	.	.	C	T	T	.	.	.	.	.	.	.
chr1	7458720	T	TG	G	T	T	G	G	G	.	.	G	G	G	T	G	G	.	G	.	.	G	G	G
chr1	7458740	A	AG	G	A	A	G	G	G	G	G	G	G	G	A	G	G	G	G	G	G	G	.	G
chr1	7458764	T	TC	C	T	T	.	C	C	T	T	C	.	.	T	C	C	T	C	T	.	.	C	C
chr1	7458799	C	TC	T	C	C	.	T	T	C	C	T	T	T	C	T	T	C	T	C	T	.	T	T
chr1	7458816	T	AT	T	T	T	T	T	T	A	A	T	T	T	T	T	T	A	T	.	T	T	T	T
chr1	7458826	A	AT	.	.	A	T	.	T	A	A	T	.	.	.	T	.	A	.	.	T	.	.	.
chr1	7488835	C	CG	.	.	.	.	.	.	.	C	.	.	G	.	.	.	C	.	.	G	G	.	.
chr1	7488839	C	TC	.	.	.	.	.	.	.	C	.	.	T	.	.	.	C	.	.	T	T	.	.
chr1	7488912	A	AG	.	.	A	G	.	A	.	.	.	G	G	.	.	.	A	.	.	.	G	.	.
chr1	7560671	A	AG	.	A	A	.	.	A	.	.	.	.	.	.	.	G	.	G	.	.	A	.	A
chr1	7560692	T	TC	.	T	T	.	.	.	.	C	.	.	.	.	.	C	C	C	.	C	C	.	C
chr1	7560710	T	TC	.	T	T	.	.	T	.	C	.	.	.	.	.	C	.	.	.	.	T	.	T
chr1	7560752	C	TC	T	C	.	T	.	.	.	.	.	.	.	.	.	T	.	.	T	.	C	.	C
chr1	7560894	T	TC	T	T	T	T	.	.	.	C	.	.	C	C	T	C	C	.	C	.	T	.	T
chr1	7560900	C	TC	T	C	C	T	.	T	.	T	T	.	T	T	T	T	T	.	T	.	T	.	T
chr1	7560909	C	TC	T	C	C	T	.	C	.	C	C	.	C	C	.	C	C	T	C	.	C	.	C
chr1	7560963	C	TC	.	C	C	T	.	T	.	T	.	.	T	T	.	T	.	.	.	T	T	.	T
chr1	7561192	G	TG	T	G	G	T	.	T	.	.	.	.	T	T	T	T	.	.	.	.	T	.	T
chr1	7562874	G	AG	G	G	G	G	.	G	G	.	.	.	.	A	A	.	A	G	.	A	.	G	G
chr1	7562887	A	AC	A	A	A	A	.	A	A	C	.	.	.	C	C	C	C	A	.	C	.	A	A
chr1	7564761	C	TC	T	C	C	T	.	T	.	T	T	.	T	T	T	T	T	T	T	T	T	.	T
chr1	7565476	G	AG	A	G	G	A	.	G	.	G	G	.	G	G	.	G	G	A	G	G	G	.	G
chr1	7565521	G	AG	G	G	G	G	G	G	G	G	G	G	G	G	.	A	G	G	G	G	G	A	A
chr1	7565542	G	AG	G	G	G	G	.	G	G	G	G	G	G	G	.	A	G	G	G	G	G	A	A
chr1	7565560	T	TC	T	T	T	.	.	C	C	T	T	T	C	T	.	C	T	T	.	T	T	C	C
chr1	7565570	T	TG	T	T	T	.	.	.	T	T	T	T	T	T	.	G	T	T	.	T	T	G	G
chr1	7565621	C	TC	.	.	C	.	.	C	.	.	.	.	.	.	.	T	C	.	C	.	C	.	T
chr1	7565672	C	TC	.	C	C	C	C	C	C	C	.	.	.	C	C	T	C	.	C	.	C	T	T
chr1	7566281	T	TC	.	T	T	T	.	T	.	T	C	T	T	T	.	C	T	.	.	.	C	.	C
chr1	7566304	G	AG	.	A	G	G	.	A	G	G	G	.	G	G	.	G	G	.	.	G	G	.	G
chr1	7566306	G	CG	.	C	G	G	.	C	G	G	C	.	G	G	.	G	G	.	.	C	C	.	C
chr1	7566383	A	AG	G	A	A	A	A	A	A	G	A	A	A	G	G	G	G	G	G	A	A	.	A
chr1	7566558	G	CG	G	C	G	G	.	G	G	G	G	G	G	G	C	G	G	G	G	G	G	G	G
chr1	7566670	G	AG	G	G	G	G	G	G	G	G	G	G	G	G	A	G	G	G	G	G	G	A	A
chr1	7566673	G	CG	C	G	G	G	G	G	G	G	G	G	G	G	C	G	G	C	G	G	G	C	C
chr1	7566735	G	AG	G	A	G	G	A	A	G	A	A	G	G	A	A	A	A	G	A	A	A	A	A
chr1	7568053	G	CG	G	T	G	G	.	G	G	C	G	G	G	C	C	G	C	G	C	C	C	C	C
chr1	7568077	C	TC	C	C	C	C	C	C	C	C	C	C	C	C	C	C	C	C	C	C	C	T	T
chr1	7568107	C	TC	C	T	C	C	C	T	C	C	C	C	C	C	C	C	C	C	C	C	C	C	C
chr1	7568119	T	TCG	T	C	T	T	T	C	T	T	T	T	T	T	G	G	T	T	T	T	T	G	G
chr1	7568146	C	TC	C	T	C	C	C	T	C	C	C	C	C	C	C	C	C	C	C	C	C	T	T
chr1	7568282	C	CG	G	C	C	C	.	C	.	C	C	.	C	C	C	C	C	G	C	C	C	.	.
chr1	7568315	C	TC	C	C	C	C	C	C	C	T	T	C	C	T	T	T	T	C	T	C	C	C	C
chr1	7568330	T	TC	T	C	T	T	T	C	T	C	C	T	T	C	C	C	C	T	C	C	C	T	T
chr1	7568343	C	AC	A	C	C	C	C	C	C	C	C	C	C	C	C	C	C	A	C	C	C	A	A
chr1	7568384	A	AG	G	G	A	A	.	G	A	G	G	A	A	G	G	G	G	G	G	G	G	G	G
chr1	7568391	A	AC	A	C	A	A	.	C	A	A	A	A	A	A	A	A	A	A	A	C	C	A	A
chr1	7568398	A	AG	A	A	A	A	.	A	.	A	G	A	A	A	G	G	A	A	A	A	A	A	A
chr1	7568400	T	TG	T	G	T	T	.	G	T	T	T	T	T	T	T	T	T	T	T	G	G	T	T
chr1	7568413	G	CG	C	G	G	G	.	G	G	C	C	G	G	C	C	C	C	C	C	G	G	C	C
chr1	7568507	C	TC	C	C	C	C	C	C	.	C	T	C	C	.	T	T	C	.	C	C	C	.	C
chr1	7568587	C	AC	.	A	C	.	A	A	.	.	.	.	.	.	.	.	C	C	.	A	.	.	C
chr1	7568588	C	AC	.	A	C	.	A	A	.	.	.	.	.	.	.	.	C	C	.	A	.	.	C
chr1	7568713	A	AC	.	C	.	A	C	A	.	.	.	.	.	.	A	.	.	C	.	.	A	.	.
chr1	7568767	C	TC	.	C	C	C	.	.	.	C	.	.	.	.	T	T	.	.	.	C	C	C	C
chr1	7568786	C	TC	.	.	C	C	.	C	.	C	.	.	.	.	T	T	.	.	.	.	C	.	C
chr1	7569023	C	CG	G	G	C	.	.	G	.	C	.	C	C	C	.	C	C	.	.	C	C	C	C
chr1	7569026	C	TC	T	T	C	.	.	T	.	C	.	C	C	.	.	C	C	.	.	C	C	C	C
chr1	7569171	C	CG	.	G	.	C	G	G	.	.	.	.	C	G	.	G	.	.	.	.	G	.	.
chr1	7569264	G	AG	.	G	G	G	G	G	.	G	.	.	.	G	.	G	.	G	.	A	A	.	A
chr1	7569292	C	CG	.	C	C	C	C	C	.	C	.	.	C	C	.	C	C	G	.	C	C	.	G
chr1	7569302	A	AG	.	A	A	A	A	A	.	A	.	.	.	.	.	A	A	G	.	A	A	.	G
chr1	7569365	C	TC	C	T	C	C	.	T	.	C	.	.	.	.	.	T	.	.	.	T	T	.	C
chr1	7569625	T	TC	.	T	.	T	.	T	.	T	.	.	.	.	C	.	.	T	.	.	C	.	T
chr1	7569698	A	AG	.	A	A	.	.	A	.	.	.	.	.	.	.	G	.	.	.	G	G	.	A
chr1	7569716	C	CG	.	C	C	C	.	C	.	C	.	.	.	.	.	G	.	.	.	.	G	.	C
chr1	7569743	G	AG	.	G	G	G	.	.	.	G	.	.	.	G	.	A	.	.	.	.	A	.	G
chr1	7569854	T	TG	.	T	T	T	.	T	.	G	.	.	T	.	.	G	.	G	.	.	G	.	G
chr1	7569886	C	CG	.	C	C	C	C	C	.	.	.	.	.	.	.	C	C	C	.	.	C	G	G
chr1	7569912	G	AG	.	A	G	G	G	A	.	.	.	.	.	.	.	G	.	G	.	.	G	.	G
chr1	7569943	G	AG	.	G	.	G	.	G	.	.	.	.	.	.	.	.	.	.	.	.	A	.	A
chr1	7570011	G	CG	.	G	G	G	G	G	.	C	.	.	.	.	.	G	C	G	.	G	G	.	G
chr1	7570376	A	AG	.	A	A	A	A	A	.	G	.	A	.	G	.	A	.	.	.	A	A	.	A
chr1	7570382	C	AC	.	C	C	C	A	A	.	C	.	.	.	.	.	C	.	.	.	A	A	.	C
chr1	7570596	C	AC	.	A	.	.	.	C	.	A	.	.	.	.	.	.	.	.	.	.	.	.	C
chr1	7597640	G	TG	.	.	.	.	.	.	G	G	.	.	.	.	.	.	.	.	.	.	.	T	T
chr1	7597649	G	CG	.	.	.	.	.	.	.	C	.	.	.	.	G	.	C	G	.	.	G	G	G
chr1	7597713	T	TC	T	.	.	T	.	.	.	.	T	.	.	T	C	C	.	T	.	.	.	.	T
chr1	7597724	C	CG	C	.	.	C	.	C	.	.	G	.	C	G	C	C	G	C	G	C	.	.	C
chr1	7597762	G	AG	G	.	.	G	.	G	.	A	A	.	.	A	.	.	A	.	A	G	.	G	G
chr1	7597780	C	TC	T	.	C	.	.	.	.	C	C	C	.	C	.	.	C	T	C	.	C	.	C
chr1	7597873	G	TG	T	.	.	.	.	G	T	.	.	.	.	.	.	.	G	T	.	.	.	.	.
chr1	7597945	G	AG	A	G	G	G	.	G	.	G	G	.	.	G	.	G	G	A	.	G	.	.	G
chr1	7597976	A	AG	A	A	A	.	.	G	.	A	A	.	.	A	.	A	A	A	A	G	G	.	A
chr1	7597999	A	AC	C	C	A	A	A	C	C	.	C	.	.	C	.	C	C	C	.	C	C	.	C
chr1	7598005	C	TC	C	T	C	C	C	C	C	.	T	.	.	C	.	C	C	C	.	C	C	.	C
chr1	7598092	C	TC	C	C	C	C	.	C	.	.	C	.	C	T	.	C	T	C	.	C	C	.	C
chr1	7598124	C	TC	T	C	.	C	C	C	.	C	C	.	C	C	C	C	C	T	C	C	C	.	C
chr1	7598293	G	CG	C	G	G	G	.	G	C	G	.	.	G	G	.	C	G	C	G	.	G	.	C
chr1	7598419	C	TC	.	.	.	C	.	.	.	.	.	.	.	.	.	.	.	T	.	.	C	.	T
chr1	7598904	T	TC	C	C	T	T	T	T	C	T	C	.	.	T	.	C	T	C	.	C	C	.	T
chr1	7598957	G	TG	.	G	G	G	.	G	T	G	G	G	G	G	.	G	.	T	G	G	G	G	G
chr1	7598971	C	TC	C	C	C	C	C	C	C	C	C	C	C	C	.	C	.	C	C	C	C	T	T
chr1	7599013	C	AC	.	C	C	C	.	C	.	C	C	.	C	.	A	A	C	A	C	C	C	.	C
chr1	7601919	G	AG	G	G	G	G	.	G	.	A	G	.	.	.	.	.	A	G	.	G	G	G	G
chr1	7601972	A	AG	.	A	.	A	.	G	.	.	A	.	.	.	.	A	A	G	.	.	.	A	A
chr1	7686816	T	TC	C	T	T	T	T	C	T	T	T	T	T	T	T	T	T	C	T	T	T	T	T
chr1	7686921	T	AT	.	T	T	T	T	.	.	T	A	.	T	T	A	T	T	.	T	.	.	.	.
chr1	7699293	A	AG	G	A	.	A	.	.	.	.	.	.	.	.	.	.	A	G	.	.	A	.	A
chr1	7699553	A	AG	G	A	A	A	A	G	A	G	A	G	G	A	A	A	G	G	G	A	A	.	A
chr1	7700620	A	AG	G	G	A	A	G	G	A	A	G	.	A	A	.	G	A	.	A	.	G	.	G
chr1	7700691	C	TC	T	C	C	C	C	C	C	C	C	C	C	C	C	C	C	T	C	C	C	C	C
chr1	7700716	A	AG	A	A	A	A	A	A	A	G	G	.	G	A	A	A	G	A	G	A	A	.	A
chr1	7714320	G	TG	G	G	G	G	T	G	.	T	.	T	T	G	.	G	T	G	T	G	G	.	G
chr1	7714356	G	AG	G	G	G	G	G	G	G	G	G	G	G	G	.	G	G	G	G	A	A	G	G
chr1	7714409	C	TC	T	C	C	C	.	T	C	C	T	.	.	C	T	C	C	T	C	T	T	.	T
chr1	7714498	C	CG	C	C	C	C	C	C	C	C	C	.	C	C	C	C	C	C	C	C	C	G	G
chr1	7714552	G	AG	G	A	G	G	G	A	.	A	G	A	A	G	G	A	A	G	A	A	A	G	G
chr1	7714901	G	AG	A	G	G	G	G	G	G	G	G	G	G	G	G	G	G	A	G	G	G	G	G
chr1	7714960	T	TC	C	C	T	T	C	C	T	T	C	T	T	T	C	C	T	C	T	C	C	C	C
chr1	7714971	G	CG	C	C	G	G	C	C	.	G	C	G	G	G	C	C	G	C	G	C	C	C	C
chr1	7715695	T	TC	C	C	T	T	T	T	T	T	T	T	T	T	T	T	T	C	T	T	T	C	C
chr1	7715802	C	TC	T	T	C	T	T	T	.	T	T	T	T	C	T	T	T	T	T	T	T	T	T
chr1	7715832	C	AC	A	A	C	A	A	A	C	A	A	A	A	C	A	A	A	A	A	A	A	A	A
chr1	7715926	G	AG	G	G	G	G	A	G	.	G	A	.	G	G	G	G	G	G	G	G	G	.	G
chr1	7715946	G	TG	T	T	G	T	G	T	.	T	G	T	T	G	.	T	.	T	T	T	T	.	T
chr1	7715947	C	TC	C	C	C	C	T	C	.	C	T	C	C	C	.	C	.	C	C	C	C	.	C
chr1	7715959	G	TG	G	G	.	G	T	G	.	G	T	G	.	.	.	G	.	G	G	G	G	.	G
chr1	7716021	G	AG	G	G	G	G	A	G	.	G	A	.	G	G	G	G	G	G	G	G	G	G	G
chr1	7716145	A	AG	A	A	A	G	G	G	A	G	G	G	G	A	G	G	G	A	G	G	G	G	G
chr1	7716148	A	AG	A	A	A	G	G	G	A	G	G	G	G	A	G	G	G	A	G	G	G	G	G
chr1	7716322	C	TC	C	C	C	T	C	T	C	C	C	T	T	C	.	T	C	C	C	C	C	T	T
chr1	7716430	T	TC	T	T	T	C	C	C	.	C	C	C	C	T	.	C	C	T	C	C	C	C	C
chr1	7716469	T	AT	T	T	T	A	A	A	.	A	A	A	.	T	T	A	A	T	A	A	A	A	A
chr1	7716505	T	TG	G	G	T	G	G	G	T	G	G	G	G	T	G	G	G	G	G	G	G	G	G
chr1	7824525	G	AG	A	G	G	G	A	G	G	G	G	.	G	.	G	A	G	A	G	G	G	.	G
chr1	7824583	G	AG	G	A	G	A	G	G	G	A	A	.	A	G	.	G	A	.	A	.	A	.	A
chr1	7824592	C	CG	G	C	C	C	G	C	C	C	C	.	C	C	C	G	C	G	C	C	C	C	C
chr1	7824601	A	AG	G	G	A	G	G	G	A	G	G	G	G	A	G	G	G	G	G	G	G	G	G
chr1	7824668	T	TC	T	T	T	T	T	T	T	C	T	T	T	T	T	T	C	T	C	T	T	T	T
chr1	7824690	C	CG	G	G	C	.	C	G	C	.	.	.	.	C	.	G	.	G	.	.	.	.	G
chr1	7824691	A	AC	C	.	A	.	A	C	A	.	.	.	.	A	.	C	.	C	.	.	.	.	.
chr1	7824697	C	CG	C	G	C	G	C	C	C	G	G	.	.	C	.	C	.	C	.	.	G	.	.
chr1	7824710	T	TC	C	C	T	C	T	.	T	C	C	C	.	T	C	C	C	C	C	C	C	C	C
chr1	7824766	A	AG	G	G	A	G	A	.	A	G	G	G	G	A	G	G	G	G	G	G	G	G	G
chr1	7824802	G	CG	C	C	G	C	G	C	G	C	C	C	C	G	C	C	C	C	C	C	C	C	C
chr1	7824871	C	AC	C	A	C	A	C	C	C	A	A	A	A	C	A	C	A	C	A	A	A	A	A
chr1	7825146	C	CG	C	C	C	C	C	C	C	C	G	C	C	C	C	C	C	C	C	G	G	G	G
chr1	7825188	C	TC	T	C	C	C	C	C	C	T	C	C	C	C	T	T	T	T	T	C	C	C	C
chr1	7825197	C	TC	C	T	C	T	C	C	C	C	C	C	C	C	C	C	C	C	C	C	C	C	C
chr1	7825215	G	AG	G	A	G	A	G	G	G	G	G	A	A	G	G	G	G	G	G	G	G	G	G
chr1	7825223	C	TC	T	C	C	C	C	C	C	T	C	C	C	C	T	T	T	T	T	C	C	C	C
chr1	7825236	G	AG	G	A	G	A	G	G	G	G	G	A	A	G	G	G	G	G	G	G	G	G	G
chr1	7825242	G	AG	A	G	G	G	G	G	.	A	G	G	G	G	A	A	A	A	A	A	A	A	A
chr1	7825248	T	TC	C	C	T	C	T	T	.	C	C	C	C	T	C	C	C	C	C	C	C	C	C
chr1	7825257	G	TG	T	T	G	T	G	G	G	T	T	T	T	G	T	T	T	T	T	T	T	.	T
chr1	7825300	T	TC	C	C	T	C	T	C	T	C	C	C	C	T	C	C	C	C	C	C	C	C	C
chr1	7825419	G	CG	G	C	G	C	G	G	G	G	G	C	C	G	G	G	G	G	G	G	G	.	G
chr1	7859912	G	AG	G	G	G	G	G	G	.	G	G	A	A	G	G	G	G	G	G	G	G	G	G
chr1	7859919	T	AT	.	A	T	.	T	A	A	.	T	.	.	T	.	A	A	.	.	T	T	T	T
chr1	7859941	G	CG	.	C	G	.	G	C	.	C	G	.	.	G	.	C	.	.	.	G	G	G	G
chr1	7859961	A	AG	.	.	A	G	A	.	.	.	A	.	.	A	.	.	G	.	.	A	A	.	A
chr1	7859976	A	AG	G	G	A	G	A	G	G	G	A	G	G	A	G	G	G	G	G	A	A	A	A
chr1	7860027	C	TC	C	C	C	C	C	C	C	C	C	T	T	C	C	C	C	C	C	C	C	C	C
chr1	7860066	T	TC	.	T	T	T	T	T	T	C	T	.	.	T	.	C	C	C	.	T	T	T	T
chr1	7860076	T	TC	.	C	T	C	T	T	.	.	T	.	.	T	.	.	.	.	.	T	T	T	T
chr1	7860106	A	AC	.	A	A	A	A	A	.	C	A	.	A	A	.	C	C	C	.	A	A	A	A
chr1	7860107	C	AC	.	C	C	C	C	C	.	A	C	.	C	C	.	A	A	A	.	C	C	C	C
chr1	7860353	T	TG	T	G	T	G	T	G	T	T	T	.	.	T	.	.	T	T	T	T	T	T	T
chr1	7860377	T	TG	T	.	T	.	G	.	T	T	G	.	.	T	.	G	T	T	T	G	G	.	G
chr1	7860398	G	AG	G	A	G	A	.	.	G	G	.	.	.	G	.	.	G	G	G	.	A	.	.
chr1	7860464	C	CG	G	C	C	C	C	C	G	G	C	C	C	C	C	C	G	G	G	C	C	C	C
chr1	7860476	C	TC	C	C	C	C	C	C	C	C	C	T	T	C	C	C	C	C	C	C	C	C	C
chr1	7860485	C	CG	G	C	C	C	C	C	G	G	C	C	C	C	C	C	G	G	G	C	C	C	C
chr1	7861144	A	AC	A	A	A	C	A	C	A	A	C	.	A	A	C	C	A	A	A	A	A	A	A
chr1	7861174	G	CG	G	G	G	C	G	C	G	G	G	G	G	G	G	C	G	G	G	G	G	G	G
chr1	7861191	A	AG	A	A	A	A	A	G	A	A	A	A	A	A	A	G	A	A	A	A	A	A	A
chr1	7861192	C	CG	C	C	C	C	C	G	C	C	C	C	C	C	C	G	C	C	C	C	C	C	C
chr1	7861227	T	TC	C	T	T	C	C	C	C	C	C	.	C	T	C	C	C	C	C	C	C	C	C
chr1	7861258	G	AG	A	G	G	G	A	.	A	A	G	.	.	G	G	.	A	A	A	A	A	.	A
chr1	7863646	G	AG	G	G	G	A	A	.	.	G	G	.	.	G	G	G	G	G	G	G	G	.	G
chr1	7863687	T	TG	G	T	T	T	T	T	G	T	T	T	T	T	G	T	T	G	T	G	G	G	G
chr1	7863692	C	TC	C	C	C	C	C	C	C	C	C	T	T	C	C	C	C	C	C	C	C	C	C
chr1	7863710	A	AG	.	A	A	A	A	G	.	A	A	.	A	A	.	A	A	.	A	.	G	.	G
chr1	7863730	C	TC	T	C	C	C	.	.	C	C	C	.	.	C	.	C	C	T	C	.	.	.	T
chr1	7863731	A	AC	C	A	A	.	.	C	.	A	A	.	.	A	C	A	A	C	A	C	.	.	C
chr1	7863797	C	AC	C	C	C	C	A	C	C	C	C	A	A	C	C	C	C	C	C	A	A	A	A
chr1	7864116	A	AG	A	A	A	A	G	A	A	G	A	G	G	A	A	A	G	A	G	G	G	G	G
chr1	7864576	T	TC	C	T	T	T	C	T	C	C	T	T	T	T	C	C	C	C	C	C	C	C	C
chr1	7864681	T	TC	T	T	T	T	C	T	T	C	T	C	C	T	.	C	C	T	C	C	C	C	C
chr1	7864689	C	TC	C	C	C	C	T	C	C	T	C	.	C	C	.	T	T	C	.	T	.	.	T
chr1	7864706	C	CG	.	C	.	C	G	.	.	G	C	.	.	C	.	.	G	.	G	.	.	.	G
chr1	7866936	A	AG	A	A	A	A	.	.	.	.	A	A	A	A	.	A	A	A	.	G	G	.	G
chr1	7867091	C	AC	C	C	C	C	.	C	C	C	C	.	.	C	.	C	C	C	C	A	A	.	A
chr1	7867100	G	AG	G	G	G	G	.	G	G	.	G	.	A	G	.	G	G	G	.	A	A	.	.
chr1	7867120	T	TC	T	T	T	T	.	T	T	T	T	C	C	T	.	T	T	T	.	C	C	C	C
chr1	7867154	T	AT	T	T	T	T	A	T	T	T	T	A	A	T	.	T	T	T	.	A	A	A	A
chr1	7867223	T	TC	T	T	T	T	C	.	T	.	T	C	C	T	.	T	.	T	T	C	C	C	C
chr1	7867513	A	AG	A	A	A	A	G	.	A	A	A	A	A	A	.	A	A	A	.	G	G	G	G
chr1	7867523	A	AG	A	A	A	A	G	.	A	A	A	G	G	A	.	A	A	A	.	G	G	G	G
chr1	7867577	T	AT	A	.	A	.	.	.	T	.	A	.	.	.	.	A	T	A	.	.	.	A	A
chr1	7867578	G	AG	A	G	A	.	.	.	G	G	.	.	.	.	.	A	G	.	.	.	.	.	.
chr1	7867915	C	TC	.	.	.	T	.	C	.	.	.	.	T	C	.	T	.	T	.	.	.	.	T
chr1	7867956	T	TG	T	T	T	T	G	T	T	T	T	T	T	T	.	T	T	T	T	G	G	G	G
chr1	7867980	G	AG	G	G	G	G	G	G	G	G	G	A	A	G	.	G	G	G	G	G	G	G	G
chr1	7868091	T	TC	T	T	T	T	C	T	T	T	T	C	C	T	.	T	T	T	T	C	C	C	C
chr1	7868189	G	CG	G	G	G	G	.	.	G	.	G	G	G	G	.	G	G	G	.	C	C	C	C
chr1	7965926	T	TC	.	.	T	.	C	.	.	T	.	.	.	T	C	T	T	T	.	.	.	.	T
chr1	7966025	C	TC	C	C	C	C	T	.	C	C	C	C	C	C	T	C	C	C	C	C	.	C	C
chr1	7966090	A	AC	A	A	A	A	C	.	A	A	A	A	A	A	C	A	A	A	A	A	A	A	A
chr1	7966110	G	TG	G	T	G	G	T	.	G	G	.	G	G	G	.	.	G	G	G	G	G	G	G
chr1	7966145	A	AT	.	T	A	A	.	.	.	.	A	.	A	A	T	.	A	.	.	A	A	.	A
chr1	7966195	C	AC	A	C	C	C	C	.	C	A	A	.	.	C	C	A	A	.	A	C	C	C	C
chr1	7966218	C	TC	C	C	C	C	T	.	C	C	C	.	C	C	T	C	C	C	.	C	C	C	C
chr1	7966247	G	AG	.	.	A	A	.	.	A	G	G	.	.	.	.	.	G	.	.	.	.	.	.
chr1	7966248	C	TC	.	.	T	T	.	.	T	C	.	.	.	.	.	.	C	.	.	.	.	.	.
chr1	7966326	A	AT	A	.	.	.	.	A	.	A	A	A	A	.	.	A	A	A	A	.	T	T	.
chr1	7966361	G	TG	T	G	G	G	G	G	G	T	T	.	T	G	G	T	T	T	T	G	G	.	G
chr1	7966942	C	AC	.	.	A	.	.	.	C	.	.	.	.	A	.	A	C	.	.	.	A	.	.
chr1	7968934	A	AG	A	G	A	A	A	G	A	A	A	A	A	A	A	A	A	A	A	.	A	.	A
chr1	7996084	G	CG	.	.	.	.	G	.	.	.	.	.	G	G	.	.	C	C	.	.	.	.	.
chr1	7996864	G	AG	A	.	G	G	A	A	G	A	.	.	.	G	G	G	A	A	A	G	G	.	G
chr1	7996886	G	AG	A	.	G	G	A	A	G	A	A	.	A	G	G	G	A	A	A	G	.	.	G
chr1	7997038	T	TG	.	.	T	.	G	G	.	G	.	.	G	T	.	.	.	G	.	T	.	.	T
chr1	7997098	G	TG	T	.	G	G	T	T	G	T	T	T	T	.	.	T	T	T	T	.	G	.	G
chr1	7997188	A	AC	.	A	A	.	.	C	C	C	.	C	.	C	.	C	C	A	C	.	.	.	A
chr1	7997331	A	AG	.	.	A	.	G	G	.	G	.	.	.	G	.	G	G	A	G	.	.	.	A
chr1	7997446	G	CG	C	.	G	G	C	C	C	C	C	.	.	C	.	C	C	C	C	.	.	.	G
chr1	7997470	G	AG	A	.	.	G	A	A	A	.	.	.	.	A	.	A	A	A	.	.	.	.	G
chr1	7997520	G	CG	G	G	.	G	.	G	C	G	.	.	C	.	.	G	G	.	G	G	G	.	G
chr1	7997524	C	AC	C	C	C	A	.	C	C	C	.	.	C	C	.	C	C	.	.	A	A	.	A
chr1	7997600	C	TC	.	.	.	C	.	T	C	C	.	.	.	C	.	T	.	C	.	.	.	.	C
chr1	7997650	C	CG	.	.	.	.	.	C	G	.	.	.	G	.	.	C	.	C	.	.	.	.	C
chr1	7997652	G	CG	.	.	G	.	.	G	C	.	.	.	C	.	.	G	.	G	.	.	.	.	G
chr1	7997897	A	AT	A	.	A	A	.	.	A	.	.	A	.	T	.	T	.	.	.	.	.	.	A
chr1	7997963	G	TG	G	.	G	G	.	G	.	G	.	.	G	T	.	T	G	G	G	G	.	G	G
chr1	8030196	G	TG	G	.	.	T	.	T	.	.	.	.	.	.	T	.	.	.	G	.	.	G	G
chr1	8030249	C	TC	C	C	C	C	T	C	C	C	C	C	.	C	T	.	C	.	C	.	.	.	C
chr1	8030273	T	TC	T	T	T	T	C	C	T	T	.	T	.	C	.	T	T	T	T	.	T	T	T
chr1	8030301	C	AC	C	C	C	C	.	A	C	C	A	C	C	C	.	C	C	C	C	C	C	C	C
chr1	8030451	C	AC	A	C	C	C	A	A	.	C	A	.	A	A	C	C	C	C	C	C	C	.	A
chr1	8030505	C	CG	G	C	C	C	G	G	C	G	G	C	G	G	G	G	G	C	G	C	C	G	G
chr1	8030520	C	AC	C	C	C	C	C	C	.	A	C	.	C	C	C	C	A	C	A	C	C	.	C
chr1	8030583	C	CG	G	C	C	C	G	G	C	G	G	C	G	G	G	G	G	C	G	C	C	G	G
chr1	8030613	G	CG	G	G	G	C	G	C	G	G	C	G	G	G	G	G	G	G	G	G	G	G	G
chr1	8030682	G	CG	C	G	G	G	G	G	G	G	.	G	.	C	G	G	G	G	G	G	G	.	C
chr1	8030727	G	CG	G	G	G	G	.	.	G	C	G	G	G	C	.	C	C	G	C	.	G	G	G
chr1	8031005	G	CG	G	G	G	C	G	.	G	G	C	G	G	G	G	G	G	G	G	G	G	G	G
chr1	8031024	G	AG	A	G	G	G	G	G	G	G	G	G	A	A	G	G	G	G	G	G	G	G	G
chr1	8031047	A	AG	G	A	A	G	G	G	A	G	G	A	G	G	G	G	G	G	G	A	A	.	G
chr1	8031081	C	CG	C	C	C	C	G	G	C	C	G	C	C	C	G	G	C	G	C	C	C	.	G
chr1	8031136	G	TG	T	G	G	T	G	G	G	T	G	G	T	T	G	G	T	G	T	G	G	G	G
chr1	8031145	A	AG	G	A	A	G	G	G	A	A	G	A	G	G	G	G	A	G	A	A	A	G	G
chr1	8031423	G	CG	C	G	G	G	G	G	G	G	G	G	C	C	G	G	G	C	G	G	G	C	C
chr1	8031444	T	AT	.	T	T	A	.	T	T	A	T	T	.	.	.	A	.	.	.	.	A	.	.
chr1	8031446	A	AG	.	A	A	G	.	A	A	.	A	A	.	.	.	G	.	.	.	.	G	.	.
chr1	8031456	C	TC	.	C	C	.	.	T	C	.	T	C	.	.	.	.	.	.	.	.	.	.	.
chr1	8031464	A	AC	.	A	A	A	.	A	A	C	A	A	.	C	.	C	C	C	.	.	.	C	C
chr1	8031467	C	AC	A	C	C	C	A	C	C	A	C	C	.	A	A	A	A	A	A	A	A	A	A
chr1	8031509	C	CG	G	C	C	C	.	C	C	G	C	C	G	G	G	.	G	G	G	G	G	G	G
chr1	8031514	G	AG	A	G	G	G	.	G	G	A	G	G	A	A	A	.	A	A	A	A	A	A	A
chr1	8031522	C	CG	G	C	C	C	G	C	C	G	C	C	G	G	G	.	G	G	G	G	G	G	G
chr1	8031586	C	TC	T	C	C	T	T	C	C	C	C	.	T	C	T	T	T	T	.	.	T	T	T
chr1	8031587	C	TC	C	C	C	C	C	C	C	.	C	.	C	T	C	C	C	T	.	.	.	C	.
chr1	8031621	A	AT	.	A	A	T	.	A	A	A	A	.	.	.	T	T	A	.	.	.	.	T	T
chr1	8031631	G	TG	.	G	G	.	.	T	G	.	T	.	.	.	.	G	.	.	.	.	.	.	.
chr1	8031685	C	TC	.	C	C	C	.	.	C	.	C	.	.	.	.	.	.	T	.	T	T	.	.
chr1	8039670	C	AC	.	C	.	A	.	A	.	A	A	.	.	C	C	A	.	A	.	.	A	.	A
chr1	8039685	T	TC	.	T	.	C	.	.	.	C	C	.	C	T	T	C	.	C	.	C	C	.	C
chr1	8039748	C	TC	.	C	C	T	.	T	.	.	C	.	T	.	.	C	C	T	.	T	T	.	T
chr1	8039762	G	TG	T	G	G	T	T	T	G	.	T	.	.	.	.	.	T	T	.	T	T	T	T
chr1	8039814	C	TC	.	C	C	.	C	C	.	T	.	.	.	C	.	C	T	C	T	C	C	.	C
chr1	8039819	A	AG	.	A	A	.	A	A	.	G	A	.	.	A	.	.	G	A	G	A	A	.	A
chr1	8039958	G	TG	T	G	G	T	.	T	T	T	T	T	T	G	T	T	T	T	T	T	T	.	T
chr1	8040154	A	AG	.	A	A	.	.	.	.	A	G	.	G	A	.	.	.	A	.	A	A	A	A
chr1	8043882	G	AG	.	.	.	.	.	.	.	.	G	.	.	.	G	.	G	A	.	A	A	.	.
chr1	8043897	C	TC	.	.	.	.	.	.	.	.	C	.	.	.	.	.	C	T	.	T	T	.	.
chr1	8046190	G	TG	.	.	.	.	.	.	.	.	G	.	.	.	G	.	.	.	.	T	T	.	.
chr1	8046198	C	CG	.	.	.	.	.	.	.	.	C	.	.	.	C	.	.	.	.	G	G	.	.
chr1	8092494	C	TC	T	T	.	C	T	C	T	T	.	.	T	.	.	C	T	T	T	C	C	T	T
chr1	8092543	T	TC	C	C	.	T	C	.	C	C	C	.	C	.	.	.	C	C	C	T	T	C	C
chr1	8098815	G	AG	G	G	G	G	G	A	G	G	G	.	G	G	A	G	.	G	G	.	G	G	G
chr1	8099015	G	AG	.	G	G	G	G	G	.	G	A	G	.	G	A	G	G	G	G	G	G	.	G
chr1	8099049	A	AC	A	A	A	.	A	C	A	A	C	.	.	A	.	A	A	A	A	A	A	A	A
chr1	8099201	A	AG	.	A	.	G	G	.	.	A	.	.	.	.	.	A	A	.	A	A	A	.	.
chr1	8099641	G	CG	.	.	G	.	G	G	.	C	.	.	.	G	.	G	C	.	.	G	G	G	G
chr1	8099865	G	AG	.	.	G	A	.	.	.	.	G	A	.	G	A	.	A	.	A	A	A	.	A
chr1	8099952	T	TC	C	T	T	.	.	C	T	.	T	C	.	T	C	T	C	C	.	.	.	.	C
chr1	8100003	G	AG	.	G	G	A	.	A	.	.	G	.	.	G	.	.	A	.	A	.	.	.	A
chr1	8100023	A	AT	T	A	A	T	T	T	.	.	.	.	.	A	.	A	T	T	T	T	.	T	T
chr1	8100054	T	TC	.	T	T	C	C	C	T	.	T	C	.	.	.	.	C	.	C	.	C	C	C
chr1	8100058	A	AT	.	A	A	T	T	T	A	.	.	T	.	.	.	.	T	.	T	.	T	T	T
chr1	8100187	T	TC	T	.	T	T	T	T	T	C	T	T	T	T	.	T	C	T	.	T	.	.	T
chr1	8100204	A	AC	C	.	A	C	.	C	.	C	A	.	C	A	C	.	C	.	.	C	.	.	C
chr1	8100264	A	AC	.	.	A	C	.	C	A	.	A	C	.	A	.	.	C	.	.	C	.	C	C
chr1	8100477	A	AG	.	A	A	G	G	G	.	.	A	.	.	A	G	.	G	G	.	G	G	G	G
chr1	8100846	C	AC	.	C	.	A	.	.	.	.	.	.	C	C	.	.	A	.	A	A	A	.	A
chr1	8100849	T	TC	.	T	.	C	.	.	.	.	T	.	C	T	.	.	C	.	C	C	C	.	C
chr1	8101113	A	AG	.	A	.	A	A	.	A	A	G	A	A	A	A	G	A	A	A	A	.	A	A
chr1	8101152	C	CG	.	C	.	C	.	C	.	C	.	.	.	C	G	G	C	.	.	C	.	C	C
chr1	8101167	C	AC	.	C	.	C	.	C	C	C	C	.	A	C	A	C	C	.	.	C	C	C	C
chr1	8101185	G	AG	.	G	.	G	G	G	G	A	G	.	G	G	G	G	A	G	A	G	G	G	G
chr1	8101207	G	AG	G	G	G	G	.	G	G	A	.	.	.	G	G	G	A	G	.	G	G	.	G
chr1	8101257	G	AG	A	G	G	G	.	G	G	G	G	.	A	G	A	G	G	G	G	G	G	.	G
chr1	8101273	C	TC	C	C	C	C	.	C	C	C	T	.	C	C	C	T	C	C	C	C	C	.	C
chr1	8101290	A	AC	C	A	A	A	.	A	A	A	C	.	C	A	C	C	A	.	A	A	A	.	A
chr1	8101295	G	CG	G	G	G	G	.	G	G	G	C	.	.	G	G	C	G	G	G	G	G	.	G
chr1	8101698	G	AG	.	G	.	.	.	.	.	A	G	.	.	G	.	.	A	.	A	G	.	.	G
chr1	8101780	A	AG	A	.	A	G	.	.	.	A	A	.	.	A	.	G	.	A	.	.	A	.	A
chr1	8101878	A	AG	G	G	.	.	.	G	A	G	.	.	.	A	.	G	.	.	G	.	G	.	G
chr1	8103840	T	TC	.	T	T	.	.	T	.	C	T	.	T	T	.	T	C	T	C	.	T	.	T
chr1	8103911	T	TG	G	G	T	.	G	G	T	G	G	G	G	T	.	G	G	T	G	T	T	.	T
chr1	8103940	C	TC	C	C	C	.	T	C	.	C	C	C	.	C	T	C	C	C	C	C	C	C	C
chr1	8103955	A	AT	T	A	A	T	.	A	A	A	A	A	A	A	T	A	A	A	.	A	A	A	A
chr1	8104003	G	AG	G	.	G	.	.	A	G	A	.	.	.	G	.	A	A	.	.	G	G	G	G
chr1	8104206	A	AC	.	C	A	.	C	C	.	.	C	.	.	.	.	C	C	A	.	A	A	.	A
chr1	8104255	T	TC	.	.	T	C	C	C	.	.	C	.	.	T	C	C	C	.	.	T	T	.	T
chr1	8104302	A	AG	G	G	A	G	G	G	.	G	G	G	.	A	G	G	G	A	G	A	A	A	A
chr1	8104949	A	AT	A	.	A	T	T	A	.	A	A	.	A	A	.	A	A	A	A	A	A	A	A
chr1	8105056	C	TC	T	T	C	T	T	T	C	T	T	.	T	C	T	T	T	T	T	T	T	.	T
chr1	8105061	C	TC	C	C	C	T	.	C	C	C	C	.	C	C	T	C	C	C	C	C	C	.	C
chr1	8105121	A	AG	G	G	A	G	.	G	A	G	G	.	G	.	G	G	G	G	.	G	G	.	G
chr1	8105124	C	AC	C	C	C	C	.	A	C	C	A	.	A	.	C	A	C	A	C	A	A	.	A
chr1	8105745	A	AG	G	A	A	G	.	A	A	A	A	A	A	A	.	A	A	A	A	A	.	.	A
chr1	8105804	G	TG	G	G	G	G	.	G	.	G	.	.	.	G	.	G	.	T	G	.	T	.	T
chr1	8106081	C	TC	C	C	C	T	.	T	.	C	T	.	T	C	T	C	C	C	C	C	C	C	C
chr1	8106164	C	TC	C	C	C	T	T	C	C	C	C	C	C	C	T	C	C	C	C	C	C	C	C
chr1	8106235	A	AC	.	C	A	.	.	.	.	C	.	.	.	A	.	C	C	C	.	.	C	.	.
chr1	8106265	G	TG	.	G	G	T	T	.	.	G	.	.	.	.	.	.	.	.	.	.	.	.	G
chr1	8112847	G	AG	.	.	G	.	G	A	.	.	G	.	.	G	.	A	.	G	.	.	G	.	G
chr1	8112848	C	CG	.	.	C	.	C	G	.	.	C	.	.	C	.	G	.	C	.	.	C	.	C
chr1	8112908	T	TG	G	T	T	T	T	T	G	T	T	.	T	T	.	T	T	T	T	T	T	.	T
chr1	8112918	G	CG	G	C	G	C	C	G	G	C	C	G	C	G	C	G	C	C	C	C	C	C	C
chr1	8112921	G	AG	G	A	G	A	A	G	G	A	A	G	A	G	A	G	A	A	A	A	A	A	A
chr1	8112936	G	CG	C	G	G	G	G	G	C	G	G	G	G	G	C	G	G	G	G	G	G	G	G
chr1	8113002	A	AC	C	.	A	A	A	A	C	A	A	A	A	A	A	A	A	A	A	A	A	A	A
chr1	8113015	G	AG	G	G	G	G	G	A	G	G	G	G	G	G	G	A	G	G	G	G	G	G	G
chr1	8113179	T	TG	T	T	T	T	G	G	.	G	G	.	T	.	T	G	G	T	G	T	T	.	T
chr1	8113227	C	CG	.	.	C	G	G	C	.	.	G	.	C	.	.	.	.	C	G	G	G	.	C
chr1	8113228	C	TC	.	.	C	T	T	C	.	T	T	.	C	.	.	.	.	C	T	T	T	.	C
chr1	8113271	G	TG	.	.	G	.	.	.	.	.	.	.	.	.	.	T	.	G	.	G	.	T	G
chr1	8113406	A	AG	A	G	A	G	G	A	.	G	G	A	.	A	G	G	G	A	G	G	G	.	A
chr1	8113461	T	TC	C	C	T	C	.	.	C	T	.	.	C	C	C	T	T	C	T	C	C	C	C
chr1	8113532	C	CG	C	C	C	C	C	G	C	C	G	C	C	C	C	C	C	C	C	C	C	C	C
chr1	8113651	A	AG	A	A	A	A	A	A	.	A	A	.	.	A	G	A	A	A	A	G	G	.	A
chr1	8113678	C	TC	.	.	.	.	.	.	.	.	.	.	.	.	T	.	T	C	.	T	T	C	C
chr1	8136133	T	TC	.	.	.	T	.	C	.	T	C	.	.	.	T	T	T	.	.	T	T	.	T
chr1	8136171	A	AC	.	C	A	A	A	C	A	A	.	.	.	C	A	A	A	C	A	A	A	.	C
chr1	8136172	T	TG	.	G	T	T	T	G	T	T	.	.	.	G	T	T	T	G	T	T	T	.	G
chr1	8136219	T	AT	A	A	T	T	T	A	A	T	A	.	.	A	A	T	T	A	T	T	T	A	A
chr1	8136262	G	AG	A	G	G	G	G	G	.	G	G	G	G	G	G	G	G	A	G	G	G	A	A
chr1	8136280	G	CG	G	G	G	G	G	C	G	G	C	G	G	G	G	G	G	G	G	G	G	G	G
chr1	8136366	T	TC	T	T	T	T	T	C	T	T	C	T	T	T	T	T	T	T	T	T	T	T	T
chr1	8136383	C	AC	C	C	C	C	C	C	A	C	C	C	C	C	A	C	C	C	C	C	C	C	C
chr1	8136388	T	TC	T	T	T	T	T	T	C	T	T	T	T	T	C	T	T	T	T	T	T	T	T
chr1	8136413	C	TC	T	T	C	C	C	C	.	C	C	T	T	T	.	C	C	T	C	C	C	T	T
chr1	8136416	C	TC	C	C	C	C	C	T	.	C	T	C	C	C	.	C	C	C	C	C	C	C	C
chr1	8136428	G	AG	A	A	G	G	G	A	.	G	A	A	A	A	.	G	G	A	G	G	G	A	A
chr1	8136445	T	TC	T	C	T	T	T	T	.	T	T	T	C	C	.	T	T	T	T	T	T	.	T
chr1	8136463	G	AG	G	G	G	G	G	G	A	G	G	G	G	G	A	G	G	G	G	G	G	G	G
chr1	8136589	A	AT	A	A	A	A	A	A	T	A	A	.	A	A	T	A	A	A	A	A	A	.	A
chr1	8136634	T	AT	T	T	T	T	T	T	A	T	T	T	T	T	A	T	T	T	T	T	T	T	T
chr1	8136722	G	CG	G	G	G	G	C	G	.	C	G	.	G	G	G	G	C	G	C	G	G	.	G
chr1	8141041	A	AG	A	G	A	A	A	.	A	A	G	A	A	A	A	A	A	A	A	A	A	A	A
chr1	8141839	C	AC	C	C	C	C	C	C	C	C	C	C	A	A	C	C	C	C	C	C	C	C	C
chr1	8143349	C	TC	C	C	C	C	C	C	C	C	C	C	T	T	C	C	C	C	C	C	C	C	C
chr1	8143641	G	AG	A	G	G	G	G	G	G	G	G	G	G	G	G	G	G	.	G	G	G	A	A
chr1	8143647	T	AT	A	A	T	T	T	A	T	T	A	A	A	A	T	T	T	A	T	T	T	A	A
chr1	8143662	A	AG	A	G	A	A	A	G	A	A	G	A	G	G	A	A	A	A	A	A	A	A	A
chr1	8143668	C	TC	C	C	C	C	C	C	T	C	C	C	C	C	T	C	C	C	C	C	C	C	C
chr1	8143683	G	AG	A	G	G	G	G	G	G	G	G	A	G	G	G	G	G	A	G	G	G	A	A
chr1	8144611	G	AG	A	A	G	G	G	A	G	G	A	A	A	A	G	G	G	A	G	G	G	A	A
chr1	8144623	G	AG	G	G	G	G	G	G	G	G	G	G	A	A	G	G	G	G	G	G	G	G	G
chr1	8146137	A	AC	A	A	A	A	A	A	A	A	A	A	C	C	A	A	A	A	A	A	A	A	A
chr1	8146666	A	AG	G	A	A	A	A	A	A	A	A	A	A	A	A	A	A	G	A	A	A	G	G
chr1	8147532	A	AG	A	A	A	A	A	G	G	A	A	A	G	A	A	G	A	A	A	.	A	A	A
chr1	8147537	T	TC	T	T	T	T	.	C	C	T	T	T	C	T	T	C	T	T	T	T	T	T	T
chr1	8147686	C	CG	.	C	C	.	.	C	.	C	.	.	C	.	C	C	C	G	C	.	C	.	G
chr1	8147689	G	AG	.	G	G	.	.	G	.	G	.	.	G	.	G	A	G	G	G	.	A	.	G
chr1	8221747	G	AG	.	G	.	A	.	.	.	.	.	.	A	G	.	.	.	.	.	A	.	.	A
chr1	8221763	C	AC	.	C	.	C	.	.	.	.	.	.	A	C	.	.	.	.	.	A	.	.	A
chr1	8221772	C	TC	.	C	.	T	.	.	.	.	.	.	T	C	.	.	.	.	.	T	.	.	T
chr1	8221787	G	AG	.	G	.	A	.	.	.	.	.	.	A	G	.	.	.	.	.	A	.	.	A
chr1	8264972	A	AT	.	.	A	A	T	A	A	A	.	.	A	.	.	.	A	A	A	T	T	.	A
chr1	8265115	T	TG	T	G	T	.	.	T	T	.	.	.	T	G	.	T	T	.	T	.	G	.	T
chr1	8265583	A	AG	G	G	A	A	G	G	.	A	G	G	G	G	G	G	A	A	A	.	G	A	A
chr1	8265637	T	TC	C	C	T	T	.	C	T	T	.	.	.	.	.	.	T	T	T	.	C	.	T
chr1	8265772	A	AT	T	A	.	A	.	A	.	A	A	.	T	A	A	.	A	A	A	A	A	.	A
chr1	8266562	G	TG	G	T	.	G	.	.	.	.	G	.	G	T	.	.	G	G	G	T	T	.	.
chr1	8266672	G	AG	.	A	G	G	A	A	.	G	.	.	A	.	A	.	G	G	.	A	A	G	G
chr1	8266732	T	TC	.	C	T	.	.	.	.	.	.	.	.	C	.	.	T	.	.	C	C	.	T
chr1	8267194	G	AG	A	A	.	.	A	.	.	G	.	.	.	.	.	.	G	G	.	.	.	.	.
chr1	8267250	C	TC	.	T	.	.	.	.	.	.	.	.	.	.	.	.	C	.	C	T	.	.	C
chr1	8267283	T	TC	C	C	.	T	.	C	.	.	.	.	C	C	C	C	T	.	T	.	C	.	T
chr1	8267309	G	AG	.	A	G	G	A	.	.	G	.	.	A	.	A	G	G	.	G	A	A	.	G
chr1	8267325	T	TG	.	G	T	T	G	.	.	T	.	.	.	G	G	T	T	.	T	G	.	.	T
chr1	8267905	A	AG	.	.	.	.	.	.	.	.	G	.	.	A	.	G	A	.	.	A	.	.	A
chr1	8267933	A	AG	.	.	A	A	.	A	.	.	A	.	.	G	.	A	A	A	.	G	G	.	A
chr1	8268715	C	TC	C	C	C	C	C	C	.	C	T	.	.	.	C	T	C	C	C	C	C	C	C
chr1	8268840	G	AG	A	A	G	G	A	A	G	G	A	A	A	A	A	A	G	G	G	A	A	G	G
chr1	8269112	T	TC	.	C	T	T	C	C	T	T	T	.	.	C	C	T	T	T	.	C	C	.	T
chr1	8271337	A	AG	.	G	A	A	G	G	A	A	G	G	G	G	.	.	A	A	A	G	G	.	A
chr1	8271344	C	AC	C	.	C	C	A	C	C	C	C	C	C	A	.	.	C	C	C	C	C	.	C
chr1	8271356	G	TG	T	.	G	G	T	T	G	G	T	T	T	T	.	.	G	G	G	T	T	G	G
chr1	8271428	T	AT	A	A	T	T	A	T	.	T	T	.	A	A	A	T	T	T	T	T	T	.	T
chr1	8271524	A	AG	.	G	A	.	.	.	.	A	G	.	.	G	.	G	A	.	.	G	G	.	A
chr1	8271669	C	CG	.	.	C	.	G	G	C	C	.	.	.	.	.	.	C	C	.	G	G	.	C
chr1	8271700	T	TC	T	T	T	T	T	T	T	T	C	T	.	T	C	C	T	T	.	T	T	T	T
chr1	8271807	C	CG	G	G	C	C	G	C	C	C	C	G	G	G	C	C	C	C	C	C	C	C	C
chr1	8272543	T	TC	.	C	T	T	C	C	.	T	C	.	.	.	.	.	T	.	T	C	C	T	T
chr1	8273545	A	AC	A	A	A	A	A	C	A	A	.	A	A	A	A	.	A	A	A	C	C	A	A
chr1	8274186	C	CG	.	G	C	C	G	C	.	C	C	.	C	.	C	C	C	C	C	C	C	.	C
chr1	8274396	G	CG	G	G	G	G	G	G	G	G	C	G	G	G	.	C	G	G	G	G	G	.	G
chr1	8274398	G	AG	G	A	G	G	A	A	G	G	A	G	G	A	.	.	G	G	G	A	A	.	G
chr1	8274594	C	CG	C	C	C	C	C	C	.	C	C	.	.	G	G	C	C	C	C	C	.	.	.
chr1	8274994	C	CG	C	C	C	C	G	C	C	C	C	.	C	C	C	C	C	C	C	G	G	.	C
chr1	8275047	C	CG	C	.	C	C	G	C	C	C	C	G	C	C	.	.	C	C	C	.	C	C	.
chr1	8275055	C	CG	C	.	C	C	G	C	C	C	T	G	C	C	.	.	C	C	C	.	C	C	C
chr1	8275071	A	AT	A	.	A	.	.	T	A	.	A	.	A	A	.	.	A	A	.	.	T	A	A
chr1	8275072	A	AT	A	.	A	.	.	A	A	.	A	.	A	T	.	.	T	A	.	.	A	A	A
chr1	8275073	A	AT	A	.	A	.	.	T	A	.	T	.	A	.	.	.	.	A	.	.	T	A	A
chr1	8275124	C	TC	.	.	C	T	.	.	.	T	C	.	C	.	.	T	T	C	.	.	T	C	C
chr1	8275177	C	CG	.	C	C	C	C	G	.	C	C	C	.	.	C	C	C	C	.	G	G	.	C
chr1	8275179	G	AG	.	G	G	G	A	G	.	G	G	A	.	.	G	G	G	G	.	G	G	.	G
chr1	8283470	A	AG	G	A	.	A	.	.	.	.	A	.	.	.	A	.	A	.	.	G	G	.	G
chr1	8283586	G	AG	A	G	G	.	.	G	.	G	G	A	G	.	G	A	G	.	.	.	A	.	A
chr1	8283634	G	CG	.	G	.	G	G	G	G	G	G	.	G	G	G	.	G	G	.	C	C	.	G
chr1	8284008	G	AG	A	G	G	G	G	G	.	G	G	.	G	G	G	G	G	G	G	G	G	A	.
chr1	8284060	G	CG	G	G	G	G	G	G	G	G	G	G	G	G	G	G	G	G	G	C	C	G	G
chr1	8288770	G	AG	A	G	G	G	G	G	G	G	G	G	G	G	G	G	G	G	G	G	G	A	A
chr1	8288874	C	CG	C	C	C	C	C	G	C	C	C	C	C	C	G	C	C	C	C	C	C	.	C
chr1	8288976	G	AG	A	G	G	G	.	.	G	G	G	.	G	.	.	.	G	G	.	.	.	A	A
chr1	8289082	T	AT	.	.	T	.	.	.	.	.	.	.	.	T	.	.	A	.	.	A	A	.	.
chr1	8290127	T	TC	T	C	T	.	C	T	.	C	.	T	.	T	T	.	C	C	.	.	C	T	T
chr1	8290164	A	AG	G	.	A	G	.	.	G	.	.	.	.	.	.	A	G	.	.	.	A	G	G
chr1	8290430	T	TC	T	T	T	T	T	C	T	T	T	T	T	T	T	C	T	T	T	C	C	T	T
chr1	8293272	G	AG	G	G	G	G	G	A	G	G	G	.	G	G	G	A	G	G	G	G	G	.	G
chr1	8311799	G	CG	G	.	G	C	G	.	.	G	.	.	.	G	.	G	C	G	.	.	.	.	G
chr1	8351500	A	AG	G	G	A	G	G	G	G	G	G	A	G	G	G	G	G	G	G	G	G	G	G
chr1	8351519	A	AC	C	C	A	C	C	C	C	C	C	A	C	C	C	C	C	C	C	C	C	C	C
chr1	8351543	G	TG	T	T	G	T	T	T	T	T	T	G	.	T	G	T	T	T	T	G	G	T	T
chr1	8351762	G	CG	C	C	G	C	C	.	C	C	C	G	C	C	C	C	C	C	.	C	C	.	C
chr1	8351767	G	TG	T	T	G	T	T	.	T	T	T	G	T	.	T	T	T	T	.	T	T	T	T
chr1	8352629	T	TC	C	C	T	C	C	C	C	C	C	T	C	C	C	C	C	.	C	C	C	C	C
chr1	8352937	T	TC	C	C	T	C	C	C	C	C	C	T	C	C	C	C	C	C	C	C	C	C	C
chr1	8353186	T	TC	C	C	T	C	C	C	C	C	C	.	C	C	T	C	C	C	C	C	C	C	C
chr1	8353382	A	AT	T	T	A	T	T	T	T	T	T	A	A	.	A	T	T	.	T	T	T	T	T
chr1	8353549	T	TC	.	C	T	.	C	C	.	C	C	.	T	.	.	C	C	.	.	.	.	.	C
chr1	8447991	C	CG	.	G	.	C	.	C	.	C	C	.	C	C	G	C	.	C	C	.	C	.	C
chr1	8448115	T	TC	.	.	T	C	.	.	.	T	.	.	.	.	.	.	.	.	.	.	.	.	C
chr1	8448176	T	TC	.	C	T	.	.	.	.	T	.	.	.	T	.	T	T	.	.	.	.	.	C
chr1	8448193	C	CG	.	G	C	C	.	.	.	C	.	.	.	C	.	C	.	.	C	.	.	.	G
chr1	8450316	A	AG	A	A	A	A	G	G	A	A	A	.	A	A	A	A	A	A	A	A	A	A	A
chr1	8450406	C	CG	C	G	C	C	.	G	.	C	C	C	.	C	.	C	C	.	.	.	C	.	C
chr1	8450409	G	AG	G	A	G	G	.	A	.	G	G	.	.	G	.	G	G	.	.	.	G	.	G
chr1	8450434	C	CG	C	G	.	C	.	G	C	C	C	.	C	.	.	C	C	.	C	.	C	.	C
chr1	8450654	A	AC	A	.	A	A	.	A	.	C	A	.	.	.	.	A	C	A	C	.	A	A	A
chr1	8450655	C	AC	C	.	C	C	.	C	.	A	C	.	.	.	.	C	A	C	A	.	C	C	C
chr1	8450715	G	TG	G	T	G	.	G	G	G	T	G	.	.	.	.	G	T	G	T	.	.	.	G
chr1	8450717	T	TG	G	G	T	.	T	T	G	G	G	.	.	.	.	.	G	G	G	.	.	.	G
chr1	8450784	G	CG	G	C	G	.	G	G	.	C	.	C	.	G	.	G	.	G	.	.	.	G	G
chr1	8450999	A	AG	.	.	.	.	.	.	.	.	A	.	.	.	A	.	G	G	.	.	.	.	G
chr1	8514908	A	AG	A	G	A	.	.	A	A	G	.	G	A	A	A	A	G	A	G	.	G	.	A
chr1	8514927	G	TG	G	T	G	.	G	.	.	T	G	T	G	.	G	G	T	.	T	T	T	.	G
chr1	8514938	T	TC	T	T	T	.	T	C	.	T	C	T	.	T	T	T	T	T	T	T	T	.	T
chr1	8514962	T	TC	T	C	T	.	.	C	C	C	C	.	.	T	C	T	C	C	C	C	C	.	C
chr1	8514970	T	TC	T	T	T	.	.	C	C	T	C	.	.	.	T	T	T	C	T	T	T	.	T
chr1	8514987	T	TC	T	C	T	.	.	C	.	C	.	.	.	T	T	T	C	C	C	C	C	.	T
chr1	8515000	G	AG	G	G	G	.	.	A	G	G	.	.	A	G	G	G	G	G	G	G	G	.	G
chr1	8515274	A	AG	A	A	A	G	G	A	A	A	A	A	A	A	A	A	A	A	A	A	A	A	A
chr1	8515279	G	TG	G	G	G	G	G	G	T	G	G	G	G	G	G	G	G	T	G	G	G	G	G
chr1	8515357	T	TC	T	C	T	T	T	T	T	C	T	C	T	T	T	T	C	T	C	C	C	T	T
chr1	8515458	C	TC	C	T	C	C	C	C	C	T	C	.	C	C	C	C	T	C	T	.	T	.	C
chr1	8515470	G	AG	G	G	G	G	G	A	A	G	G	.	G	G	G	G	G	A	G	.	G	.	G
chr1	8516171	C	TC	C	.	.	.	T	C	.	.	.	.	.	.	.	.	T	.	.	.	.	.	.
chr1	8516636	G	CG	.	.	G	.	.	.	G	.	.	.	.	.	.	.	C	.	C	C	C	.	C
chr1	8517138	T	TG	.	.	T	.	.	.	.	.	.	.	G	T	.	.	G	T	.	.	G	.	.
chr1	8517190	A	AG	.	.	.	.	.	.	.	G	.	.	.	.	.	.	G	A	.	.	.	A	.
chr1	8517340	T	TC	.	.	T	C	.	.	T	.	C	.	.	.	.	.	C	T	.	C	C	.	.
chr1	8517818	G	CG	.	.	G	G	.	.	.	.	G	.	.	.	.	.	C	G	.	.	C	.	.
chr1	8519215	A	AC	A	.	A	.	.	.	A	.	.	.	.	.	.	.	C	A	.	.	C	.	.
chr1	8519303	G	AG	G	.	.	.	.	.	.	.	.	.	.	.	.	.	.	G	.	.	.	A	A
chr1	8519424	G	CG	G	C	G	G	G	G	G	C	G	.	C	G	C	C	C	G	C	C	C	G	G
chr1	8519440	G	AG	G	G	G	A	G	G	G	G	A	.	G	A	G	G	G	G	G	G	G	G	G
chr1	8536120	G	CG	.	C	.	.	.	G	G	C	.	.	.	.	.	C	.	.	.	.	C	.	G
chr1	8536456	C	CG	.	G	C	C	C	A	.	G	C	.	G	.	.	C	G	C	.	.	G	.	C
chr1	8536571	A	AG	A	.	A	G	.	G	.	.	.	.	.	.	.	G	.	G	.	.	.	.	G
chr1	8536596	T	AT	.	A	T	T	.	T	T	.	T	A	A	T	.	T	A	.	A	.	A	.	T
chr1	8536610	G	AG	.	A	G	G	G	G	G	.	G	A	A	G	.	G	A	G	A	.	.	.	G
chr1	8536630	C	AC	.	C	C	A	C	C	.	C	A	.	C	C	C	C	C	C	C	C	C	.	C
chr1	8536652	T	TC	T	T	T	T	T	C	C	T	T	.	T	C	T	T	T	C	T	T	T	T	T
chr1	8536726	G	CG	G	G	G	.	.	G	.	.	.	C	G	C	.	C	.	.	.	.	.	G	G
chr1	8536733	T	TG	T	G	T	.	.	T	.	.	.	T	G	.	.	.	.	G	T	.	.	T	T
chr1	8536786	T	TC	T	.	T	.	.	C	.	.	.	.	C	.	.	.	C	.	.	.	C	.	C
chr1	8536789	C	AC	C	.	C	.	.	C	.	.	.	.	.	.	.	.	A	.	.	.	.	.	A
chr1	8536837	G	CG	G	G	G	C	.	G	.	G	C	.	.	G	.	G	.	.	.	.	.	.	.
chr1	8536867	C	CG	C	C	C	C	C	G	G	C	C	C	C	G	C	C	C	.	C	C	C	C	C
chr1	8536885	C	CG	C	C	C	C	C	C	G	C	C	C	C	G	C	C	C	.	C	.	C	C	C
chr1	8537014	G	AG	G	A	G	G	.	G	.	A	.	.	A	G	A	G	.	.	.	A	A	G	G
chr1	8537037	A	AG	A	.	A	G	.	.	.	G	.	G	G	G	G	G	G	G	.	.	.	.	G
chr1	8537065	C	CG	C	C	C	.	.	C	G	C	C	C	C	G	C	G	C	G	C	.	C	C	C
chr1	8537078	G	TG	G	G	G	.	.	G	G	G	G	G	G	G	G	.	G	G	.	.	G	T	T
chr1	8537083	G	TG	G	G	G	.	.	G	G	G	G	G	G	G	G	.	G	G	G	.	G	T	T
chr1	8537089	G	CG	G	.	.	.	.	C	C	G	.	.	G	C	.	.	.	.	.	.	.	.	G
chr1	8537090	A	AG	A	.	.	.	.	A	A	G	.	.	G	A	.	.	.	.	.	.	.	.	A
chr1	8537106	G	TG	G	.	G	G	.	T	.	.	.	.	G	T	.	.	.	.	.	.	G	.	.
chr1	8537128	C	AC	C	C	C	C	C	A	.	C	C	C	C	A	C	C	C	.	C	C	C	C	C
chr1	8537139	G	CG	G	G	G	G	G	G	.	G	.	.	G	G	G	G	G	.	.	G	G	C	C
chr1	8537152	A	AG	A	.	A	.	.	G	.	G	.	.	.	G	.	A	G	.	.	.	.	.	G
chr1	8537202	C	CG	C	.	C	.	.	.	.	G	.	.	.	.	.	.	.	G	.	.	.	.	G
chr1	8537219	T	TG	T	.	T	T	G	T	.	T	.	.	.	.	.	G	T	T	T	T	.	.	T
chr1	8537290	C	CG	C	G	C	C	.	C	C	G	C	.	G	C	G	G	G	C	G	G	.	.	G
chr1	8537296	A	AG	A	A	A	A	.	A	G	A	.	.	A	A	A	A	A	G	A	A	.	.	A
chr1	8537344	T	TC	T	C	T	C	.	C	T	C	C	.	.	T	C	C	C	T	C	.	C	T	T
chr1	8537491	C	TC	C	T	C	C	T	C	.	T	C	T	C	C	C	.	T	.	T	T	T	.	C
chr1	8537518	T	TG	T	.	T	G	.	G	.	.	G	.	T	T	T	.	.	.	.	.	.	.	G
chr1	8537519	T	AT	T	.	T	T	.	.	.	.	.	.	A	A	A	.	.	.	.	.	.	.	T
chr1	8557774	T	TC	T	.	T	.	.	C	.	.	.	.	.	.	.	T	.	.	.	.	C	.	T
chr1	8557775	C	TC	C	.	C	.	.	T	.	.	.	.	.	.	.	C	.	.	.	.	T	.	C
chr1	8557813	T	TC	T	C	T	T	T	.	T	.	.	.	.	.	.	T	C	.	.	.	.	T	T
chr1	8557814	C	TC	C	T	C	C	C	.	C	.	.	T	.	.	.	C	T	.	.	.	.	C	C
chr1	8557861	G	TG	G	G	G	G	T	.	G	G	G	G	G	.	.	G	G	.	G	T	T	G	G
chr1	8558039	C	TC	C	T	C	T	C	C	T	T	T	T	T	T	C	T	T	T	T	C	C	T	T
chr1	8558063	C	CG	C	G	C	G	C	G	G	G	G	G	G	G	G	G	G	G	G	G	G	G	G
chr1	8558129	G	AG	G	G	G	A	G	G	.	G	G	G	A	.	G	G	G	G	G	G	G	.	A
chr1	8558138	G	AG	G	G	G	A	G	G	.	G	G	G	G	.	G	G	G	G	G	G	G	.	A
chr1	8558256	A	AT	A	T	A	A	A	A	T	T	T	T	A	A	A	A	T	T	T	A	A	A	A
chr1	8558371	G	TG	G	T	G	T	T	T	T	T	T	T	T	T	T	T	T	T	T	T	T	T	T
chr1	8558415	C	TC	C	C	C	C	T	C	C	C	C	C	C	C	C	C	C	C	C	.	T	C	C
chr1	8558518	G	AG	G	G	G	G	G	G	G	A	G	A	G	G	G	G	A	G	A	G	G	G	G
chr1	8558575	C	CG	C	C	C	C	C	C	C	C	C	C	C	C	C	C	C	C	C	G	G	G	G
chr1	8558611	A	AG	A	G	A	G	G	A	G	G	G	G	G	A	G	G	G	G	G	G	G	.	G
chr1	8558656	C	TC	C	T	C	C	C	C	T	T	T	T	T	C	T	C	T	T	T	C	C	.	C
chr1	8558671	C	TC	C	T	C	C	C	C	T	T	T	T	T	C	T	C	T	T	T	C	C	.	C
chr1	8558707	C	TC	C	T	C	C	.	C	.	T	T	T	T	C	T	C	T	T	T	C	C	C	C
chr1	8558759	A	AG	A	A	A	A	A	G	A	A	A	.	A	A	A	A	A	A	A	G	G	.	G
chr1	8558767	G	AG	G	A	G	G	G	G	A	A	A	A	A	G	A	G	A	A	A	G	G	G	G
chr1	8558918	C	TC	C	T	C	C	C	C	T	T	T	T	T	C	T	C	T	T	T	C	C	C	C
chr1	8558929	G	CG	G	C	G	G	G	G	C	C	C	C	C	G	C	G	C	C	C	G	G	G	G
chr1	8559087	C	TC	C	T	C	C	.	C	.	T	T	T	C	T	T	C	T	T	T	T	T	C	C
chr1	8559097	G	TG	G	T	G	G	.	G	.	T	T	T	G	G	G	G	T	T	T	G	G	G	G
chr1	8559160	C	CG	C	G	C	G	G	C	.	G	G	G	C	G	G	C	G	G	G	G	G	C	C
chr1	8559237	T	TC	T	T	T	C	C	T	T	T	T	T	T	C	T	T	T	T	T	C	C	.	T
chr1	8559322	G	CG	G	G	G	C	.	C	G	G	G	G	G	C	G	G	G	G	G	C	C	.	G
chr1	8559324	T	TC	T	T	T	C	.	C	T	T	T	T	T	C	T	T	T	T	T	C	C	.	T
chr1	8559379	G	CG	G	G	G	C	.	C	G	G	.	.	G	C	G	C	G	G	G	C	C	.	G
chr1	8560301	T	TC	T	T	T	T	C	T	.	T	T	T	C	C	T	C	T	T	T	T	T	.	T
chr1	8560640	C	TC	C	C	C	T	C	C	T	C	C	C	C	C	C	C	C	C	C	T	T	C	C
chr1	8560668	C	TC	C	C	C	T	C	C	T	C	C	C	C	C	C	C	C	C	C	T	T	C	C
chr1	8560787	G	AG	.	G	G	.	A	G	.	G	.	.	A	.	.	A	G	.	.	.	.	.	A
chr1	8617276	C	TC	C	C	C	C	T	C	C	C	C	C	C	C	C	T	C	C	C	C	C	T	T
chr1	8617294	G	CG	G	C	G	C	C	C	C	C	G	C	C	C	C	C	C	C	C	C	C	C	C
chr1	8617324	A	AC	A	C	A	C	C	C	C	C	A	C	C	C	C	C	C	C	C	C	C	.	C
chr1	8617360	C	TC	C	T	C	T	T	T	T	T	C	.	T	T	T	T	T	T	T	T	T	T	T
chr1	8617387	C	AC	C	A	C	A	A	A	A	A	C	A	A	A	A	A	A	A	A	A	A	A	A
chr1	8617426	T	TC	T	C	T	C	C	C	C	C	T	C	C	C	C	C	C	C	C	C	C	C	C
chr1	8617494	G	AG	.	G	A	A	.	.	G	G	.	.	.	.	.	.	.	.	.	.	.	.	.
chr1	8617891	G	TG	.	G	G	T	.	.	.	.	.	.	T	.	.	T	G	.	.	.	.	T	T
chr1	8618198	C	TC	.	T	.	.	T	C	.	T	C	.	.	T	C	.	T	T	.	.	C	.	T
chr1	8618244	C	TG	.	G	.	T	.	T	.	G	C	.	.	G	.	.	.	.	.	.	.	.	T
chr1	8618369	C	TC	.	T	C	T	T	T	.	T	C	.	.	.	.	T	T	T	.	.	T	.	T
chr1	8618515	T	TG	.	T	.	G	T	G	.	.	T	.	.	.	G	.	T	.	.	.	.	.	.
chr1	8618522	A	AG	.	G	.	A	A	A	.	.	A	.	.	.	A	.	G	.	.	.	.	.	.
chr1	8618560	T	AT	T	A	T	A	A	A	.	A	T	.	.	A	A	.	A	A	.	.	.	.	.
chr1	8618575	G	CG	G	G	G	G	C	G	.	G	.	.	.	G	.	.	G	G	.	.	.	C	C
chr1	8618775	A	AC	.	.	A	C	.	.	.	.	A	.	.	.	C	.	.	.	.	C	C	.	.
chr1	8618873	T	TC	.	.	T	C	.	C	.	T	.	.	.	.	C	.	T	.	.	C	.	T	T
chr1	8618879	G	AG	.	.	G	G	.	.	.	G	.	.	.	.	.	.	G	.	.	G	.	A	A
chr1	8618951	A	AT	.	.	A	T	.	T	.	T	A	.	.	.	T	T	T	.	T	T	T	.	.
chr1	8618975	C	TC	.	T	C	T	.	T	.	T	C	T	T	.	T	T	T	.	.	T	T	.	T
chr1	8619290	T	AT	.	.	T	.	.	.	.	.	T	.	.	.	.	.	A	.	.	.	.	.	A
chr1	8619505	G	AG	.	.	G	.	.	A	.	.	G	.	.	G	A	.	G	G	.	.	G	.	.
chr1	8619730	T	AT	T	T	T	A	T	A	T	T	T	T	A	T	A	T	T	T	T	T	T	T	T
chr1	8619751	T	TC	T	T	T	C	C	C	T	T	T	T	C	T	C	C	T	T	T	T	T	C	C
chr1	8619775	T	TC	T	C	T	T	T	T	C	C	T	C	T	C	T	T	C	C	C	C	C	T	T
chr1	8619802	G	CG	G	G	G	C	C	C	G	G	G	G	C	G	C	C	G	G	G	G	G	C	C
chr1	8619821	G	AG	G	G	G	A	A	A	G	G	G	G	A	G	A	A	G	G	G	G	G	A	A
chr1	8619856	C	CG	C	G	C	C	C	C	G	G	C	G	C	G	C	C	G	G	G	G	G	C	C
chr1	8619876	G	AG	G	G	G	A	G	A	G	G	G	G	A	G	A	G	G	G	G	G	G	G	G
chr1	8619912	T	TC	T	C	T	T	T	T	C	C	T	C	T	C	T	T	C	C	C	C	C	T	T
chr1	8619931	G	CG	G	C	G	G	G	G	C	C	G	.	G	C	G	G	C	C	C	C	C	G	G
chr1	8619968	G	CG	G	C	G	C	C	C	C	C	G	.	C	C	C	C	C	C	C	C	C	C	C
chr1	8619992	A	AG	A	.	A	G	G	G	.	.	A	.	G	.	G	G	.	.	.	.	.	.	G
chr1	8620002	T	TG	T	.	T	G	.	G	.	.	T	.	.	.	G	G	.	.	.	.	.	.	G
chr1	8620025	T	TC	T	C	T	T	T	T	.	C	T	.	T	C	T	T	C	.	.	C	.	.	T
chr1	8620047	A	AG	A	G	A	A	A	A	.	.	A	.	A	.	A	A	G	.	.	.	.	.	A
chr1	8620049	T	AT	T	.	T	T	A	T	.	.	T	.	T	.	T	.	.	.	.	.	.	.	A
chr1	8622053	T	TG	T	.	T	T	.	T	.	G	T	.	.	.	T	.	G	.	.	.	.	.	G
chr1	8622131	A	AG	A	A	A	G	A	G	.	A	A	A	G	A	A	A	A	A	A	A	A	A	A
chr1	8622238	A	AG	A	G	A	A	G	A	G	G	A	.	.	G	G	G	G	G	G	G	G	G	G
chr1	8622443	C	TC	C	.	C	.	C	T	.	T	.	.	.	T	.	C	T	T	.	.	T	C	C
chr1	8622447	C	CG	C	.	C	.	C	C	.	G	C	.	.	G	.	.	G	G	.	.	G	C	C
chr1	8622581	A	AG	A	G	A	G	.	G	.	G	A	.	.	G	A	.	G	G	G	G	G	.	G
chr1	8622584	A	AG	A	G	A	G	.	G	.	G	A	.	.	G	A	.	G	G	G	G	G	.	G
chr1	8622690	C	TC	C	T	C	T	.	T	.	T	C	.	.	T	.	C	T	T	T	T	T	.	C
chr1	8622788	T	TC	T	T	T	C	T	C	T	T	T	.	.	T	T	T	T	T	T	C	C	.	T
chr1	8622790	A	AG	A	A	A	G	A	G	A	A	A	.	.	A	A	A	A	A	A	G	G	.	A
chr1	8622812	G	AG	G	.	G	G	G	G	G	A	G	.	.	A	G	G	A	A	A	G	G	G	G
chr1	8622840	C	TC	C	.	C	.	C	T	.	T	C	.	.	.	.	C	T	T	.	.	.	.	C
chr1	8622938	G	CG	G	C	G	.	C	G	.	C	G	C	.	C	.	.	C	.	C	.	C	.	C
chr1	8622943	C	CG	C	G	C	.	.	C	.	G	C	.	.	.	.	.	G	.	G	.	G	.	.
chr1	8623017	A	AG	A	A	A	A	G	A	A	A	A	A	A	A	A	G	A	A	A	A	A	G	G
chr1	8623049	C	CG	C	G	C	C	C	G	G	G	C	G	G	G	.	.	G	G	G	G	G	.	C
chr1	8623061	G	AG	G	G	G	A	A	G	G	G	G	G	G	G	.	.	G	G	G	G	G	.	A
chr1	8623080	T	TC	T	T	T	C	C	T	T	T	T	.	T	T	.	C	T	T	T	T	T	C	C
chr1	8623210	C	TC	C	C	C	C	T	C	.	C	C	.	.	.	C	T	C	C	C	C	C	.	T
chr1	8623212	C	AC	C	A	C	C	C	A	.	A	C	.	.	.	A	C	A	A	A	A	A	C	C
chr1	8623233	A	AG	A	.	A	G	G	A	.	A	A	.	.	.	A	G	A	A	A	A	A	.	G
chr1	8623234	C	AC	C	.	C	A	A	C	.	C	C	.	.	.	C	A	C	C	C	C	C	.	A
chr1	8623262	A	AG	.	G	A	G	G	A	.	G	A	.	.	G	.	G	G	G	G	G	G	.	G
chr1	8623295	G	AG	G	.	G	A	A	G	.	A	G	.	G	.	.	A	A	.	A	.	A	.	A
chr1	8623324	A	AC	A	C	A	C	C	A	.	C	A	C	A	.	.	C	C	C	C	C	C	C	C
chr1	8623419	T	AT	.	.	T	T	.	T	.	A	T	.	.	.	.	.	.	.	A	.	A	.	A
chr1	8623461	A	AG	A	G	A	G	G	A	.	G	A	.	A	.	.	G	G	G	G	G	G	.	G
chr1	8623490	G	TG	G	T	G	G	T	G	.	T	G	.	G	T	.	T	T	T	T	T	T	T	T
chr1	8623646	G	AG	G	A	G	G	A	G	.	A	G	.	.	.	.	.	A	A	A	A	A	.	A
chr1	8623741	T	TC	.	C	T	T	.	T	T	.	T	.	.	.	T	.	C	C	.	T	T	.	T
chr1	8623769	G	AG	G	A	G	G	.	G	.	A	G	.	.	.	.	.	A	A	.	G	G	.	G
chr1	8623799	C	TC	C	T	C	C	T	C	C	T	C	.	.	T	C	T	T	T	T	T	T	C	C
chr1	8623822	A	AG	A	A	A	A	A	G	.	A	.	A	G	A	A	A	A	A	A	A	A	.	A
chr1	8623867	G	CG	G	G	G	G	G	G	.	G	.	G	G	G	G	G	G	G	G	C	C	.	G
chr1	8623881	T	TC	T	C	T	T	.	T	T	C	T	.	.	C	.	T	C	C	C	T	T	.	T
chr1	8623909	G	AG	G	A	G	G	.	A	G	A	G	A	.	A	G	.	A	A	A	A	A	.	G
chr1	8624018	T	TC	T	C	T	C	.	.	.	C	.	.	.	C	.	.	C	C	C	.	.	.	T
chr1	8624045	G	AG	G	.	.	A	A	A	.	A	.	.	G	.	.	.	A	.	.	.	.	.	A
chr1	8624064	G	CG	G	.	G	G	.	G	.	.	.	.	G	.	G	G	C	.	C	G	.	.	G
chr1	8625855	G	CG	.	.	G	.	.	.	.	.	.	.	.	.	.	.	.	.	.	C	C	.	G
chr1	8625858	C	CG	.	.	C	.	.	.	.	.	.	.	.	.	.	.	.	.	.	G	G	.	C
chr1	8625889	A	AG	A	.	A	.	.	G	.	.	.	.	.	.	.	.	G	.	.	A	A	.	A
chr1	8631016	C	AC	.	A	.	C	.	.	C	A	C	.	A	C	.	C	.	A	A	C	.	.	C
chr1	8631019	T	AT	.	T	.	T	.	.	T	T	A	.	T	T	.	T	.	T	T	A	.	T	T
chr1	8631043	T	TC	T	T	.	T	.	.	T	T	.	.	T	T	.	T	.	T	T	T	T	C	C
chr1	8631061	C	AC	C	C	C	C	A	A	C	C	.	.	C	C	.	C	.	C	C	.	A	.	C
chr1	8631133	T	TG	.	G	T	T	T	G	.	.	.	.	.	.	.	T	G	G	G	.	.	.	.
chr1	8631478	G	TG	.	.	.	T	.	T	.	.	.	.	.	.	.	.	.	G	.	G	.	.	G
chr1	8631534	G	TG	.	G	G	G	.	.	G	G	T	.	.	G	.	G	.	.	.	G	T	.	.
chr1	8631590	C	CG	.	C	.	G	C	C	C	G	G	.	G	G	G	G	G	G	G	G	G	.	.
chr1	8631667	C	TC	T	T	C	C	C	T	C	C	C	C	C	C	T	C	C	C	C	C	C	C	C
chr1	8631700	G	CG	C	C	G	G	C	C	C	G	G	G	G	G	G	G	G	G	G	G	G	C	C
chr1	8631704	G	TG	T	T	G	G	G	G	G	G	G	G	G	G	G	G	G	G	G	G	G	G	G
chr1	8631727	C	TC	T	T	C	C	C	T	C	C	C	C	C	C	C	C	C	C	C	C	C	C	C
chr1	8631730	C	TC	C	C	C	C	C	C	C	T	T	.	T	C	C	T	T	T	T	T	T	C	C
chr1	8631744	G	CG	G	G	G	C	G	G	G	G	G	.	G	C	C	G	G	G	G	G	G	G	G
chr1	8631880	G	TG	G	G	G	G	G	G	G	T	G	.	G	G	T	T	T	G	T	G	G	G	G
chr1	8631929	G	CG	.	.	G	G	G	G	G	C	.	.	.	G	G	C	C	.	.	.	.	.	G
chr1	8631969	T	TC	.	.	.	.	.	.	T	.	.	.	.	T	.	.	.	C	.	.	C	.	T
chr1	8631971	C	TC	.	.	.	.	.	.	T	.	.	.	.	C	.	.	.	C	.	.	C	.	T
chr1	8632038	A	AG	.	.	.	.	G	A	.	A	.	.	A	.	A	A	A	.	.	G	.	.	A
chr1	8632039	A	AG	.	.	.	.	G	A	.	A	.	.	A	.	A	A	A	.	.	G	.	.	A
chr1	8633539	A	AG	.	G	.	.	.	.	.	.	.	.	.	A	.	.	A	.	.	.	G	.	A
chr1	8633823	G	AG	.	G	.	.	.	.	.	.	G	.	.	.	.	A	G	.	.	G	.	.	A
chr1	8634427	G	AG	A	A	.	G	.	G	.	.	.	.	.	.	G	.	G	.	.	.	.	.	G
chr1	8634464	T	TG	G	G	.	T	.	G	.	G	G	.	.	.	.	T	G	.	.	.	G	.	.
chr1	8634465	G	CG	G	G	.	G	.	C	.	C	C	.	.	.	.	G	C	.	.	.	G	.	.
chr1	8634481	G	CG	C	C	.	.	.	.	.	G	.	.	.	.	.	G	.	C	.	.	C	.	.
chr1	8656347	G	AG	.	G	G	.	A	G	.	.	G	.	.	.	.	.	G	G	.	.	A	.	A
chr1	8656385	A	AG	.	A	A	A	.	G	G	A	A	.	A	A	G	A	A	A	A	.	G	G	G
chr1	8656441	C	CG	C	G	C	C	.	C	.	G	G	.	C	C	C	C	G	C	G	.	.	.	C
chr1	8656447	G	CG	.	C	G	C	C	C	.	C	C	.	C	G	C	G	C	G	C	.	.	.	C
chr1	8656517	G	AG	G	G	G	A	G	G	.	G	G	G	A	G	G	G	G	G	G	G	G	G	G
chr1	8656582	C	TC	T	C	C	C	T	C	.	C	T	.	C	C	T	C	C	C	C	C	C	T	T
chr1	8656744	G	CG	G	C	G	G	G	G	.	C	G	G	G	G	G	C	C	G	C	.	G	G	G
chr1	8656801	G	AG	A	G	G	G	A	G	A	G	A	A	G	G	A	G	G	G	G	A	A	.	A
chr1	8656813	G	CG	G	C	G	C	G	C	G	C	C	G	G	G	G	C	C	G	C	G	G	.	G
chr1	8656838	A	AG	A	A	A	A	A	A	A	A	G	A	A	A	A	G	A	A	A	A	A	A	A
chr1	8656966	G	AG	.	G	G	G	.	A	A	G	G	A	G	G	A	G	G	G	.	.	A	A	A
chr1	8657184	G	AG	.	A	G	A	A	A	.	A	G	.	G	G	A	G	A	G	A	A	A	.	A
chr1	8657232	A	AG	.	A	A	.	A	G	.	A	.	.	A	A	A	G	A	A	A	A	.	.	G
chr1	8657343	G	AG	.	G	G	G	G	A	A	G	G	G	G	G	A	G	G	G	.	G	G	.	G
chr1	8657361	G	CG	.	G	G	G	G	C	C	G	G	C	C	G	C	G	G	G	.	C	C	G	G
chr1	8657455	G	AG	G	A	G	G	.	G	G	A	G	.	A	G	G	G	A	G	A	.	G	.	G
chr1	8657470	G	AG	.	G	G	G	.	G	A	G	G	.	G	G	G	G	G	G	G	.	A	G	G
chr1	8657518	C	AC	C	A	C	A	A	C	.	A	C	.	A	C	C	C	A	C	A	.	C	A	A
chr1	8657552	G	AG	A	G	G	G	.	A	.	G	G	G	G	G	G	G	G	G	G	.	A	G	G
chr1	8657590	T	ATG	G	G	T	A	G	G	G	G	G	A	A	T	G	G	G	T	G	G	G	A	A
chr1	8657665	G	AG	G	A	G	G	A	G	G	A	G	G	G	G	G	G	A	G	A	G	G	G	G
chr1	8657680	G	AG	G	A	G	G	A	G	G	A	G	G	G	G	G	G	A	G	A	G	G	G	G
chr1	8657687	G	CG	C	G	G	G	G	G	C	G	C	G	.	G	G	G	G	G	G	G	G	G	G
chr1	8657853	A	AT	.	A	A	A	A	A	A	A	A	.	A	A	.	A	A	A	A	T	T	.	A
chr1	8657918	T	TC	.	T	T	C	C	C	.	C	.	.	C	.	C	.	C	C	C	T	T	.	C
chr1	8658002	C	TC	C	T	C	C	T	T	C	T	C	.	C	C	C	C	T	T	.	C	C	.	C
chr1	8658024	G	AG	G	.	G	G	A	G	.	A	G	G	G	G	G	G	A	G	.	G	G	.	G
chr1	8658039	G	AG	A	A	G	A	A	A	.	A	A	A	A	A	A	A	A	A	.	G	G	.	A
chr1	8658052	T	AT	T	T	T	T	A	T	.	.	T	.	T	T	T	T	A	T	.	T	T	.	T
chr1	8658066	A	AG	G	A	A	A	A	A	G	A	G	.	G	A	G	G	A	A	.	A	A	A	A
chr1	8658129	A	AT	.	.	A	T	.	A	.	T	.	T	.	T	.	G	T	T	.	A	A	T	T
chr1	8658130	T	TC	.	.	T	C	.	T	.	C	.	C	.	C	.	C	C	C	.	T	T	C	C
chr1	8658162	T	TC	.	.	T	C	T	T	.	.	T	.	.	C	.	T	T	T	.	T	T	C	C
chr1	8658170	G	TG	.	.	G	G	T	G	.	T	G	.	.	G	.	G	T	G	.	G	G	G	G
chr1	8658179	C	TC	.	.	C	T	T	C	T	T	T	.	.	.	.	T	T	T	.	C	C	T	T
chr1	8740902	G	AG	.	.	G	.	.	G	.	.	A	.	.	.	.	A	G	.	.	.	G	.	.
chr1	8740916	T	TC	.	.	T	C	C	T	.	.	C	.	.	.	.	.	C	.	.	.	T	.	C
chr1	8740932	A	AG	.	.	A	G	.	A	.	.	.	.	.	.	.	.	.	.	.	.	A	.	G
chr1	8740983	C	CG	.	.	C	G	.	G	.	.	.	.	.	.	.	.	.	.	.	.	C	.	G
chr1	8741144	G	TG	.	G	G	T	G	G	G	.	G	.	.	.	.	G	T	.	.	G	G	.	.
chr1	8741145	T	TG	.	T	T	G	T	T	T	.	T	.	.	.	.	T	G	.	.	T	T	.	.
chr1	8741163	A	AG	.	A	A	.	A	.	G	.	G	.	.	.	A	G	.	A	.	A	A	.	A
chr1	8741164	A	AG	.	G	A	.	G	.	G	.	G	.	.	.	G	G	.	G	.	A	A	.	G
chr1	8741197	C	TC	.	C	C	T	C	.	.	.	T	.	T	.	C	T	T	C	.	C	C	.	.
chr1	8741260	G	AG	G	A	G	A	A	A	.	A	G	.	A	A	A	A	A	A	.	.	G	.	A
chr1	8741329	C	CG	C	C	C	G	C	C	C	G	C	G	C	G	G	C	G	C	G	.	G	.	G
chr1	8741580	C	TC	.	T	C	C	.	C	C	C	C	.	.	C	.	C	C	T	C	.	C	.	C
chr1	8741644	G	AG	.	G	G	G	G	A	A	G	A	G	G	G	G	A	G	A	.	G	G	G	G
chr1	8741661	T	TC	.	T	T	C	C	C	C	C	C	.	T	C	T	C	C	C	C	T	T	.	C
chr1	8741696	C	CG	G	C	C	G	C	G	G	G	G	C	C	C	G	C	G	G	.	G	G	G	G
chr1	8741704	T	TC	T	T	T	C	T	T	T	T	T	T	T	T	T	T	T	T	.	T	T	C	C
chr1	8741724	T	TC	T	C	T	T	.	T	T	T	T	.	C	T	T	T	T	T	.	T	T	.	T
chr1	8741751	C	TC	.	C	C	T	C	T	C	C	C	.	C	.	.	T	C	T	C	C	C	.	T
chr1	8741766	G	TG	.	G	G	T	G	T	G	G	.	.	G	T	.	T	G	.	G	.	G	T	T
chr1	8741900	T	TC	.	.	T	C	.	C	.	T	C	C	.	C	T	C	T	C	T	T	T	.	C
chr1	8741905	G	CG	.	.	G	C	C	C	.	G	C	C	.	C	G	C	G	C	G	G	G	.	C
chr1	8741968	C	AC	A	C	C	C	C	C	.	C	A	.	.	.	.	C	C	C	.	.	C	.	C
chr1	8742065	A	AC	A	A	A	A	A	A	A	A	A	C	A	C	A	A	A	C	A	A	A	A	A
chr1	8742069	T	TG	G	G	T	T	G	.	G	G	G	T	G	T	G	G	G	T	G	G	G	T	T
chr1	8742121	C	CG	C	G	C	C	C	C	C	C	C	.	G	C	C	C	C	C	C	C	C	C	C
chr1	8742238	G	AG	.	G	G	A	G	G	.	G	G	.	G	G	.	G	G	.	.	G	G	.	A
chr1	8742261	C	TC	.	T	C	T	T	T	.	C	C	.	C	T	C	C	C	T	.	T	T	.	T
chr1	8742268	G	CG	.	C	G	G	G	G	.	G	C	.	G	C	C	C	G	.	G	G	G	.	G
chr1	8742274	G	AG	.	G	G	A	G	G	G	G	G	.	G	G	G	G	G	G	G	G	G	.	A
chr1	8742275	T	TG	.	T	T	T	.	G	G	T	G	.	T	T	G	G	T	T	T	G	G	.	T
chr1	8742412	G	TG	.	T	G	G	.	.	.	G	G	.	G	.	.	G	G	T	G	.	G	.	G
chr1	8742463	G	TG	.	G	G	T	.	G	.	G	G	G	G	G	G	G	G	G	G	.	G	.	T
chr1	8742490	C	AC	.	C	C	A	.	C	.	.	C	.	C	C	C	C	C	C	C	.	.	.	A
chr1	8742550	A	AT	A	T	A	A	A	A	A	T	A	.	A	A	A	A	T	T	T	A	A	.	A
chr1	8742592	A	AG	G	G	A	G	G	A	.	G	G	.	A	G	A	A	G	G	G	.	G	.	G
chr1	8742649	G	AG	G	G	G	A	G	G	G	G	G	G	G	G	.	G	G	G	G	G	G	A	A
chr1	8882818	C	TC	.	.	C	T	.	.	.	C	.	.	T	.	.	C	C	.	C	.	.	.	T
chr1	8883213	G	CG	G	.	G	G	.	.	C	.	C	.	C	G	.	C	G	.	G	.	C	.	C
chr1	8883282	A	AC	A	A	.	C	.	A	A	C	A	A	A	A	.	A	C	A	.	A	.	.	.
chr1	8884612	G	AG	G	G	G	G	.	G	G	A	G	.	G	G	.	G	A	G	A	.	G	.	G
chr1	8884723	G	TG	G	G	.	G	.	G	.	T	G	.	.	G	.	G	T	.	.	.	G	.	G
chr1	8884807	G	AG	G	.	G	A	.	A	G	.	G	A	A	.	.	.	G	A	G	.	.	.	A
chr1	8884867	G	CG	G	G	G	.	.	G	.	G	C	.	.	G	C	G	G	G	.	.	.	.	.
chr1	8885001	A	AG	A	G	A	G	.	A	A	A	A	A	G	A	A	A	A	A	.	.	A	.	G
chr1	8885055	T	TC	C	T	T	T	T	C	T	T	T	.	T	T	.	T	.	.	T	.	C	.	T
chr1	8885152	G	TG	G	G	G	G	.	G	G	T	G	.	G	G	.	.	T	G	T	.	G	.	G
chr1	8885156	A	AG	G	A	A	G	.	G	G	G	G	.	G	A	.	.	G	A	G	.	G	.	G
chr1	8885356	G	CG	G	G	.	C	.	G	C	.	C	.	C	G	.	G	C	.	C	.	G	C	.
chr1	8885426	T	TC	T	C	.	.	.	.	.	T	T	.	.	.	.	C	T	C	T	.	.	.	.
chr1	8938423	C	TC	.	.	.	.	.	.	C	C	T	.	.	.	.	.	C	.	.	.	.	.	T
chr1	8946037	G	AG	.	.	.	A	.	.	.	G	G	.	.	A	.	A	.	.	.	.	.	.	G
chr1	8946134	G	TG	.	.	G	.	.	T	.	.	.	.	.	G	.	G	T	.	.	.	G	.	G
chr1	8946144	G	TG	.	T	G	G	.	T	.	.	.	.	.	G	.	G	T	.	.	.	G	.	G
chr1	8946173	G	TG	.	T	.	.	.	T	.	.	G	.	.	.	.	G	T	.	.	.	G	.	G
chr1	8946203	G	AG	.	A	.	.	.	.	.	.	.	.	.	.	.	G	A	.	.	.	G	.	.
chr1	8946533	C	CG	.	C	C	.	.	.	.	.	.	.	.	G	.	.	C	.	C	.	.	.	G
chr1	8972449	A	AT	A	T	A	A	.	T	.	T	.	.	.	.	.	.	T	.	.	.	A	A	A
chr1	8972453	A	AG	A	G	A	A	.	G	.	G	.	.	.	.	.	.	G	.	.	.	A	G	G
chr1	8972465	A	AC	A	C	A	A	A	.	A	C	.	.	.	A	.	.	C	.	.	A	A	C	C
chr1	8972498	A	AT	A	A	A	A	A	A	A	A	A	A	A	A	A	A	A	A	A	A	A	T	T
chr1	8972499	T	TC	T	T	T	T	T	T	T	T	T	T	T	T	T	T	T	T	T	T	T	C	C
chr1	8972783	C	TC	C	T	C	C	C	C	C	T	C	C	T	C	C	C	T	C	T	C	C	.	T
chr1	8973571	C	TC	C	T	C	C	C	C	C	T	C	C	T	C	C	C	T	C	T	C	C	T	T
chr1	8973685	T	AT	T	T	T	A	T	T	T	T	T	T	T	A	T	T	T	T	T	T	T	T	T
chr1	8973686	C	AC	C	C	C	A	C	C	C	C	C	C	C	A	C	C	C	C	C	C	C	C	C
chr1	8973705	A	AG	A	G	A	A	A	A	A	G	A	A	G	A	A	A	G	A	G	A	A	A	A
chr1	8973979	A	AC	A	C	A	C	A	A	A	C	A	A	C	C	A	A	C	A	C	A	A	C	C
chr1	8974120	T	TC	T	C	T	C	T	T	T	C	T	T	.	C	T	T	C	T	C	T	T	C	C
chr1	8974126	A	AT	A	A	A	T	A	A	A	A	A	A	.	T	A	A	A	A	A	A	A	A	A
chr1	8974213	G	TG	G	T	G	T	G	G	G	T	G	G	.	T	G	G	T	G	T	G	G	T	T
chr1	8974216	T	TC	T	T	T	C	T	T	T	T	T	T	.	C	T	T	T	T	T	T	T	T	T
chr1	8974234	G	AG	G	A	G	A	G	G	G	A	G	G	.	A	G	G	A	G	A	G	G	A	A
chr1	8974249	A	AG	A	A	A	G	A	A	A	A	A	A	A	G	A	A	A	A	A	A	A	A	A
chr1	8974390	C	TC	C	C	C	C	C	C	C	C	C	C	C	C	C	C	C	C	C	C	C	T	T
chr1	8974471	G	AG	G	G	G	A	G	G	G	G	G	G	G	A	G	G	G	G	G	G	G	G	G
chr1	8974612	C	TC	C	C	C	T	C	C	.	C	C	.	C	T	C	C	C	C	.	C	C	.	C
chr1	8974639	A	AG	A	A	A	G	A	.	.	A	A	.	.	G	.	.	A	A	A	A	A	.	A
chr1	8974660	T	TC	T	T	T	C	T	T	T	T	T	.	T	C	T	T	T	T	T	T	T	.	T
chr1	8974910	A	AT	A	T	A	A	A	A	A	T	A	A	A	A	A	A	T	A	T	A	A	A	A
chr1	8974935	C	TC	C	C	C	T	C	C	C	C	C	C	C	T	C	C	C	C	C	C	C	C	C
chr1	8975207	T	TG	T	G	T	G	T	T	T	G	T	T	T	G	T	T	G	T	G	T	T	.	G
chr1	8975386	T	TC	T	T	T	C	T	T	T	T	T	.	T	C	T	T	T	T	T	T	T	.	T
chr1	8975452	T	TC	.	.	T	C	.	.	T	T	T	.	T	C	T	T	T	.	T	.	T	.	T
chr1	8976159	G	AG	.	.	.	.	G	G	.	A	G	.	.	.	.	.	.	G	.	.	.	.	A
chr1	8976171	G	AG	G	.	G	A	G	G	.	G	G	.	.	A	.	G	G	G	.	G	G	.	G
chr1	8976194	T	TG	T	G	T	T	T	T	T	G	T	T	.	T	T	T	G	T	.	T	T	G	G
chr1	8976202	G	AG	G	A	G	G	G	G	G	A	G	G	G	G	G	G	A	G	.	G	G	G	G
chr1	8976233	T	TG	T	G	T	T	T	T	T	G	T	T	T	T	T	T	G	T	G	T	T	G	G
chr1	8976758	A	AG	G	A	A	G	A	G	G	G	G	A	G	G	G	A	G	A	G	G	G	A	A
chr1	8976777	G	AG	A	G	G	A	G	A	A	A	A	.	A	A	A	G	A	G	A	A	A	.	.
chr1	8978762	G	AG	G	A	.	G	G	G	.	.	.	.	.	.	G	.	G	A	.	.	.	.	G
chr1	8978796	T	TC	T	T	.	T	.	.	.	.	C	.	.	.	.	T	T	T	.	.	C	.	T
chr1	8978825	G	AG	G	G	G	G	G	G	.	G	A	.	G	.	G	G	G	G	G	A	A	.	.
chr1	8978926	T	TC	.	T	T	T	T	T	.	T	.	T	T	.	T	T	T	T	T	.	C	.	C
chr1	8978935	A	AC	A	A	A	A	A	A	.	A	C	A	A	.	A	A	A	A	A	C	C	.	C
chr1	8978974	C	AC	C	C	C	C	C	C	C	C	A	C	C	C	C	C	C	C	C	A	A	.	C
chr1	8979010	G	AG	G	G	G	G	G	G	G	G	A	G	G	G	G	G	G	G	G	A	A	.	G
chr1	8979121	G	CG	G	.	G	G	G	G	G	G	C	G	C	G	G	G	G	G	G	C	C	.	C
chr1	8979148	C	TC	C	C	C	C	C	C	C	C	C	C	C	C	C	C	C	C	C	C	C	T	T
chr1	8979247	A	AG	A	.	.	.	.	.	G	.	G	.	.	A	.	.	.	.	.	A	A	.	G
chr1	8979248	G	TG	.	.	.	.	.	.	T	.	T	.	.	G	.	.	.	.	.	G	G	.	.
chr1	8979420	A	AG	A	G	A	A	G	G	A	G	A	A	G	G	A	A	G	G	G	A	A	G	G
chr1	8979529	C	AC	C	.	C	A	.	C	.	C	A	C	.	C	.	C	C	.	C	.	A	.	C
chr1	8979530	T	AT	T	.	.	A	.	T	.	T	.	.	.	.	.	.	T	.	T	.	A	.	T
chr1	8979559	C	CG	C	C	C	C	C	.	.	C	C	C	.	C	C	C	C	C	C	C	C	G	G
chr1	8979609	G	TG	G	G	.	G	G	T	.	T	G	G	G	G	G	G	T	G	T	G	G	.	G
chr1	8979693	C	TC	C	C	C	T	C	C	T	C	C	C	C	C	C	C	C	C	C	C	C	T	T
chr1	8979758	T	TG	T	G	T	G	G	G	.	T	T	G	T	G	G	T	T	G	T	T	T	.	G
chr1	8979854	C	AC	C	A	C	C	A	C	C	C	C	.	C	C	C	C	C	A	C	.	C	C	C
chr1	8979964	C	CG	C	G	C	C	.	.	G	G	.	.	C	G	.	C	.	G	.	.	.	.	.
chr1	8980004	A	AC	A	A	A	A	C	C	A	A	A	A	A	A	A	A	A	A	A	A	A	A	A
chr1	8980011	C	AC	C	A	C	C	C	A	C	A	C	C	C	C	C	C	A	A	A	C	C	C	C
chr1	8980113	C	CG	C	C	C	C	G	C	C	C	C	C	C	C	C	C	C	C	C	.	C	.	G
chr1	8980149	T	AT	T	T	T	T	A	T	T	T	T	T	T	T	T	T	T	T	T	T	T	.	A
chr1	8980164	T	TC	T	T	T	T	C	T	T	T	T	T	T	T	T	T	T	T	T	T	T	.	C
chr1	8980291	A	AG	A	A	A	A	G	A	.	A	A	.	.	.	A	A	A	A	.	A	A	.	G
chr1	9050368	C	AC	C	C	C	C	.	.	C	C	A	C	C	C	.	C	C	C	C	A	A	C	C
chr1	9050378	C	TC	C	C	C	C	.	C	C	C	T	C	C	C	.	C	C	C	C	T	T	C	C
chr1	9050421	G	AG	G	G	G	G	G	G	A	A	G	G	G	A	G	G	A	G	A	G	G	G	G
chr1	9052423	T	TC	T	T	T	.	.	C	.	T	T	C	T	T	T	.	.	.	.	.	.	.	T
chr1	9052449	C	CG	C	C	C	G	C	.	C	C	C	G	G	C	G	G	C	G	C	C	C	G	G
chr1	9052454	T	TC	T	T	T	C	T	.	T	T	T	C	C	T	C	C	T	C	T	T	T	C	C
chr1	9052473	C	TC	T	C	C	T	C	.	C	C	T	T	T	C	T	T	C	T	C	T	T	T	T
chr1	9052548	C	CG	C	C	C	G	C	C	C	C	C	G	G	C	G	G	C	G	C	C	C	G	G
chr1	9052563	C	TC	C	C	C	T	C	C	C	C	C	.	T	C	T	T	C	T	C	C	C	T	T
chr1	9052575	A	AC	A	A	A	C	A	A	A	A	A	C	C	A	C	C	A	C	A	A	A	.	C
chr1	9052677	C	AC	A	C	C	A	C	.	C	C	A	A	A	C	A	A	C	A	C	A	A	A	A
chr1	9052735	C	TC	T	C	C	T	C	.	C	C	T	T	T	C	T	T	C	T	C	T	T	T	T
chr1	9052769	T	TC	.	T	T	C	T	.	T	T	C	.	.	T	C	C	T	C	T	.	C	.	C
chr1	9052778	T	TC	.	T	T	C	T	.	T	T	C	.	C	.	C	C	T	C	T	C	C	.	C
chr1	9052784	T	TC	C	T	T	C	T	.	T	T	C	T	C	T	C	C	T	C	T	C	C	C	C
chr1	9057083	G	AG	.	G	G	A	G	G	G	G	.	.	G	A	.	G	G	G	G	A	.	.	G
chr1	9057182	A	AT	.	A	A	A	A	A	.	A	T	.	A	.	A	A	A	A	A	T	T	.	A
chr1	9057187	T	TC	.	T	T	T	T	T	.	T	.	.	T	.	T	T	T	T	T	C	C	.	T
chr1	9057190	T	TC	.	T	T	T	T	T	.	T	.	.	T	.	T	T	T	T	T	C	C	.	T
chr1	9057534	C	TC	.	C	C	C	T	T	.	C	C	.	C	C	C	C	C	C	.	C	C	.	C
chr1	9057555	G	CG	.	.	G	.	G	.	.	.	C	.	.	.	G	.	G	G	.	C	.	.	G
chr1	9057849	C	TC	C	T	C	C	T	C	.	C	C	.	C	T	T	C	C	C	C	C	C	.	T
chr1	9057852	T	TC	C	C	T	C	C	C	.	T	C	.	T	C	C	C	T	T	T	C	C	.	C
chr1	9057905	T	TC	.	.	.	.	C	.	.	T	.	.	.	.	.	.	T	.	.	.	C	.	.
chr1	9058439	G	CG	.	C	.	G	C	G	.	.	C	.	C	.	.	.	.	.	C	C	.	.	C
chr1	9058500	G	CG	C	C	G	C	C	C	G	G	C	C	G	C	C	C	G	G	G	C	C	C	C
chr1	9058509	C	TC	T	C	C	C	C	C	C	C	T	C	C	C	C	C	C	C	C	T	T	C	C
chr1	9058572	C	AC	C	C	C	C	A	C	C	C	C	A	C	A	A	C	C	C	C	C	C	.	C
chr1	9058860	C	AC	.	.	.	.	.	.	.	.	A	.	.	A	.	C	C	.	.	.	.	.	.
chr1	9058872	A	AG	A	A	A	A	G	A	.	A	A	A	A	A	G	A	A	A	A	A	A	.	A
chr1	9058898	C	AC	A	A	C	A	C	C	C	C	A	C	C	C	C	C	C	C	C	A	A	A	A
chr1	9058931	G	TG	G	T	G	G	G	G	G	G	G	G	G	G	G	G	G	G	G	G	G	T	T
chr1	9058994	G	CG	C	C	G	C	G	C	G	G	C	C	G	C	C	G	G	G	G	C	C	C	C
chr1	9059096	T	TG	G	G	T	G	G	G	T	T	G	G	T	G	T	T	T	T	T	G	G	.	G
chr1	9059264	G	TG	G	G	G	G	G	G	G	G	G	T	G	T	G	G	G	G	G	G	G	G	G
chr1	9059429	G	TG	.	G	G	G	G	T	G	G	T	.	G	G	.	G	G	.	G	T	T	.	G
chr1	9059683	A	ACG	A	C	A	A	C	C	A	A	A	G	A	G	C	A	A	A	A	A	A	.	C
chr1	9059720	T	TC	C	C	.	T	C	C	T	T	C	C	T	C	C	C	T	T	T	C	C	C	C
chr1	9059783	T	TC	.	.	T	T	C	C	.	T	T	.	T	.	.	T	T	T	.	T	T	.	T
chr1	9059920	T	TC	T	C	T	T	T	T	T	T	T	T	T	T	.	T	T	T	T	T	T	.	C
chr1	9059970	T	TC	T	T	.	.	C	C	.	T	T	.	T	.	.	.	T	.	.	T	.	.	T
chr1	9059976	G	CG	G	C	.	.	C	.	.	.	G	.	G	.	.	.	G	.	.	G	.	.	C
chr1	9060019	A	AG	.	G	.	.	G	G	.	A	A	.	A	A	G	.	A	.	.	A	.	.	G
chr1	9123306	T	TC	.	.	T	C	.	C	.	.	.	.	.	.	.	.	T	.	.	.	.	.	C
chr1	9191778	C	TC	.	.	C	.	.	.	C	.	.	.	.	.	.	.	T	.	.	.	T	.	.
chr1	9299137	G	AG	G	G	G	G	A	G	G	G	G	.	G	A	G	A	G	A	G	G	G	.	G
chr1	9299237	G	TG	G	G	G	G	G	T	G	G	G	G	G	G	T	G	G	G	G	G	G	G	G
chr1	9299281	C	TC	C	C	C	C	C	T	C	C	C	C	C	C	T	C	C	C	C	C	C	C	C
chr1	9300626	C	CG	C	G	C	G	G	G	G	G	C	G	C	G	G	C	G	G	G	G	G	G	G
chr1	9300630	G	CG	G	G	G	C	C	G	C	C	G	G	G	G	C	G	C	G	C	G	G	G	G
chr1	9300677	C	AC	C	A	C	C	C	A	C	C	C	A	C	A	C	C	C	A	C	A	A	.	A
chr1	9300706	A	AG	A	A	A	G	G	A	.	G	A	.	A	A	G	A	G	A	.	A	A	A	A
chr1	9300716	G	AG	G	G	G	A	A	G	.	A	G	G	G	G	A	G	A	G	.	G	G	G	G
chr1	9300719	C	CG	C	C	C	G	G	C	G	G	C	C	C	C	G	C	G	C	G	C	C	C	C
chr1	9300821	T	TC	T	C	T	C	C	C	C	C	T	C	T	C	C	T	C	C	C	C	C	C	C
chr1	9300854	T	TC	T	T	T	C	C	T	C	C	T	T	T	T	C	T	C	T	C	T	T	T	T
chr1	9300857	T	TC	T	C	T	C	C	C	C	C	T	C	.	C	C	T	C	C	C	C	C	C	C
chr1	9300896	G	AG	G	A	G	A	A	A	.	A	G	.	G	A	A	G	A	A	A	A	A	.	A
chr1	9300959	C	TC	C	T	C	T	T	T	T	T	C	T	C	T	.	C	T	T	T	T	T	T	T
chr1	9301025	T	TG	T	T	T	G	G	T	G	G	T	T	T	T	G	T	G	T	G	T	T	T	T
chr1	9301058	T	TC	T	C	T	C	C	C	C	C	T	C	T	C	C	T	C	C	C	C	C	C	C
chr1	9301061	A	AC	A	A	A	C	C	A	.	C	A	A	A	A	C	A	C	A	C	A	A	A	A
chr1	9301136	T	TC	T	T	T	C	C	T	C	C	T	.	T	T	C	T	C	T	C	T	T	T	T
chr1	9301166	T	TC	T	T	T	C	C	T	.	C	T	T	T	T	C	T	C	T	C	T	T	T	T
chr1	9301301	G	AG	G	A	G	G	G	A	G	G	G	A	G	A	G	A	G	A	G	G	G	A	A
chr1	9301346	A	AC	A	A	A	A	C	A	.	C	A	C	A	C	C	A	C	C	C	A	A	A	A
chr1	9301365	C	CG	C	C	C	G	G	C	.	G	C	G	C	G	G	C	G	G	G	C	C	C	C
chr1	9301439	T	TC	T	C	T	T	C	C	T	C	T	C	T	C	.	C	C	C	C	T	T	C	C
chr1	9301454	C	TC	C	.	C	T	C	C	T	C	C	C	C	C	.	C	C	.	C	C	C	C	C
chr1	9301455	A	AG	A	.	A	G	G	.	G	G	A	G	A	G	.	G	G	.	G	A	A	G	G
chr1	9301457	C	TC	C	.	C	.	.	.	.	.	C	.	C	T	.	.	.	.	T	C	C	.	T
chr1	9301472	C	TC	C	T	C	T	T	T	T	T	C	.	C	T	T	T	T	T	T	C	C	T	T
chr1	9301553	G	CG	G	C	G	C	C	C	C	C	G	C	G	C	C	C	C	C	C	G	G	C	C
chr1	9301611	C	AC	C	C	C	A	C	C	A	C	C	C	C	C	C	C	C	C	C	C	C	C	C
chr1	9301901	T	TC	.	C	T	T	C	C	T	T	T	.	T	T	C	T	T	T	T	T	T	.	C
chr1	9301906	C	TC	.	T	C	C	T	T	C	C	C	.	C	C	T	C	C	C	C	C	C	.	T
chr1	9301942	T	TC	T	C	T	T	.	C	T	T	T	.	T	.	.	.	T	.	T	T	T	.	C
chr1	9301945	A	AC	A	C	A	A	.	C	A	A	A	.	A	A	.	.	A	.	A	A	A	.	C
chr1	9302052	A	AG	.	.	A	A	.	G	A	A	A	.	.	.	.	A	A	A	A	A	A	.	G
chr1	9302057	T	AT	.	.	T	T	A	A	.	T	T	T	.	.	.	T	T	T	T	T	T	.	A
chr1	9302066	T	TC	T	.	T	T	C	C	T	T	T	T	.	.	.	T	T	T	T	T	T	.	C
chr1	9302108	T	TC	.	C	T	T	C	C	.	T	T	.	.	.	C	T	T	T	.	T	T	C	C
chr1	9302114	C	TC	C	T	C	C	T	T	.	C	C	.	.	.	T	C	C	C	.	C	C	T	T
chr1	9303201	G	AG	G	G	G	G	G	G	G	G	G	A	G	A	G	G	G	A	G	G	G	G	G
chr1	9303243	G	AG	G	G	G	G	A	A	.	G	G	.	G	G	A	G	G	G	G	G	G	G	G
chr1	9303288	C	CG	C	C	C	C	C	C	C	C	C	G	.	G	C	C	C	G	.	C	C	C	C
chr1	9303408	T	TC	T	T	T	T	T	T	T	T	T	C	T	C	T	T	T	C	T	T	T	T	T
chr1	9303420	A	AG	A	A	A	A	G	G	A	A	A	A	A	A	G	A	A	A	A	A	A	A	A
chr1	9303499	G	CG	G	G	G	G	C	C	G	G	G	G	G	G	C	G	G	G	.	G	G	G	G
chr1	9303578	T	TC	T	T	T	T	C	C	T	T	T	C	T	C	C	C	T	C	T	T	T	T	T
chr1	9303582	A	AG	A	A	A	A	G	G	A	A	A	G	A	G	G	G	A	G	A	A	A	A	A
chr1	9303678	G	TG	G	G	G	G	T	T	G	G	G	G	G	G	T	G	G	G	G	G	G	G	G
chr1	9303771	G	AG	G	A	G	G	G	G	G	G	G	.	G	G	G	G	G	G	G	G	G	A	A
chr1	9304249	G	AG	G	G	G	G	G	G	G	G	G	A	G	A	G	G	G	.	G	G	G	G	G
chr1	9304303	A	AG	A	A	A	A	G	G	A	G	A	G	A	G	G	G	G	G	G	A	A	A	A
chr1	9304353	C	TC	C	C	C	C	T	T	C	C	C	C	C	C	T	C	C	C	C	C	C	C	C
chr1	9304393	A	AC	A	A	A	A	C	C	A	C	A	A	A	A	C	C	C	A	C	A	A	A	A
chr1	9304416	T	TG	T	T	T	T	G	G	T	T	T	T	T	T	G	T	T	T	T	T	T	T	T
chr1	9304638	T	TG	T	T	T	T	G	G	T	T	T	.	T	T	G	T	T	T	T	T	T	T	T
chr1	9304662	A	AG	A	A	A	A	G	G	A	A	A	A	A	A	G	G	A	A	A	A	A	A	A
chr1	9304716	G	AG	G	G	G	G	G	G	G	G	G	A	G	A	G	G	G	A	G	G	G	G	G
chr1	9304721	T	TC	T	T	T	T	C	C	T	T	T	T	T	T	C	T	T	T	T	T	T	T	T
chr1	9304741	A	AG	A	A	A	A	G	G	A	A	A	A	A	A	G	A	A	A	A	A	A	A	A
chr1	9305019	T	TG	T	T	T	T	G	G	T	T	T	T	T	T	G	T	T	T	T	T	T	T	T
chr1	9305070	G	AG	G	G	G	A	G	G	A	G	G	G	G	G	G	G	G	G	G	G	G	G	G
chr1	9305075	G	AG	G	G	G	A	G	G	A	G	G	G	G	G	G	G	G	G	G	G	G	G	G
chr1	9305170	T	TC	T	T	T	T	C	C	T	T	T	T	T	T	C	T	T	T	T	T	T	T	T
chr1	9305229	T	TC	T	T	T	C	T	T	C	T	T	C	T	C	T	T	T	C	T	T	T	T	T
chr1	9305256	A	AG	A	A	A	G	G	G	G	G	A	G	A	G	G	G	G	G	G	A	A	A	A
chr1	9305295	T	TC	T	T	T	T	C	C	T	T	T	T	T	T	C	C	T	T	T	T	T	T	T
chr1	9305316	G	AG	G	G	G	G	G	G	G	A	G	G	G	G	G	G	A	G	A	G	G	G	G
chr1	9305745	C	TC	C	C	C	T	C	C	T	C	C	C	C	C	C	C	C	C	C	C	C	C	C
chr1	9305970	C	TC	C	C	C	T	C	C	T	C	C	C	C	C	C	C	C	C	C	C	C	C	C
chr1	9306013	C	CG	C	C	C	C	C	C	C	C	C	G	C	G	C	C	C	G	C	C	C	C	C
chr1	9306066	C	AC	C	C	C	C	C	C	C	C	C	A	C	A	C	C	C	A	C	C	C	C	C
chr1	9306144	C	TC	C	T	C	C	T	T	C	T	C	C	C	C	T	T	T	C	T	C	C	T	T
chr1	9306165	G	CG	G	C	G	C	C	C	C	C	G	.	G	C	C	C	C	C	C	G	G	C	C
chr1	9306393	G	AG	.	A	.	.	.	.	.	A	G	.	.	.	.	A	A	A	.	G	G	.	A
chr1	9306606	C	AC	.	.	.	C	.	C	C	A	.	C	C	.	.	A	A	.	.	C	.	.	.
chr1	9306620	T	TC	.	.	.	T	.	C	T	C	.	.	T	C	.	C	C	.	C	T	.	.	.
chr1	9306688	G	AG	G	G	G	A	G	G	A	G	G	A	G	A	G	G	G	A	G	G	G	G	G
chr1	9306691	A	AG	A	G	A	A	A	A	A	A	A	A	A	A	A	A	A	A	A	A	A	G	G
chr1	9306728	G	CG	G	G	G	C	.	G	C	G	G	C	G	C	C	.	G	C	G	G	G	G	G
chr1	9306740	A	AG	A	.	A	.	.	.	.	A	A	G	A	G	.	.	G	.	A	.	A	.	.
chr1	9306770	C	CG	C	.	C	.	.	.	C	C	C	C	C	C	.	.	C	C	C	C	C	G	G
chr1	9306772	A	AC	A	.	A	.	.	.	A	A	A	A	A	A	.	.	A	A	A	A	A	C	C
chr1	9306782	A	AG	A	A	A	G	G	A	.	.	A	.	A	G	.	.	G	G	.	A	A	A	A
chr1	9307271	C	CG	.	C	C	.	.	G	.	C	.	.	C	.	G	G	C	C	.	C	C	C	C
chr1	9358774	G	AG	.	G	G	G	.	G	.	A	G	G	.	.	.	.	G	A	.	.	.	.	G
chr1	9358819	T	TC	.	C	T	T	C	T	.	C	C	C	.	C	C	C	C	C	C	C	C	.	C
chr1	9358866	G	AG	.	A	G	G	A	G	.	A	.	A	.	.	A	A	G	.	.	A	A	.	A
chr1	9358869	C	TC	.	C	C	C	C	C	.	C	.	C	.	.	C	C	C	.	.	T	T	.	C
chr1	9359056	T	ATG	G	G	T	A	A	T	A	G	G	A	G	A	G	G	G	G	G	G	G	G	G
chr1	9359063	T	TC	T	T	T	C	C	T	C	T	T	C	T	C	T	T	T	T	T	T	T	T	T
chr1	9359125	A	AG	G	G	A	G	G	A	G	G	G	G	G	G	G	G	G	G	G	G	G	G	G
chr1	9359134	T	TG	G	G	T	T	T	T	T	T	G	T	G	T	G	T	G	T	G	G	G	G	G
chr1	9359168	A	AG	G	G	A	G	G	A	G	G	G	.	G	G	.	G	G	.	G	G	G	.	G
chr1	9359210	T	TC	C	T	T	T	T	T	T	T	T	T	T	.	.	.	C	T	.	T	T	.	T
chr1	9359311	C	TC	C	C	C	T	.	C	.	C	C	.	C	T	C	.	C	C	C	C	C	.	C
chr1	9359332	G	CG	C	C	G	C	C	G	.	C	C	.	.	C	C	C	C	C	.	C	C	.	C
chr1	9359546	C	TC	T	C	C	.	.	C	.	.	C	.	C	C	C	.	T	.	T	.	C	.	C
chr1	9361717	G	AG	G	.	G	G	G	G	.	G	A	.	.	G	A	G	G	G	G	A	A	A	A
chr1	9361728	T	TC	T	.	.	T	T	T	.	C	T	.	.	T	T	.	T	C	T	T	T	T	T
chr1	9361830	T	TG	T	T	.	T	T	T	.	G	T	.	.	T	T	.	T	G	.	T	T	.	T
chr1	9362113	T	TC	.	T	T	T	T	T	T	C	T	.	.	T	.	C	T	.	.	T	T	.	T
chr1	9362726	G	AG	G	.	G	.	.	G	G	.	A	G	.	G	A	G	G	.	.	.	.	.	A
chr1	9362732	G	AG	G	.	G	.	.	G	G	.	A	G	.	G	A	G	G	.	.	A	.	.	A
chr1	9363075	G	AG	A	G	G	A	.	G	.	G	G	A	G	A	G	G	A	G	A	.	G	G	G
chr1	9364955	A	AC	A	A	A	A	.	A	.	.	A	.	A	.	.	C	.	C	A	A	A	.	A
chr1	9396872	A	AG	.	G	A	A	.	A	.	A	.	.	G	.	.	A	A	.	.	.	G	.	.
chr1	9396879	C	TC	.	C	C	.	.	T	.	C	.	.	C	.	.	.	T	.	.	.	C	.	.
chr1	9397533	C	AC	C	.	.	.	.	C	.	C	C	.	.	C	.	.	.	C	.	.	.	A	A
chr1	9397707	C	TC	T	C	.	T	T	.	.	C	.	.	.	T	.	C	.	T	.	.	.	.	.
chr1	9397731	A	AT	A	T	.	A	.	A	.	T	.	.	.	A	.	A	.	A	.	.	.	.	.
chr1	9398316	T	TC	.	.	T	C	.	.	.	T	C	.	C	T	.	.	.	T	.	.	.	.	.
chr1	9433786	C	CG	C	.	C	G	.	.	.	.	.	.	.	.	.	.	G	.	.	.	.	.	.
chr1	9433811	A	AG	A	G	A	A	A	A	G	A	A	.	G	G	A	G	G	G	G	G	G	.	G
chr1	9434051	G	CG	G	G	G	G	C	C	G	G	G	.	G	G	.	G	C	G	C	G	G	.	G
chr1	9434247	C	TC	C	T	C	C	T	C	T	T	C	T	T	C	C	T	C	T	C	T	T	C	C
chr1	9434277	G	AG	G	G	G	G	G	A	G	G	G	G	G	G	G	G	A	G	A	G	G	G	G
chr1	9434286	C	CG	C	C	C	G	C	G	.	C	C	G	C	G	C	C	G	C	G	C	C	G	G
chr1	9434325	G	AG	G	G	G	G	G	G	G	G	G	G	G	A	G	G	G	G	G	G	G	A	A
chr1	9434379	C	TC	C	T	C	C	T	T	T	T	T	T	T	.	C	T	T	T	T	T	T	.	.
chr1	9434433	A	AG	A	G	A	A	A	A	G	A	A	A	G	A	A	G	A	G	A	G	G	A	A
chr1	9434493	T	TC	T	T	T	T	T	T	T	C	T	C	T	C	C	T	T	T	T	T	T	C	C
chr1	9434526	T	TC	T	T	T	T	T	C	T	C	T	C	T	C	C	T	C	T	C	T	T	C	C
chr1	9434533	T	TC	T	T	T	T	T	C	T	C	T	C	T	C	C	T	C	T	C	T	T	C	C
chr1	9434555	G	AG	G	.	G	A	.	G	.	G	.	G	.	G	G	A	G	.	G	.	A	G	G
chr1	9434556	T	TC	T	.	T	C	.	T	.	T	.	T	.	T	T	C	T	.	T	.	C	T	T
chr1	9434622	G	AG	G	G	G	G	G	G	G	G	G	A	G	G	G	G	A	G	A	G	G	G	G
chr1	9434787	T	TC	.	T	T	T	T	T	.	C	T	T	T	C	T	T	T	T	T	T	T	.	C
chr1	9434924	A	AG	A	G	A	A	G	G	G	G	G	G	G	G	A	G	G	A	G	G	G	G	G
chr1	9434940	C	CG	C	C	C	C	C	C	C	C	G	C	C	C	C	C	G	C	G	C	C	C	C
chr1	9435060	G	CG	G	G	G	G	.	G	G	.	.	.	.	.	G	G	C	G	.	G	G	C	C
chr1	9435075	A	AG	A	A	A	A	G	A	A	.	G	.	A	.	A	A	G	G	.	A	A	.	G
chr1	9435106	T	TC	T	C	T	T	T	T	.	T	T	.	.	T	T	C	T	T	T	C	C	T	T
chr1	9435120	A	AG	A	G	A	G	.	G	.	A	G	A	.	.	A	G	G	G	G	.	G	.	G
chr1	9435189	T	TC	T	T	T	T	T	T	T	T	T	T	T	T	T	T	T	T	T	T	T	C	C
chr1	9435276	T	TC	T	T	T	T	T	T	.	T	C	C	.	.	T	T	C	T	.	T	T	T	T
chr1	9435344	C	TC	C	T	C	T	.	C	.	C	T	C	T	T	C	T	T	.	T	T	T	T	T
chr1	9435426	G	TG	G	G	G	T	T	G	G	G	T	G	G	G	G	G	G	T	G	G	G	T	T
chr1	9435450	T	TC	T	T	T	C	T	T	T	T	T	T	T	T	T	T	T	T	T	T	T	.	C
chr1	9435453	A	AC	A	A	A	T	C	A	A	A	C	A	A	A	A	A	A	C	A	A	A	.	.
chr1	9435472	A	AG	A	A	A	A	A	A	A	A	A	A	A	A	A	A	A	A	.	A	A	G	G
chr1	9435489	G	AG	G	G	G	G	G	G	G	G	G	.	.	G	G	G	A	G	.	G	G	A	A
chr1	9435513	T	TC	T	C	T	C	T	T	C	T	T	C	C	C	T	C	T	T	T	C	C	T	T
chr1	9435531	T	TC	T	T	T	T	C	T	T	T	C	T	T	T	T	T	C	C	C	T	T	C	C
chr1	9435543	C	TC	C	C	C	T	T	C	C	C	T	T	C	C	C	C	C	T	C	C	C	T	T
chr1	9435555	A	AG	A	A	A	A	A	A	A	A	A	A	A	A	A	A	G	A	G	A	A	A	A
chr1	9435666	C	CG	C	C	C	G	C	C	C	C	C	C	C	C	C	C	C	C	C	C	C	G	G
chr1	9435701	A	AG	A	G	A	G	G	A	G	A	G	.	G	.	A	G	G	G	G	G	G	.	G
chr1	9435738	A	AG	A	G	A	G	G	A	G	A	G	G	G	G	A	G	G	G	G	G	G	.	G
chr1	9435778	G	AG	G	G	G	G	G	G	G	G	A	G	G	G	G	G	G	A	G	G	G	G	G
chr1	9435794	T	TG	T	T	T	T	T	T	T	T	G	.	T	T	T	T	T	G	T	T	T	T	T
chr1	9435805	G	AG	G	G	G	G	G	G	G	G	.	.	G	G	G	G	A	G	A	G	G	G	G
chr1	9435822	T	TC	T	.	T	.	C	T	C	.	T	.	.	.	.	.	T	.	.	C	C	.	.
chr1	9435824	C	TC	C	.	C	.	T	T	T	C	T	T	.	.	.	.	T	.	.	T	T	.	.
chr1	9435937	G	AG	G	G	G	G	G	G	G	G	G	.	G	G	A	G	G	A	G	G	G	.	G
chr1	9435940	T	TC	T	T	T	T	T	T	T	T	T	.	T	T	C	T	T	C	T	T	T	.	C
chr1	9436114	T	TC	T	T	T	T	T	T	T	T	T	T	T	T	T	T	T	T	T	T	T	C	C
chr1	9436128	T	TC	T	T	T	T	T	C	T	T	T	T	T	T	T	T	T	T	T	T	T	C	C
chr1	9436153	A	AG	A	.	A	A	A	G	A	A	G	G	A	A	G	A	G	A	.	A	A	.	G
chr1	9436167	C	TC	C	.	C	T	T	C	T	C	C	C	T	T	C	T	C	T	C	T	T	C	C
chr1	9436170	G	AG	G	.	G	A	A	A	A	G	A	A	A	A	A	A	A	A	A	A	A	A	A
chr1	9436429	A	AG	A	.	A	G	G	A	.	A	.	.	G	G	A	G	A	G	.	G	G	.	A
chr1	9436432	A	AG	A	.	A	G	G	G	.	A	.	.	G	G	G	G	G	G	.	G	G	.	G
chr1	9436464	A	AT	A	.	A	A	.	.	.	A	.	.	A	A	.	A	T	.	.	A	A	.	T
chr1	9436470	C	CG	C	.	C	G	.	.	.	C	.	.	G	G	.	G	G	.	.	G	G	.	G
chr1	9436485	G	AG	G	A	G	A	A	A	.	G	A	A	A	A	A	A	A	A	.	A	A	A	A
chr1	9436488	A	AG	A	A	A	G	G	A	.	A	A	G	G	G	A	G	A	G	A	G	G	G	G
chr1	9436525	G	CG	G	C	G	G	C	.	.	G	.	.	.	C	C	C	C	C	.	C	C	.	C
chr1	9436792	G	AG	G	A	G	A	A	A	A	G	A	.	G	A	.	A	A	.	.	G	G	G	G
chr1	9436798	T	TC	T	C	T	T	.	T	C	T	C	.	T	C	.	T	.	.	.	T	T	T	T
chr1	9436801	T	TC	T	C	T	T	.	T	T	T	T	.	T	T	.	T	C	.	C	T	T	T	T
chr1	9436804	T	TC	T	T	T	C	.	C	.	T	T	.	T	.	.	C	T	.	T	T	T	.	T
chr1	9436806	T	TC	T	C	T	T	T	T	.	T	T	.	T	T	.	T	C	.	C	T	T	.	T
chr1	9436943	G	CG	G	C	G	C	G	C	C	G	C	C	G	C	G	C	C	C	C	G	G	G	G
chr1	9436947	A	AC	A	C	A	A	A	C	C	A	C	C	A	C	A	C	C	C	C	A	A	A	A
chr1	9437011	G	AG	G	G	G	A	G	G	G	G	G	G	G	G	A	G	G	A	G	G	G	G	G
chr1	9437046	C	CG	C	G	C	C	C	G	G	C	G	G	C	G	C	G	G	C	G	C	C	C	C
chr1	9437050	G	AG	G	A	G	G	G	A	A	G	A	G	G	A	G	A	A	G	A	G	G	G	G
chr1	9437056	T	TC	T	C	T	T	C	C	C	T	.	C	C	C	T	C	C	T	C	C	C	C	C
chr1	9437092	T	TC	T	.	T	T	.	C	C	T	.	.	.	C	T	C	C	T	C	.	.	T	.
chr1	9437094	G	TG	G	.	G	G	.	T	T	G	.	.	.	T	G	.	T	G	T	.	.	G	.
chr1	9437164	A	AT	A	A	A	T	.	.	T	A	.	.	.	.	.	.	.	.	.	.	.	.	.
chr1	9491257	A	AG	A	G	A	G	G	A	.	G	G	G	G	G	A	G	G	G	G	G	G	A	A
chr1	9491280	T	TCG	T	G	T	G	C	T	G	C	G	G	G	C	T	G	G	G	G	C	C	T	T
chr1	9491307	C	TC	C	T	C	T	T	C	T	T	T	.	.	.	C	T	T	T	T	T	T	C	C
chr1	9499458	T	TC	.	.	.	C	C	T	.	.	C	.	.	C	.	C	C	C	C	C	.	.	T
chr1	9523607	G	AG	G	A	G	A	A	G	.	A	A	.	A	.	G	A	A	A	.	A	A	.	G
chr1	9526231	A	AG	A	G	A	G	G	A	.	G	G	G	G	G	A	G	G	G	.	G	G	A	A
chr1	9526267	T	TC	T	C	T	C	C	T	C	C	C	C	C	C	T	C	C	C	.	C	C	T	T
chr1	9526961	T	TC	T	C	T	C	C	C	.	C	C	.	C	C	C	C	C	C	C	C	C	T	T
chr1	9527558	G	AG	.	A	G	A	.	A	.	A	A	.	A	.	G	A	A	.	.	A	A	.	G
chr1	9544567	T	TG	T	G	T	G	G	T	G	G	G	.	G	.	T	G	G	G	G	G	G	T	T
chr1	9544570	G	AG	G	G	G	G	G	G	G	A	G	.	G	A	G	G	G	G	G	A	A	G	G
chr1	9545870	G	TG	G	T	G	T	G	G	T	T	T	T	T	T	G	T	T	T	T	T	T	G	G
chr1	9545882	C	TC	C	T	C	T	T	C	T	T	T	T	.	T	C	T	T	T	T	T	T	C	C
chr1	9562078	C	AC	C	C	C	C	C	C	.	A	C	.	.	A	C	C	C	C	C	A	A	C	C
chr1	9562191	C	TC	C	T	C	T	C	C	T	T	T	T	T	T	C	T	T	T	T	T	T	C	C
chr1	9562206	G	AG	G	G	G	G	G	G	.	A	G	G	G	A	G	G	G	G	.	A	A	G	G
chr1	9563852	C	AC	C	.	C	.	.	C	.	.	A	.	C	A	.	C	.	.	.	.	A	.	.
chr1	9564273	G	CG	.	.	C	.	G	G	.	.	.	.	G	.	.	.	G	.	.	.	C	.	C
chr1	9568051	C	TC	C	T	C	T	C	C	T	T	T	T	T	T	C	T	T	T	T	T	T	C	C
chr1	9572554	T	TC	T	C	T	C	C	C	C	C	C	C	C	C	T	C	C	C	C	C	C	T	T
chr1	9572749	G	AG	G	.	G	A	.	G	A	A	.	A	.	A	G	A	A	.	A	A	A	G	G
chr1	9572816	A	AG	A	A	A	A	A	A	A	G	A	A	A	G	A	A	A	A	A	G	G	A	A
chr1	9572840	A	AG	A	G	A	G	A	A	G	A	G	G	G	A	A	G	G	G	G	A	A	A	A
chr1	9572905	A	AT	A	T	A	T	T	A	T	T	T	T	T	T	A	T	T	T	T	T	T	A	A
chr1	9572974	A	AT	A	T	A	T	T	T	.	T	T	.	T	T	.	T	T	T	.	T	T	.	A
chr1	9573011	A	AG	.	G	A	G	.	A	G	G	G	.	.	.	A	.	G	G	.	G	G	.	A
chr1	9573035	C	TC	.	T	C	T	.	C	T	T	T	.	T	.	C	T	T	T	.	T	T	.	C
chr1	9580160	T	AT	T	A	T	A	A	T	.	.	A	.	.	.	.	A	A	.	.	.	.	T	T
chr1	9580362	G	TG	G	T	G	T	.	G	G	T	T	T	T	T	.	.	.	T	T	.	T	.	G
chr1	9580441	T	TC	T	C	T	C	.	T	.	C	C	.	.	.	.	.	C	C	C	T	T	.	T
chr1	9580586	T	TC	T	C	T	T	.	C	T	T	T	.	T	T	.	T	.	T	.	.	T	.	T
chr1	9580604	T	TC	C	C	T	C	.	.	T	C	C	.	.	C	.	C	.	C	C	C	C	.	C
chr1	9580616	A	AG	G	.	A	A	.	.	.	A	A	.	.	.	.	A	A	A	A	.	A	.	G
chr1	9580795	T	TC	C	T	T	T	T	C	T	T	T	.	T	.	.	T	T	T	T	T	T	.	C
chr1	9580864	C	TC	C	C	C	T	C	C	C	T	T	C	T	T	C	.	T	T	T	C	C	C	C
chr1	9580885	C	TC	C	C	C	C	C	C	C	C	C	.	C	C	C	.	C	C	C	T	T	C	C
chr1	9580900	G	AG	A	G	G	G	G	G	G	G	G	.	G	G	G	.	G	G	G	G	G	.	A
chr1	9580960	C	TC	T	C	C	C	C	T	C	C	C	C	C	C	C	C	C	C	C	T	T	T	T
chr1	9580990	C	TC	C	C	C	T	.	C	C	T	T	C	.	T	.	T	T	T	T	C	C	C	C
chr1	9581096	T	TC	T	T	T	T	T	T	T	T	T	T	T	T	T	T	T	T	.	C	C	T	T
chr1	9581119	G	AG	G	G	G	G	G	G	G	G	G	.	G	G	G	G	G	G	.	A	A	.	G
chr1	9581179	T	TC	.	T	T	.	T	C	T	T	T	.	T	.	.	T	T	.	.	T	.	.	C
chr1	9581437	A	AG	.	.	A	.	.	A	.	.	.	.	.	.	.	.	.	.	.	G	G	.	A
chr1	9581720	C	CG	C	G	.	C	G	C	C	C	.	.	C	C	.	C	C	.	C	.	C	.	C
chr1	9581723	A	AG	G	A	.	G	A	G	.	G	.	.	G	G	.	G	G	.	G	.	G	.	G
chr1	9581769	G	AG	.	.	G	G	A	G	.	G	.	.	G	G	.	G	G	G	.	A	.	.	G
chr1	9584781	A	AG	.	.	A	.	.	.	.	.	.	.	.	.	.	.	G	A	.	.	.	.	G
chr1	9806395	G	AG	.	.	G	.	.	G	.	.	.	.	.	.	.	A	G	.	.	A	.	.	A
chr1	9806470	C	AC	.	A	C	.	.	C	.	C	.	A	.	.	.	A	C	A	.	.	A	.	A
chr1	9806517	C	CG	C	G	C	C	.	C	.	C	C	.	.	C	.	G	C	G	.	G	G	G	G
chr1	9806522	T	TC	T	C	T	T	.	T	.	T	T	.	.	T	.	C	T	C	.	C	C	C	C
chr1	9806676	T	TC	T	C	T	T	T	C	T	T	C	C	C	T	T	C	T	C	C	C	C	C	C
chr1	9806769	G	CG	G	C	G	G	.	G	.	G	G	C	G	G	G	C	G	C	C	C	C	C	C
chr1	9806826	T	TC	T	C	T	T	.	C	T	T	C	C	C	T	.	C	T	C	C	C	C	C	C
chr1	9806847	C	TC	C	T	C	C	.	C	C	C	C	T	C	C	.	T	C	T	C	.	C	C	C
chr1	9806852	T	TG	.	G	T	T	.	G	T	T	G	.	G	.	.	G	T	G	G	.	G	G	G
chr1	9806928	T	TC	.	C	T	T	.	.	.	T	T	.	.	.	.	C	T	.	.	.	C	.	C
chr1	9807082	G	CG	G	C	G	G	.	C	.	G	C	.	.	G	.	C	G	C	.	.	.	.	C
chr1	9807103	A	AG	A	G	A	A	.	G	.	A	G	.	.	A	.	G	A	.	.	G	G	.	G
chr1	9807235	A	AG	A	G	A	A	.	G	.	A	.	G	G	A	.	G	.	G	G	.	G	G	G
chr1	9807334	A	AG	A	G	A	A	A	G	A	A	.	.	.	A	A	G	A	G	G	G	G	.	G
chr1	9807349	C	TC	C	C	C	C	C	C	C	C	C	.	T	C	C	C	C	C	T	T	T	.	T
chr1	9807505	G	AG	G	G	G	G	.	.	.	G	.	.	.	.	.	G	G	G	.	.	A	.	A
chr1	9807508	A	AG	A	G	A	A	.	.	.	A	.	.	.	.	.	G	A	G	.	.	G	.	G
chr1	9807652	G	AG	G	A	G	G	.	A	G	G	.	.	A	G	G	A	G	A	.	.	.	.	A
chr1	9807704	C	AC	C	A	C	C	C	A	C	C	A	.	.	C	C	A	C	A	.	A	A	A	A
chr1	9807748	C	TC	C	T	C	C	.	T	C	C	.	.	.	C	.	T	C	T	T	.	T	T	T
chr1	9807759	C	TC	C	T	C	C	.	T	C	C	.	.	.	.	.	T	C	T	C	C	C	C	C
chr1	9807822	T	TC	T	C	T	.	.	C	.	T	.	C	C	T	T	C	T	C	.	.	C	.	C
chr1	9808060	T	AT	.	A	T	T	T	T	.	.	T	.	T	.	.	A	T	A	.	T	T	.	T
chr1	9808174	C	AC	C	C	C	C	.	C	.	C	.	.	.	C	.	C	C	.	.	.	A	.	A
chr1	9808188	A	AG	.	G	A	A	.	G	.	A	.	.	G	.	.	G	A	G	G	G	G	.	G
chr1	9808297	T	AT	T	A	T	.	.	.	.	.	.	A	.	.	.	A	.	A	.	.	T	.	T
chr1	9808419	G	AG	G	A	G	.	.	G	.	G	.	.	.	G	G	A	.	A	.	.	G	.	G
chr1	9808502	G	TG	.	T	G	G	.	G	.	G	T	.	.	G	.	T	.	T	.	.	G	.	G
chr1	9808567	G	AG	G	A	G	.	.	G	G	G	.	.	.	G	.	A	G	A	G	.	.	.	G
chr1	9808594	A	AC	A	C	A	A	.	C	A	A	.	.	.	A	.	C	A	C	C	.	C	C	C
chr1	9808621	G	AG	G	G	G	G	.	G	.	G	.	.	.	.	.	.	G	.	A	.	A	.	A
chr1	9808678	G	AG	.	A	G	G	.	G	.	G	A	.	.	.	.	A	.	A	.	G	G	.	G
chr1	9808705	C	TC	.	T	C	C	.	C	.	C	C	.	.	.	.	T	C	T	.	C	.	.	.
chr1	9808738	A	AG	A	G	A	A	.	A	.	A	.	.	.	.	A	G	A	.	.	.	.	.	.
chr1	9808801	C	AC	C	A	C	C	C	C	.	C	A	.	.	C	C	A	C	A	.	C	C	.	C
chr1	9808873	C	TC	.	C	C	.	.	C	C	.	C	.	.	C	.	.	C	C	.	.	T	.	T
chr1	9808882	C	TC	.	T	C	C	.	C	C	C	C	.	.	.	.	T	C	T	C	.	.	C	C
chr1	9808906	T	AT	.	A	T	.	T	T	T	T	T	.	T	.	.	A	T	A	T	.	T	T	T
chr1	9809077	C	TC	C	C	C	C	.	C	.	C	C	.	T	.	C	C	C	C	T	.	T	.	T
chr1	9809116	G	TG	G	G	G	G	.	.	.	G	.	.	.	G	G	G	G	G	.	.	T	T	T
chr1	9809236	G	CG	G	C	G	G	.	.	.	G	C	C	.	.	.	C	G	C	.	.	.	.	G
chr1	9809398	C	TC	.	T	C	C	.	C	.	C	.	.	.	C	C	T	C	.	.	.	.	.	C
chr1	9809534	C	CG	C	G	C	C	C	G	.	C	G	.	.	C	.	C	C	G	.	C	C	.	C
chr1	9809568	C	TC	C	T	C	C	.	C	.	C	C	T	.	.	C	C	C	T	.	C	C	.	C
chr1	9809637	C	TC	.	C	C	C	.	T	.	C	T	C	.	C	.	C	T	C	.	.	C	.	C
chr1	9809667	A	AG	A	G	A	A	A	A	.	A	A	.	.	A	.	A	.	G	A	.	A	.	A
chr1	9912110	C	TC	.	.	C	.	.	T	.	.	.	.	C	.	.	C	C	T	.	.	C	.	C
chr1	9912112	G	AG	.	.	G	.	.	A	.	.	.	.	G	.	.	A	A	A	.	.	G	.	G
chr1	9912176	T	TG	G	T	T	T	T	T	T	T	T	T	T	T	.	G	G	T	T	.	T	T	T
chr1	9912274	C	TC	T	.	C	C	C	C	C	C	C	C	C	C	.	T	T	C	C	.	.	C	C
chr1	9912353	T	TC	.	T	.	C	.	C	.	C	C	.	T	C	.	T	.	C	T	.	T	.	T
chr1	9912394	A	AG	.	A	.	G	.	.	G	.	.	.	.	G	.	G	.	G	.	.	.	.	A
chr1	9912544	G	TG	T	.	.	.	.	.	.	G	.	.	.	G	G	T	T	.	.	.	G	.	G
chr1	9912574	A	AC	C	C	.	C	C	C	.	C	C	.	.	C	C	C	C	C	A	.	C	.	A
chr1	9912577	C	TC	T	C	.	C	C	C	.	C	C	.	.	C	C	T	T	.	C	.	C	.	C
chr1	9912631	A	AC	C	C	A	A	.	.	.	A	A	.	A	A	A	C	C	A	A	A	A	A	A
chr1	9912637	C	TC	T	C	C	C	C	C	.	C	C	.	C	C	C	T	T	C	C	C	C	C	C
chr1	9912679	C	AC	A	C	C	C	C	C	C	C	C	C	C	C	C	A	A	C	C	C	C	.	C
chr1	9913647	T	TG	G	G	T	.	G	G	G	G	G	G	G	G	G	G	G	G	T	G	G	.	T
chr1	9913864	T	TC	C	C	T	T	T	T	T	T	T	C	T	T	T	C	C	T	.	T	T	.	T
chr1	9922302	G	TG	T	T	G	G	G	G	.	G	G	T	.	G	G	T	T	G	G	G	G	.	G
chr1	9922338	T	TC	C	C	T	C	C	C	C	C	C	C	.	C	C	C	C	.	.	C	C	.	T
chr1	9989779	A	AG	A	A	A	G	G	A	A	G	A	A	G	A	A	A	A	A	A	A	A	A	A
chr1	9989806	G	TG	G	G	G	G	G	T	G	G	G	T	G	G	G	T	G	G	G	G	G	G	G
chr1	9989853	A	AG	A	A	A	A	A	G	A	A	A	G	A	A	A	G	A	.	A	.	A	A	A
chr1	9989854	C	TC	T	C	C	C	C	C	C	C	C	C	C	C	C	C	T	C	C	.	C	C	C
chr1	9989878	C	TC	.	C	C	T	T	.	.	T	C	C	.	.	.	C	C	C	.	.	C	.	C
chr1	9990537	A	AG	A	.	A	G	G	A	.	G	A	.	G	A	.	A	A	A	.	A	A	A	A
chr1	9992365	G	AG	.	G	G	G	G	A	G	G	G	.	G	G	G	A	G	G	G	G	G	G	G
chr1	9992370	T	TG	.	T	T	T	T	T	G	T	T	G	T	G	G	T	G	G	T	T	T	T	T
chr1	9992394	T	TC	C	T	T	T	T	C	T	T	T	T	T	T	T	C	T	T	T	T	T	T	T
chr1	9992416	G	AG	A	A	G	A	A	A	A	A	A	A	A	A	A	A	A	A	G	G	G	G	G
chr1	9992599	G	AG	G	G	G	A	A	G	G	A	A	.	A	G	G	G	G	G	G	G	G	.	G
chr1	9992614	T	TG	.	.	T	.	.	G	.	G	G	.	G	.	.	G	.	.	T	.	T	.	T
chr1	10033620	C	TC	.	C	.	T	.	.	.	C	.	.	.	T	.	.	.	C	.	.	C	.	C
chr1	10033753	G	AG	.	.	.	A	.	.	.	.	.	.	.	.	.	A	.	.	G	.	.	.	G
chr1	10034857	G	CG	C	.	G	C	.	.	C	.	.	G	.	.	C	C	.	C	.	G	.	.	G
chr1	10035019	G	AG	G	G	G	G	G	A	G	A	A	.	.	G	G	G	G	G	.	A	A	.	A
chr1	10035795	T	TC	.	T	T	T	T	.	.	.	T	C	.	T	T	C	.	T	C	.	.	.	C
chr1	10036124	A	AT	.	A	.	.	T	.	.	.	T	.	.	A	T	.	.	.	.	.	T	T	T
chr1	10036303	A	AC	.	.	A	.	A	.	.	.	.	.	A	.	.	.	.	.	C	C	C	.	C
chr1	10036867	T	TC	.	T	T	T	C	.	.	.	.	.	.	T	.	.	T	C	.	.	.	.	C
chr1	10037131	T	TC	C	C	T	T	C	.	C	T	T	C	.	T	T	T	C	T	.	C	C	.	C
chr1	10037185	C	TC	C	T	C	T	T	.	T	T	T	C	.	T	C	C	T	.	.	C	C	C	C
chr1	10037209	T	TG	G	G	T	.	G	.	G	G	G	G	.	G	T	T	G	.	G	G	G	G	G
chr1	10037259	G	AG	G	A	G	G	.	G	A	G	G	G	G	G	G	G	G	G	G	G	G	G	G
chr1	10037305	T	AT	A	T	T	T	T	T	T	T	T	.	T	T	A	A	T	T	A	.	A	.	A
chr1	10037310	C	AC	C	C	C	A	C	A	C	C	C	.	C	C	C	C	A	A	C	.	C	.	C
chr1	10037314	G	AG	A	G	G	A	G	A	G	G	G	.	G	G	A	A	A	A	A	.	A	.	A
chr1	10088718	G	CG	.	.	G	C	.	.	.	.	.	.	.	.	G	.	G	.	.	C	C	.	G
chr1	10088792	T	TC	C	T	T	C	.	T	C	T	.	T	.	.	T	.	T	T	.	C	C	.	T
chr1	10088794	G	AG	A	G	G	A	.	G	A	G	.	G	.	.	G	.	G	G	.	A	A	.	G
chr1	10088810	A	AG	G	A	A	G	.	G	.	.	G	.	G	.	G	.	A	G	.	G	G	.	G
chr1	10088829	T	TC	T	T	T	T	C	C	.	T	T	.	T	T	G	T	T	T	.	T	T	C	C
chr1	10088868	A	AT	T	A	A	T	T	T	A	.	T	.	A	A	T	T	A	T	T	T	T	.	T
chr1	10089392	A	AC	C	.	A	C	A	A	.	C	C	.	C	.	C	A	A	.	C	C	C	C	.
chr1	10089424	A	AG	.	.	A	G	A	A	G	G	G	.	G	.	G	G	A	.	G	G	G	G	.
chr1	10089425	G	AG	.	.	G	G	G	G	A	A	G	.	A	.	G	G	G	.	G	G	G	G	.
chr1	10089472	A	AC	.	.	A	.	A	A	C	.	.	.	C	.	.	.	A	.	.	.	.	.	.
chr1	10089504	G	TG	.	.	G	.	G	.	T	.	.	.	.	.	.	.	G	.	.	.	T	.	.
chr1	10089585	T	TC	C	.	T	.	.	.	.	.	T	.	.	.	.	.	.	.	T	C	C	.	.
chr1	10092515	G	AG	.	G	.	A	G	G	G	G	G	.	G	A	G	G	G	G	.	A	A	A	A
chr1	10092537	G	TG	.	G	.	T	.	G	G	G	G	.	G	.	.	G	G	G	.	T	T	.	T
chr1	10092714	T	TC	C	C	T	C	.	.	.	C	C	C	C	C	.	C	T	C	C	C	C	.	C
chr1	10092728	C	TC	T	C	C	T	C	.	C	C	C	C	C	T	.	C	C	C	T	T	T	.	T
chr1	10092761	A	AG	G	A	.	G	.	.	A	A	A	.	A	G	.	A	A	A	G	.	G	.	G
chr1	10092865	C	AC	A	C	C	A	C	A	C	C	C	C	C	A	C	C	C	C	A	C	C	A	A
chr1	10093142	G	AG	G	G	G	G	.	A	G	G	G	G	G	A	G	G	G	G	A	G	G	.	A
chr1	10093159	C	TC	C	T	C	C	.	C	C	T	C	C	C	C	C	C	C	C	C	C	C	.	C
chr1	10093201	A	AG	A	G	A	A	.	A	A	G	A	A	A	A	A	A	A	A	A	A	A	.	A
chr1	10093409	A	AG	A	G	.	A	A	A	.	G	A	.	A	A	A	A	A	A	A	A	A	A	A
chr1	10093412	T	TC	T	T	.	T	T	C	.	T	T	.	T	C	T	T	T	T	C	T	T	C	C
chr1	10094830	A	AG	A	A	A	A	.	G	G	A	G	.	G	G	G	G	A	G	.	G	G	.	G
chr1	10095059	C	TC	C	T	C	C	C	C	C	T	C	C	C	C	C	C	C	C	C	C	C	C	C
chr1	10095526	G	AG	A	A	G	A	G	A	A	A	A	A	A	A	A	A	G	A	A	A	A	.	A
chr1	10096183	T	TC	T	C	.	T	T	C	C	C	C	C	C	C	C	C	T	C	C	C	C	.	C
chr1	10096204	T	AT	A	A	.	A	T	A	A	A	A	A	A	A	A	A	T	A	A	A	A	.	A
chr1	10096289	C	TC	.	T	C	C	C	T	.	T	T	T	T	T	T	T	C	T	T	T	T	T	T
chr1	10096325	A	AG	.	G	A	G	A	G	.	G	G	.	G	.	G	G	A	G	G	G	G	.	G
chr1	10096431	C	CG	G	C	C	G	.	G	G	C	G	.	G	G	.	G	C	G	G	G	G	.	G
chr1	10096474	G	CG	.	C	G	C	G	C	C	C	C	.	C	C	.	C	G	C	C	C	C	.	C
chr1	10096552	A	AG	G	.	A	G	A	A	A	.	A	.	A	A	A	A	A	A	A	A	A	A	A
chr1	10096559	G	TG	G	.	G	G	G	T	T	.	T	.	T	T	T	T	G	T	T	T	T	T	T
chr1	10096587	T	TC	.	.	T	.	T	C	C	.	.	.	C	C	.	C	T	.	C	C	C	.	C
chr1	10222208	C	CG	.	C	C	.	C	.	C	C	G	.	.	G	.	G	C	G	C	G	.	C	.
chr1	10222249	A	AG	G	G	A	G	.	G	.	G	.	.	G	G	.	.	A	.	.	.	.	.	G
chr1	10222286	G	AG	A	A	G	A	G	A	A	A	A	A	A	A	A	A	G	A	A	A	A	A	A
chr1	10222407	C	CG	G	C	C	G	C	C	C	C	C	.	C	C	C	C	C	C	C	C	C	C	C
chr1	10222410	G	CG	G	G	G	G	G	C	C	G	C	.	C	C	C	C	G	C	C	C	C	C	C
chr1	10222413	G	CG	G	G	G	G	G	G	G	G	C	.	C	G	.	.	G	G	G	.	.	.	.
chr1	10222629	G	CG	.	G	G	G	.	G	G	G	G	.	.	G	G	G	G	G	C	G	G	.	C
chr1	10222765	T	TC	C	T	T	C	T	T	T	T	T	T	T	T	T	T	T	T	T	T	T	T	T
chr1	10222775	G	AG	A	A	G	A	G	A	.	A	A	A	A	A	A	A	G	A	A	A	A	A	A
chr1	10222791	G	AG	G	A	G	G	G	A	.	A	A	A	A	A	A	A	G	A	.	A	A	.	A
chr1	10222807	A	AG	.	G	A	A	A	G	.	G	G	.	G	.	G	G	A	.	.	.	G	.	G
chr1	10223604	A	AT	.	.	.	.	.	.	.	T	T	.	T	.	.	T	.	A	.	A	.	.	A
chr1	10223682	G	TG	.	G	.	.	.	T	.	G	T	.	.	.	.	.	.	T	.	T	.	.	.
chr1	10223683	G	TG	.	G	.	.	.	T	.	G	T	.	.	.	.	.	.	T	.	T	.	.	.
chr1	10224231	A	AC	C	A	A	C	.	A	A	A	A	A	A	A	A	A	A	A	A	A	A	.	A
chr1	10224237	A	AG	A	G	A	A	.	G	G	G	G	G	G	G	G	G	A	G	G	G	G	.	G
chr1	10231098	C	CG	.	G	C	C	C	G	G	G	G	G	G	G	G	G	C	G	G	G	G	G	G
chr1	10231148	T	TG	T	.	T	T	T	.	.	.	.	.	.	.	.	G	T	.	.	G	.	.	T
chr1	10231156	G	CG	C	G	G	C	G	G	.	G	G	.	.	G	G	G	G	G	G	G	G	.	G
chr1	10231198	G	AG	A	G	G	A	G	G	.	G	G	.	.	G	.	G	G	G	G	.	G	.	G
chr1	10231204	C	TCG	C	T	C	C	C	T	.	T	G	.	.	.	.	G	C	G	T	.	G	.	T
chr1	10410877	G	AG	A	G	G	A	G	G	.	G	G	.	.	G	.	G	G	G	.	G	G	.	G
chr1	10426242	T	TC	C	C	T	C	.	.	C	.	.	.	C	C	.	C	T	.	.	C	C	.	C
chr1	10427194	C	TC	.	C	.	T	.	.	.	C	C	.	C	.	.	C	C	T	.	.	C	.	C
chr1	10431161	G	AG	.	.	.	G	.	G	.	A	.	.	.	.	A	.	.	.	.	.	.	.	G
chr1	10431417	T	TG	.	.	T	.	.	.	.	.	.	.	.	.	T	G	T	G	.	.	.	.	.
chr1	10431472	G	AG	A	G	G	A	G	G	G	G	G	G	G	G	G	G	G	G	G	G	G	G	G
chr1	10432219	C	TC	T	.	C	T	C	.	C	C	C	.	C	.	.	C	C	.	.	C	C	.	C
chr1	10436097	T	TC	.	C	.	.	C	T	.	C	T	.	T	T	T	T	T	.	.	.	.	T	T
chr1	10436145	C	AC	.	C	C	A	C	C	A	C	C	A	A	A	.	C	C	A	.	.	A	A	A
chr1	10436152	A	AC	.	C	A	C	C	C	C	C	A	C	C	C	.	A	A	C	C	C	C	C	C
chr1	10436215	G	CG	.	.	G	.	.	C	G	.	G	.	G	.	.	G	G	G	.	.	.	.	C
chr1	10436218	T	TG	.	.	T	.	.	G	T	.	T	.	T	.	.	T	T	T	.	.	.	.	G
chr1	10436233	C	CG	G	G	C	.	.	.	C	G	C	.	C	.	.	C	C	C	G	.	.	.	G
chr1	10436315	T	AT	.	T	T	A	.	T	T	T	T	.	T	.	.	T	T	T	.	A	A	.	A
chr1	10436321	C	TC	.	T	C	C	.	T	C	.	C	.	C	.	.	C	C	C	.	C	C	.	C
chr1	10436338	C	CG	G	.	C	G	.	.	C	.	C	.	.	.	.	C	C	C	.	.	G	.	.
chr1	10436403	C	AC	.	C	C	C	.	C	C	C	C	C	C	A	A	C	C	C	A	C	C	A	A
chr1	10436415	G	AG	.	G	G	A	G	G	G	G	G	.	G	G	G	G	G	G	G	A	A	G	G
chr1	10436543	G	TG	.	G	G	.	G	T	.	G	.	.	.	.	.	G	G	.	T	T	T	.	T
chr1	10487099	A	AG	.	G	A	G	A	.	.	G	.	.	G	G	A	A	A	.	A	.	.	.	A
chr1	10538273	C	TC	C	.	C	C	.	.	.	.	C	.	C	.	.	.	T	C	.	C	C	.	T
chr1	10538483	C	CG	.	.	C	C	G	.	.	.	C	.	.	.	G	C	G	.	.	C	C	.	.
chr1	10542540	C	TC	.	C	C	.	C	T	.	C	.	.	.	C	C	T	C	C	.	T	T	.	T
chr1	10542594	T	TC	C	T	T	C	T	C	.	T	T	.	C	T	T	C	T	T	C	C	C	C	C
chr1	10543130	T	TC	.	.	T	.	T	.	C	C	.	.	.	.	T	.	T	C	.	.	.	.	.
chr1	10543167	C	TC	T	T	C	T	C	T	.	T	T	C	.	T	.	.	C	.	.	T	T	.	T
chr1	10543178	A	AG	A	G	A	G	A	G	.	G	G	A	.	G	.	G	A	A	.	G	G	.	G
chr1	10543258	A	AG	.	.	A	.	A	.	.	G	G	.	.	.	A	.	A	.	.	.	.	.	.
chr1	10543436	G	AG	A	A	G	A	G	A	A	A	A	A	A	A	A	A	G	A	A	A	A	A	A
chr1	10543826	C	AC	C	C	C	A	C	C	.	C	C	A	C	C	C	C	C	C	C	C	C	C	C
chr1	10544213	G	AG	G	G	G	G	G	G	G	G	G	G	G	.	G	G	G	G	A	A	A	.	A
chr1	10544246	G	CG	G	G	G	G	G	G	G	G	G	G	G	C	G	G	G	G	C	C	C	C	C
chr1	10544408	T	TC	T	T	T	C	T	T	T	T	T	C	T	T	T	T	T	T	T	T	T	T	T
chr1	10544633	G	AG	G	G	G	G	G	G	G	G	G	G	G	A	G	G	G	G	A	A	A	A	A
chr1	10544651	T	TC	C	T	T	C	T	C	T	T	T	C	T	T	T	T	T	T	T	T	T	T	T
chr1	10544785	C	TC	C	C	C	C	C	C	C	C	C	C	C	T	C	C	C	C	T	T	T	T	T
chr1	10544875	T	TC	C	T	T	C	T	C	T	T	T	C	T	T	T	T	T	T	T	T	T	T	T
chr1	10544878	G	TG	T	G	G	.	T	T	G	G	G	T	G	T	G	G	G	G	T	T	T	T	T
chr1	10544899	C	TC	T	C	C	T	C	T	C	C	C	T	C	T	C	C	C	C	T	T	T	T	T
chr1	10545723	C	TC	T	C	C	T	C	T	C	C	C	T	C	C	C	C	C	C	C	C	C	.	C
chr1	10545933	G	AG	G	G	G	G	.	.	.	G	G	.	.	A	G	G	G	.	.	A	.	.	A
chr1	10545949	T	AT	A	T	T	A	.	.	.	T	T	.	T	A	T	T	T	T	.	A	A	.	A
chr1	10546097	T	TC	C	T	T	C	T	.	.	T	T	.	T	.	T	T	T	T	T	T	T	.	T
chr1	10584063	G	CG	G	C	.	G	.	C	.	.	.	.	.	.	.	C	C	.	.	.	.	.	G
chr1	10584108	C	TC	C	.	C	.	.	C	.	.	.	.	.	C	.	.	.	T	.	.	T	.	C
chr1	10584533	A	AC	.	C	A	A	.	.	.	C	C	.	.	A	.	.	.	.	.	.	A	.	A
chr1	10585697	C	AC	.	.	.	C	.	.	.	.	.	.	.	.	.	A	.	.	.	.	C	.	A
chr1	10590655	C	AC	C	A	C	C	A	C	C	A	A	C	C	C	.	.	C	C	A	C	C	.	A
chr1	10590754	T	TG	T	G	T	T	G	T	T	G	G	T	T	T	G	G	T	T	G	T	T	G	G
chr1	10590760	A	AG	A	G	A	A	G	A	A	G	G	A	A	A	G	G	A	A	G	A	A	G	G
chr1	10590900	C	CG	.	.	C	C	G	.	.	.	G	.	.	.	.	.	C	C	.	.	.	.	.
chr1	10593172	G	CG	G	G	G	G	G	C	.	G	G	G	G	G	.	G	G	C	G	C	C	G	G
chr1	10674248	G	CG	.	G	G	G	C	G	G	G	C	.	C	.	G	G	G	.	G	.	.	.	G
chr1	10674319	A	AG	.	A	A	.	.	A	.	A	.	.	.	.	.	A	A	G	A	.	G	.	A
chr1	10674370	G	CG	.	G	G	.	.	G	G	G	C	.	C	G	.	G	.	.	.	.	.	.	.
chr1	10674422	G	AG	.	G	.	.	.	G	.	G	.	.	A	G	G	G	G	A	G	.	A	.	G
chr1	10674431	G	AG	.	.	.	.	.	G	.	G	.	.	A	.	G	G	G	.	G	.	A	.	G
chr1	10674461	C	TC	.	.	C	.	.	C	.	C	T	.	.	.	C	C	.	T	.	.	T	.	C
chr1	10674505	C	TC	.	C	C	C	.	T	C	C	T	.	T	.	C	.	C	.	C	.	T	.	C
chr1	10675406	A	AG	.	.	A	A	.	.	.	A	.	.	.	A	G	G	G	A	G	.	A	.	.
chr1	10675455	G	AG	G	.	G	G	.	G	.	.	G	.	.	G	A	.	A	.	.	A	A	.	A
chr1	10675488	G	AG	.	A	G	G	G	G	.	A	.	.	.	G	.	.	A	.	.	A	.	.	A
chr1	10675663	T	TG	.	.	T	.	.	T	.	G	.	.	G	.	.	.	T	T	G	.	T	.	G
chr1	10675744	T	TC	.	T	T	T	.	.	.	.	.	T	T	.	.	C	T	T	.	.	.	C	C
chr1	10676906	C	TC	C	C	C	.	C	C	.	C	C	.	C	C	C	T	C	C	.	C	C	.	T
chr1	10678658	C	CG	C	C	C	C	C	C	.	C	.	.	.	C	C	G	C	C	.	C	.	G	G
chr1	10694431	T	TC	.	.	T	T	.	T	.	C	.	.	.	.	C	.	T	.	.	.	T	.	.
chr1	10820660	C	TC	C	C	C	T	.	C	.	C	T	.	.	T	.	.	.	C	.	.	.	.	C
chr1	10821051	G	CG	G	G	G	G	.	C	.	G	G	.	.	.	.	.	G	G	.	G	.	C	C
chr1	10821108	G	AG	.	A	G	G	.	A	.	A	G	.	.	.	.	.	.	G	.	A	A	.	A
chr1	10821114	G	AG	.	A	G	G	.	G	.	A	.	.	.	.	.	.	.	.	.	A	A	.	G
chr1	10821324	A	AG	A	G	A	.	.	G	.	G	.	.	.	.	.	A	.	A	.	.	.	.	A
chr1	10844740	A	AG	.	G	A	.	A	G	.	G	A	.	A	.	A	A	G	A	A	.	G	A	A
chr1	10844744	T	AT	.	.	T	.	T	.	.	.	T	.	T	.	T	T	A	T	T	.	A	T	T
chr1	10844749	T	TC	.	.	T	.	T	.	.	.	T	.	T	C	T	T	.	T	T	C	.	T	T
chr1	10844778	G	TG	.	.	G	T	G	G	.	T	G	.	G	G	G	G	T	G	G	G	G	G	G
chr1	10844830	T	TC	.	.	T	.	T	C	.	T	T	.	T	C	T	C	T	T	T	T	T	T	T
chr1	10844833	C	TC	.	.	C	.	C	T	.	.	C	.	C	C	C	T	.	C	C	T	T	C	C
chr1	10844914	C	TC	C	T	C	.	C	C	C	.	C	T	C	C	C	.	.	C	C	C	C	C	C
chr1	10844935	G	CG	.	.	G	C	G	C	.	C	G	.	G	G	G	C	C	G	G	C	C	G	G
chr1	10844936	G	TG	.	.	G	T	G	T	.	T	G	.	G	T	G	T	T	G	G	T	T	G	G
chr1	10844950	G	AG	.	.	G	A	G	G	.	A	G	.	G	G	G	A	A	G	G	G	G	G	G
chr1	10845087	C	CG	.	C	G	.	.	C	.	G	.	.	.	.	.	.	.	.	.	.	.	.	G
chr1	10849231	G	CG	C	.	.	.	.	.	C	G	.	.	.	.	.	.	.	.	.	.	G	.	.
chr1	10898920	G	AG	.	.	.	.	.	A	.	.	.	.	.	.	.	.	A	G	G	G	.	.	.
chr1	10899596	A	AG	.	.	A	A	.	G	.	.	.	.	.	.	.	.	.	.	G	.	G	.	G
chr1	10899725	G	CG	G	.	.	G	.	.	.	.	G	.	.	G	C	C	.	.	C	.	G	C	.
chr1	10899829	C	CG	C	C	C	C	.	G	C	.	.	.	.	C	.	G	G	.	G	.	C	G	G
chr1	10899900	T	TC	.	.	.	T	T	C	.	.	.	.	.	.	C	C	.	.	C	.	T	.	C
chr1	10900089	G	TG	T	.	G	G	G	G	T	.	G	.	.	G	G	G	G	.	G	.	G	G	G
chr1	10900176	A	AC	.	C	A	C	C	C	.	C	C	.	A	C	C	C	C	C	C	C	C	C	C
chr1	10900227	C	TC	C	.	C	C	C	C	.	C	C	.	.	C	C	C	.	.	C	T	T	.	C
chr1	10900238	G	CG	.	.	G	C	C	G	.	G	C	.	.	C	G	G	.	.	G	G	G	.	G
chr1	10900605	C	TC	C	.	C	T	C	C	C	C	T	C	C	C	C	C	C	.	C	C	C	C	C
chr1	10900905	T	TC	.	T	T	T	C	.	.	C	T	.	.	.	C	T	.	.	C	C	C	.	C
chr1	10901379	C	TC	.	.	C	C	C	C	.	.	C	.	.	.	C	T	.	.	C	T	T	.	C
chr1	10901550	T	TG	G	.	T	G	.	T	.	.	.	.	.	.	.	.	.	.	T	G	G	.	T
chr1	10901571	G	AG	A	.	G	G	.	.	.	.	.	.	.	.	.	A	.	.	.	.	A	.	G
chr1	10901616	A	AC	C	A	A	A	C	C	C	.	A	.	A	A	C	C	.	A	C	C	C	C	C
chr1	10901737	T	TG	.	T	T	.	.	T	.	.	T	.	.	G	T	.	G	G	T	.	G	T	T
chr1	10960646	T	TC	C	C	.	.	.	T	.	.	.	.	T	T	C	T	T	T	C	.	C	.	C
chr1	10960659	C	TC	T	.	.	C	.	.	.	C	.	.	C	C	T	C	C	C	T	.	.	.	T
chr1	10961093	C	TC	C	T	C	C	C	C	.	C	.	.	C	.	T	T	C	.	T	.	C	.	T
chr1	10961122	T	TG	G	G	T	T	T	G	.	G	T	G	T	G	G	G	G	G	G	.	G	G	G
chr1	10961233	G	TG	G	.	G	G	G	G	G	G	G	.	.	T	.	T	G	G	.	.	.	.	T
chr1	10961246	A	AC	C	C	A	A	A	C	.	C	A	.	A	C	.	C	C	.	C	C	C	.	C
chr1	10961288	G	CG	.	.	G	G	.	.	.	C	G	.	.	.	.	G	C	G	.	.	G	.	G
chr1	10961358	G	AG	G	A	.	G	.	A	G	.	.	.	.	A	A	A	A	G	.	A	A	.	A
chr1	10961371	G	AG	.	A	.	G	.	G	G	.	G	A	.	A	.	A	G	G	.	A	A	.	A
chr1	10961396	T	TC	.	.	.	T	.	.	C	.	T	C	T	C	.	C	C	C	.	C	C	.	C
chr1	10961450	G	TG	.	G	G	G	G	G	T	G	G	G	G	G	.	G	G	T	G	G	.	.	G
chr1	10961627	T	TC	.	C	.	T	.	T	.	C	T	.	.	.	.	.	C	C	.	C	.	.	C
chr1	10961810	C	TC	C	T	C	C	.	.	.	C	C	.	.	C	.	.	C	C	.	T	T	.	T
chr1	10961842	A	AG	A	.	A	A	.	A	.	A	A	G	.	.	.	G	A	A	.	G	G	.	G
chr1	10961843	A	AT	A	.	A	A	.	A	.	A	A	T	A	.	.	T	A	A	.	T	T	.	T
chr1	10961918	G	AG	G	.	G	G	.	G	.	A	G	.	.	G	G	G	A	G	G	G	G	.	G
chr1	10961984	G	AG	.	A	G	.	G	.	A	.	G	A	.	A	A	.	A	A	.	.	.	.	.
chr1	10962000	G	CG	.	C	G	G	G	G	C	C	G	C	.	C	C	.	C	C	C	.	C	.	C
chr1	10964373	T	TC	.	C	T	T	.	T	.	.	.	.	.	.	C	T	T	.	.	.	.	.	C
chr1	10970970	T	TG	.	.	.	T	.	.	.	T	.	.	.	.	G	.	.	.	.	.	G	.	.
chr1	10971065	A	AG	.	A	.	A	.	.	.	A	.	.	.	.	.	G	G	G	.	G	.	.	G
chr1	10971373	G	CG	C	G	.	G	G	.	C	G	G	.	G	G	.	C	.	G	G	.	G	.	G
chr1	10971415	T	TC	T	T	T	T	T	T	T	T	T	.	T	T	.	T	T	T	C	.	T	.	C
chr1	10971643	A	AG	.	A	.	A	.	A	.	A	G	.	.	A	.	G	G	G	.	G	G	.	A
chr1	10971755	A	AC	.	A	.	A	.	.	.	A	C	.	.	A	.	C	.	C	.	.	.	.	.
chr1	10971764	G	CG	.	G	.	.	.	.	.	G	C	.	G	G	.	C	.	.	G	.	.	.	G
chr1	10971956	G	AG	.	G	.	G	A	G	G	G	A	.	.	.	.	G	.	G	.	.	G	.	G
chr1	10971992	T	TG	.	T	T	T	G	G	G	T	G	.	T	.	G	T	G	T	.	.	G	.	T
chr1	10972054	A	AG	.	A	.	.	.	G	.	A	.	.	.	.	.	A	.	A	.	.	G	.	A
chr1	10972083	A	AG	A	.	.	A	G	G	G	A	G	.	.	A	G	A	G	A	.	.	G	A	A
chr1	10977629	G	AG	A	G	.	G	.	A	.	G	A	.	.	.	.	.	A	G	.	.	.	.	A
chr1	10977670	C	CG	.	C	.	C	C	C	.	C	C	.	C	.	.	.	G	C	.	.	C	.	G
chr1	10977949	A	AG	.	A	A	A	.	.	.	A	G	G	.	G	.	G	G	A	.	.	.	.	G
chr1	10978001	A	AG	G	A	A	A	.	.	.	A	.	.	A	G	.	G	G	A	.	G	.	.	G
chr1	10978004	C	CG	G	C	C	C	.	.	.	C	.	.	C	G	.	G	.	C	.	G	.	.	G
chr1	10978021	G	AG	A	G	.	G	.	.	.	G	.	G	G	G	.	A	A	G	.	.	.	.	A
chr1	10978166	C	TC	C	.	.	.	.	T	T	.	.	.	C	T	.	C	.	C	T	.	.	T	T
chr1	10978271	C	CG	.	.	.	C	C	C	.	.	.	.	.	G	.	C	.	.	.	.	.	.	G
chr1	10978348	G	CG	.	G	G	G	.	G	.	G	C	.	.	.	.	G	C	G	.	.	.	.	.
chr1	10978568	T	TC	.	T	T	.	.	.	.	T	C	.	.	.	.	C	.	T	.	.	.	.	C
chr1	10978828	G	CG	.	G	G	G	.	G	.	G	G	.	G	G	.	G	G	G	.	.	C	.	C
chr1	10992027	C	TC	T	.	C	.	.	T	.	.	.	C	C	.	C	T	T	T	.	C	C	.	T
chr1	10992130	T	AT	.	.	T	A	.	.	.	.	.	T	T	T	T	.	A	.	T	T	T	T	T
chr1	10992132	A	AG	G	G	A	A	G	G	G	A	G	A	A	A	A	G	A	A	A	A	A	A	A
chr1	10992298	G	AG	G	G	G	A	G	G	G	G	G	G	G	G	G	G	G	A	G	G	G	G	G
chr1	10992454	C	TC	T	T	C	C	T	C	C	T	T	C	C	C	C	T	T	C	T	C	C	.	T
chr1	10993229	G	AG	G	G	G	G	G	G	G	G	G	G	G	A	A	G	G	G	G	A	A	G	G
chr1	10995821	G	AG	.	G	G	A	.	G	.	G	G	G	G	.	G	G	G	A	G	G	G	.	G
chr1	10995827	T	TG	.	G	T	G	.	T	.	G	G	T	T	.	G	G	G	G	G	G	G	.	G
chr1	10995866	T	TC	T	T	T	C	T	T	T	T	T	T	T	T	T	T	T	C	T	T	T	.	T
chr1	10998537	G	AG	A	G	G	G	A	G	.	A	A	G	G	.	A	A	A	G	A	A	.	A	A
chr1	10998717	G	AG	A	G	G	G	A	G	A	A	A	G	G	G	G	A	A	G	A	G	G	A	A
chr1	10998740	G	CG	.	.	G	.	.	G	.	.	.	G	G	C	.	.	C	C	.	.	.	.	C
chr1	10998741	G	TG	.	T	G	T	.	G	.	.	.	G	G	.	.	.	.	T	.	.	.	.	.
chr1	10998759	A	AT	.	T	A	T	.	A	.	.	.	A	A	.	.	.	.	T	.	.	T	.	.
chr1	10998839	T	TG	.	T	T	T	.	T	.	.	G	T	.	.	.	.	G	T	.	.	G	.	.
chr1	10998845	G	TG	.	T	G	T	G	G	G	G	G	G	.	.	.	G	G	T	.	.	G	.	G
chr1	10998864	G	CG	.	C	G	C	C	G	C	C	C	.	.	C	.	C	C	C	.	.	C	.	C
chr1	11109460	T	TG	.	.	T	.	.	T	.	.	T	T	T	T	.	G	.	.	G	.	.	.	.
chr1	11109502	C	TC	T	C	C	C	C	C	T	C	C	C	C	C	C	C	C	C	C	C	C	C	C
chr1	11109597	C	TC	C	T	C	T	C	C	C	C	C	C	C	C	C	C	C	T	C	C	C	C	C
chr1	11109702	C	TC	C	T	C	T	C	C	C	C	C	C	C	C	C	C	C	T	C	C	C	C	C
chr1	11109869	G	CG	.	.	.	G	.	C	.	C	.	.	.	.	.	.	C	G	.	.	.	.	G
chr1	11109870	T	TC	.	C	.	T	.	C	.	C	.	.	.	.	.	.	C	T	.	.	.	.	T
chr1	11109973	G	CG	C	G	G	G	G	G	C	G	G	G	G	G	G	G	G	G	G	G	G	G	G
chr1	11110010	G	CG	.	.	.	G	.	C	.	.	C	.	.	C	.	.	G	C	.	G	G	.	.
chr1	11110105	T	TG	.	G	.	T	.	.	.	.	.	.	.	T	.	.	G	.	.	.	.	.	.
chr1	11110398	G	AG	.	.	G	G	.	G	.	.	A	.	.	.	G	.	.	G	A	G	.	.	.
chr1	11110408	A	AG	.	.	A	A	.	A	.	.	G	.	.	.	G	.	.	A	G	G	.	.	.
chr1	11110450	T	TG	.	.	T	T	.	.	.	.	.	.	.	.	G	.	.	.	.	.	G	.	.
chr1	11110513	T	AT	.	.	.	T	.	.	.	.	.	.	.	.	.	.	A	T	.	G	.	.	A
chr1	11110715	T	TC	.	C	.	T	C	.	.	.	.	.	.	.	C	.	.	T	.	C	.	.	.
chr1	11110821	G	CG	G	.	.	G	C	G	.	C	C	.	.	.	.	.	C	.	.	C	G	.	C
chr1	11110905	G	TG	G	.	G	.	.	.	.	.	.	.	.	G	.	T	T	.	T	G	G	.	.
chr1	11111200	T	TC	.	.	.	.	.	T	T	C	.	.	.	T	.	.	.	.	.	C	.	.	.
chr1	11111321	C	AC	.	.	.	A	.	.	.	.	.	.	.	.	A	C	.	A	C	C	C	.	A
chr1	11111325	A	AC	.	.	C	C	C	C	.	C	.	C	.	.	C	A	.	C	A	A	A	.	C
chr1	11111353	G	AG	G	A	G	G	A	G	.	A	A	G	G	.	A	A	A	G	.	A	A	.	A
chr1	11111570	G	CG	G	C	G	G	C	G	G	C	C	.	G	.	G	C	C	G	C	.	G	C	C
chr1	11111651	T	TG	G	.	G	G	.	G	T	G	G	.	.	G	T	.	.	T	T	.	.	.	.
chr1	11112357	T	TC	T	T	T	T	T	T	T	T	T	T	T	T	C	T	T	T	T	.	C	T	T
chr1	11112516	A	AG	.	.	G	.	.	G	.	.	.	.	.	.	.	.	A	.	.	.	A	.	.
chr1	11112517	A	AT	T	.	T	.	.	T	.	.	.	.	.	T	.	.	A	.	.	.	A	.	.
chr1	11112541	C	TC	C	C	C	C	C	C	C	C	C	C	C	.	T	C	C	C	C	T	T	C	C
chr1	11112965	G	AG	G	G	G	G	A	G	G	A	A	G	G	G	G	A	A	G	.	G	G	.	A
chr1	11113088	T	TC	T	T	T	T	C	T	T	T	C	T	T	T	T	C	T	T	C	T	T	C	C
chr1	11113119	G	AG	G	G	G	G	G	G	G	A	G	.	G	G	G	G	A	G	G	G	G	G	G
chr1	11113129	T	TC	C	C	T	T	C	T	T	C	C	T	T	T	C	C	C	T	C	C	C	C	C
chr1	11113175	T	TC	C	C	T	T	C	T	T	C	C	.	T	T	C	C	C	T	.	C	C	C	C
chr1	11113193	A	AG	G	G	A	A	G	A	A	A	G	.	A	.	G	G	A	A	G	G	G	G	G
chr1	11113243	T	TC	C	C	T	T	T	T	T	C	T	T	T	T	T	T	C	T	T	T	T	.	T
chr1	11113246	A	AT	.	T	A	A	T	A	A	T	T	A	A	.	T	T	T	A	T	T	T	.	T
chr1	11113427	T	TC	.	.	T	T	.	T	T	C	.	.	.	.	.	C	.	T	.	.	C	.	C
chr1	11113521	G	AG	.	.	G	G	G	G	G	.	G	.	.	.	A	G	.	.	G	A	A	.	G
chr1	11114323	G	AG	.	.	.	G	A	.	.	.	.	.	.	.	.	A	A	G	.	.	.	.	.
chr1	11114374	G	CG	G	.	G	G	C	C	.	G	.	.	.	.	.	C	G	G	.	.	.	.	.
chr1	11114409	G	AG	.	.	G	.	.	G	.	A	.	.	.	.	.	G	A	.	.	.	.	.	.
chr1	11114423	G	AG	.	.	G	G	G	G	.	A	.	.	.	.	.	G	A	G	.	.	A	.	.
chr1	11114483	A	AG	A	.	A	A	G	.	A	A	.	.	.	.	.	G	.	A	.	.	.	.	.
chr1	11114560	T	TG	G	.	T	T	.	.	T	G	.	.	T	.	.	.	G	T	.	.	.	.	.
chr1	11114636	G	TG	T	.	G	G	.	G	G	T	.	.	G	.	.	.	T	G	.	T	T	.	.
chr1	11114664	C	TC	T	.	C	C	.	C	C	T	.	C	C	.	.	C	T	C	.	.	T	.	.
chr1	11114878	T	TC	.	.	.	T	.	.	.	C	.	.	.	.	.	C	C	T	.	.	.	.	.
chr1	11114879	T	TG	.	.	.	T	.	.	.	G	.	.	.	.	.	G	G	T	.	.	.	.	.
chr1	11168951	G	AG	.	A	G	G	.	A	.	A	.	G	G	.	.	A	A	G	A	.	.	.	A
chr1	11168982	A	AT	A	A	A	A	.	A	A	.	T	A	A	A	.	A	T	A	A	.	.	A	A
chr1	11168994	C	TC	C	C	C	C	.	T	C	T	T	C	C	C	.	C	T	C	C	T	T	C	C
chr1	11169121	T	TC	C	C	T	T	C	C	T	C	C	T	T	C	C	C	C	T	C	.	C	C	C
chr1	11174129	C	TC	C	T	C	C	C	C	C	C	C	C	C	C	C	T	C	C	T	C	C	T	T
chr1	11175235	C	AC	C	.	C	C	A	.	C	A	A	C	C	C	A	.	A	C	.	A	A	.	A
chr1	11175238	A	AG	A	.	A	A	G	.	A	G	G	A	A	A	G	.	G	A	.	G	G	.	.
chr1	11175254	G	TG	G	T	G	G	G	T	G	G	G	G	G	G	G	T	G	G	.	.	G	.	T
chr1	11175402	C	CG	C	G	C	C	G	G	C	G	G	C	C	G	G	G	G	C	G	G	G	G	G
chr1	11175497	C	TC	C	C	C	C	T	C	C	T	T	C	C	C	T	C	T	C	C	T	T	C	C
chr1	11175501	T	AT	T	A	T	T	T	A	T	T	T	T	T	T	T	A	T	T	A	T	T	A	A
chr1	11175518	C	AC	C	.	C	C	C	.	.	C	C	.	C	.	.	.	C	C	A	C	.	.	A
chr1	11211092	T	AT	T	.	T	T	.	.	.	A	.	.	.	T	.	.	.	T	.	T	T	A	A
chr1	11211149	C	CG	.	G	C	C	.	G	.	G	.	.	.	.	.	G	G	.	C	.	C	.	C
chr1	11211327	C	CG	C	C	C	C	C	C	C	C	.	C	C	C	.	C	C	C	C	G	G	C	C
chr1	11211374	T	AT	T	T	T	T	A	A	T	A	.	T	T	T	.	A	A	T	T	T	T	T	T
chr1	11211531	G	TG	.	T	G	G	.	G	.	G	.	.	.	T	.	G	G	G	G	.	.	.	G
chr1	11212083	A	AC	C	A	A	A	.	C	A	.	.	A	A	.	.	.	.	A	A	.	.	A	A
chr1	11212090	T	TG	G	T	T	T	.	G	.	.	.	T	T	.	.	G	.	T	.	.	.	T	T
chr1	11212091	T	TC	C	T	T	T	.	C	.	C	.	T	T	.	.	C	.	T	T	.	C	T	T
chr1	11212287	C	CG	G	C	C	C	G	G	C	G	.	.	.	G	.	G	G	C	C	.	G	C	C
chr1	11212336	G	AG	A	G	G	G	.	A	G	A	.	.	G	A	.	.	.	G	G	A	.	G	G
chr1	11212350	G	AG	A	G	G	G	.	A	.	.	.	G	G	.	.	A	A	G	.	A	.	.	G
chr1	11212473	G	AG	.	G	G	G	.	G	.	G	.	.	.	.	.	G	.	G	.	.	A	.	A
chr1	11212641	C	CG	G	G	C	G	.	G	.	G	.	.	C	G	.	G	G	C	.	.	G	.	G
chr1	11212707	G	AG	G	G	G	G	.	G	G	G	.	.	G	G	.	G	G	G	A	G	G	A	A
chr1	11212761	C	TC	T	T	C	C	T	C	C	C	.	C	C	C	.	C	C	C	C	T	T	C	C
chr1	11212926	G	TG	G	G	G	.	.	T	.	.	.	.	G	T	.	T	.	.	.	G	G	.	G
chr1	11212982	G	AG	G	A	G	A	.	A	G	A	G	G	G	A	.	A	A	G	A	.	G	.	A
chr1	11212992	C	CG	C	C	C	G	.	C	C	G	C	C	C	C	.	C	G	C	.	.	C	.	.
chr1	11239094	C	TC	.	.	.	T	.	T	.	T	.	.	.	.	.	T	T	.	C	.	.	.	C
chr1	11239230	A	AT	T	T	A	.	.	.	A	.	T	.	A	.	.	.	T	A	A	.	T	.	A
chr1	11239286	T	TC	T	T	T	T	T	C	.	.	T	.	.	.	.	C	T	T	.	.	T	T	T
chr1	11239433	T	TG	.	.	T	.	.	.	T	.	.	.	T	G	.	.	T	T	T	G	T	.	T
chr1	11239434	T	TG	.	.	T	.	.	.	T	.	.	.	T	T	.	.	G	T	T	T	G	.	T
chr1	11239449	G	AG	A	A	G	A	A	A	A	A	A	G	G	A	A	A	A	A	A	A	A	A	A
chr1	11239665	C	CG	G	C	C	G	G	G	C	G	G	C	C	G	C	G	G	C	C	G	G	C	C
chr1	11239866	G	AG	G	A	G	G	G	A	A	G	G	G	G	A	A	A	G	A	A	G	G	A	A
chr1	11240060	T	TC	.	.	.	T	.	C	C	.	.	.	.	.	C	.	T	C	C	.	.	.	C
chr1	11245392	A	AG	A	G	A	A	A	G	.	A	A	.	A	G	G	G	A	G	G	.	A	.	G
chr1	11300991	C	AC	C	C	C	C	C	C	.	C	A	.	.	C	C	C	C	.	.	A	.	.	C
chr1	11301007	T	TC	T	T	T	T	T	T	.	T	C	T	.	T	T	T	T	T	T	C	C	T	T
chr1	11301128	C	AC	C	C	C	C	C	C	.	C	A	C	C	C	C	C	C	C	C	A	A	C	C
chr1	11301192	A	AC	A	T	A	A	A	A	.	A	C	A	.	A	A	A	A	C	A	C	C	A	A
chr1	11301209	G	CG	G	C	G	G	G	G	C	G	C	.	.	G	G	G	G	.	G	C	C	.	G
chr1	11301601	T	AT	T	.	T	T	T	T	.	T	A	T	T	T	T	T	T	A	T	A	A	T	T
chr1	11301842	A	AC	.	C	A	A	.	A	.	.	C	.	C	.	A	A	A	.	.	C	C	.	A
chr1	11301891	A	AG	.	.	.	A	.	A	.	.	G	.	.	A	.	.	A	.	.	.	G	.	A
chr1	11391371	C	TC	C	C	C	C	C	C	C	C	T	C	C	C	C	C	C	C	C	T	T	.	C
chr1	11391384	C	TC	C	C	C	C	C	C	.	C	C	C	T	C	C	C	C	T	C	C	C	C	C
chr1	11391409	C	TC	C	C	C	C	.	C	.	C	C	C	T	C	C	C	C	T	C	C	.	.	C
chr1	11391423	C	TC	C	T	C	C	.	C	.	C	T	C	C	C	.	C	.	C	C	T	.	.	C
chr1	11391454	A	AC	A	C	A	A	.	A	.	A	.	A	.	A	.	A	A	C	A	.	C	A	A
chr1	11391536	A	AC	.	C	A	A	.	A	C	A	C	A	C	.	A	A	.	C	A	.	C	.	A
chr1	11391546	C	TC	.	C	C	.	.	C	T	.	C	C	.	.	C	C	.	T	C	.	C	.	C
chr1	11391869	C	TC	.	.	C	C	.	C	.	C	T	.	.	C	.	.	C	T	C	.	T	.	C
chr1	11392013	A	AG	.	.	A	A	.	A	.	A	G	.	G	A	.	A	A	G	A	G	G	.	A
chr1	11392072	T	TC	T	T	T	T	T	T	C	T	T	.	.	T	T	T	T	C	T	T	T	.	T
chr1	11392132	A	AG	A	.	A	A	.	A	G	A	G	A	.	A	.	A	A	G	A	G	G	.	A
chr1	11392198	A	AG	.	G	A	A	A	A	G	A	G	.	.	A	A	A	A	G	G	G	G	G	G
chr1	11392201	C	TC	C	C	C	C	C	C	T	C	C	C	.	C	C	C	C	T	C	C	C	C	C
chr1	11392297	C	TC	C	C	C	C	C	C	T	C	C	C	.	C	C	C	C	T	C	.	C	.	C
chr1	11392392	G	AG	G	A	G	G	G	G	A	G	A	.	A	.	G	G	G	A	G	.	A	G	G
chr1	11392393	C	TC	C	C	C	C	C	C	C	C	C	.	C	.	C	C	C	C	T	.	C	T	T
chr1	11392416	C	TC	C	.	C	C	C	C	T	C	C	C	T	.	C	.	C	T	C	C	C	.	C
chr1	11392425	T	TC	.	.	.	.	.	.	C	T	.	.	C	.	.	.	T	C	.	.	.	.	T
chr1	11392467	T	TC	T	T	T	T	T	T	C	T	T	.	C	T	T	T	T	C	T	T	T	.	T
chr1	11392522	A	AT	A	A	A	A	A	A	T	A	A	.	T	A	A	A	A	T	A	A	A	A	A
chr1	11392690	C	TC	.	T	C	C	.	C	.	C	.	.	.	C	C	C	C	.	C	.	T	.	C
chr1	11392757	G	AG	G	G	G	G	G	G	.	G	G	G	A	G	G	G	G	A	G	G	G	.	G
chr1	11392824	C	CG	C	C	C	C	C	C	.	C	C	.	G	C	C	C	C	G	.	C	C	.	C
chr1	11392825	A	AC	A	A	A	A	A	A	.	A	A	.	C	A	A	A	A	C	.	A	A	.	A
chr1	11392870	T	TC	.	C	T	T	.	.	.	T	C	.	C	.	T	T	T	C	.	C	C	.	T
chr1	11392945	G	AG	G	G	G	G	G	G	A	G	G	.	A	G	G	G	G	.	G	G	G	G	G
chr1	11392987	A	AG	A	A	A	A	A	A	G	A	A	.	G	.	A	A	A	G	A	A	A	A	A
chr1	11393062	C	TC	.	.	C	C	C	C	.	C	T	.	.	C	C	C	C	T	C	T	T	.	.
chr1	11393558	T	TC	T	T	T	T	.	T	C	T	T	T	C	T	T	T	T	C	.	T	T	.	T
chr1	11394421	A	AT	.	.	A	A	A	.	.	A	T	.	.	.	.	A	A	T	.	T	T	.	A
chr1	11394469	A	AT	A	A	A	A	A	A	.	A	A	A	T	A	.	A	A	T	A	A	A	.	A
chr1	11394684	T	TC	T	.	T	T	T	T	C	T	T	.	C	T	.	.	T	C	T	T	T	.	T
chr1	11395024	C	CG	C	C	C	C	C	C	G	C	C	C	G	C	C	C	C	G	C	.	C	.	C
chr1	11395258	A	AT	A	A	A	A	A	A	T	A	A	.	T	A	A	.	A	T	.	A	A	.	A
chr1	11395336	G	AG	G	A	G	G	G	G	A	G	A	.	.	.	.	G	G	A	G	A	A	.	G
chr1	11396534	C	TC	.	T	C	C	.	C	.	.	T	.	.	.	.	C	C	T	.	T	T	.	C
chr1	11396719	C	TC	.	T	C	C	C	C	.	C	T	.	.	C	C	.	C	C	.	.	T	.	C
chr1	11397018	T	TC	.	C	T	.	T	T	T	T	C	.	.	T	T	T	T	T	T	.	C	.	T
chr1	11398397	C	TC	.	T	.	C	C	C	C	C	T	C	.	.	C	C	C	C	.	T	T	.	C
chr1	11398473	C	TC	T	C	C	C	C	T	C	T	C	C	.	C	T	T	T	C	T	C	C	T	T
chr1	11398583	G	CG	G	G	G	G	G	G	.	G	C	G	G	G	G	G	G	G	G	C	C	.	G
chr1	11398819	G	CG	G	C	G	G	G	G	C	G	C	G	C	G	G	G	G	C	G	C	C	G	G
chr1	11398968	C	TC	C	C	C	C	C	C	C	C	T	C	C	C	C	C	C	C	C	T	T	C	C
chr1	11399990	C	AC	C	A	C	C	C	A	.	C	.	C	A	C	C	C	C	A	A	A	A	.	.
chr1	11400266	A	AC	A	C	A	A	A	A	A	A	C	A	A	A	A	A	A	A	C	C	C	.	C
chr1	11400467	A	AG	.	G	.	A	A	A	.	A	G	.	.	A	.	.	.	A	G	G	G	.	G
chr1	11400716	G	TG	G	T	G	G	G	G	G	G	T	G	G	G	G	G	G	G	T	T	T	T	T
chr1	11400779	C	TC	C	C	C	C	.	C	T	C	C	C	C	C	.	.	C	T	.	C	C	C	C
chr1	11400827	A	AG	A	A	A	A	A	A	A	A	A	A	A	A	A	A	A	A	A	G	G	A	A
chr1	11401567	G	AG	G	G	G	G	G	G	G	G	G	G	A	A	G	G	G	G	G	G	G	.	G
chr1	11402418	A	AG	A	G	A	A	A	A	.	A	G	A	.	G	A	A	A	G	G	G	G	G	G
chr1	11402543	C	TC	C	C	C	C	C	C	.	C	C	C	C	C	C	C	C	C	.	C	C	T	T
chr1	11402764	G	TG	.	G	G	G	G	G	T	G	G	G	G	.	G	G	G	T	G	G	G	G	G
chr1	11475396	A	AG	A	G	A	G	.	.	.	.	A	.	.	.	.	.	G	.	.	G	.	A	.
chr1	11475453	C	TC	.	C	C	.	.	T	.	.	C	.	.	C	.	C	.	.	.	T	T	.	.
chr1	11475478	G	AG	.	G	G	.	.	A	.	G	.	.	.	G	.	G	.	A	.	.	A	.	G
chr1	11475484	A	AG	.	G	.	A	.	A	.	G	.	.	.	A	.	A	.	A	.	.	A	.	A
chr1	11475632	G	CG	.	G	G	.	G	C	.	.	.	.	.	G	C	G	.	G	.	.	.	.	G
chr1	11475643	G	TG	G	.	G	.	.	G	.	.	.	.	.	G	G	T	.	.	.	.	.	.	T
chr1	11475657	G	AG	G	A	G	.	G	G	.	A	.	.	.	G	G	G	A	.	.	.	.	.	G
chr1	11475720	A	AG	G	G	A	G	.	G	A	G	G	.	G	.	G	G	.	G	.	.	G	.	G
chr1	11475723	G	AG	G	G	G	A	.	G	G	G	G	.	A	G	G	A	.	G	.	.	A	.	A
chr1	11475733	G	AG	G	A	G	G	.	.	.	A	G	.	G	.	G	G	.	G	G	.	G	.	G
chr1	11475747	A	AC	C	C	A	C	.	C	.	C	C	.	C	A	C	C	.	C	C	.	C	C	C
chr1	11475765	A	AC	C	C	A	A	C	A	.	C	.	.	A	A	A	A	.	C	.	.	A	A	A
chr1	11475771	G	TG	G	T	G	G	.	G	.	T	.	.	G	G	G	G	.	G	G	.	G	.	G
chr1	11475810	T	TC	C	C	.	T	.	T	.	C	.	C	.	T	.	C	.	.	C	T	T	C	C
chr1	11475834	C	CG	C	C	C	G	C	.	.	G	.	.	G	C	.	G	.	.	G	.	G	.	G
chr1	11475866	C	TC	C	C	C	C	C	C	C	.	C	.	C	C	.	.	.	C	T	C	C	.	T
chr1	11475878	C	TC	C	C	C	C	C	T	.	.	C	.	C	C	T	.	.	C	C	C	C	C	C
chr1	11475894	G	CG	.	.	G	C	.	.	.	.	.	.	.	.	G	.	.	C	C	.	C	C	C
chr1	11475895	G	AG	.	.	G	A	.	.	.	.	.	.	.	.	G	.	.	G	G	.	A	G	G
chr1	11476285	C	TC	T	T	C	T	.	.	.	T	.	.	T	C	.	T	.	T	T	.	T	.	T
chr1	11476298	C	AC	A	A	C	A	.	.	C	A	.	.	A	C	.	A	.	A	A	A	A	.	A
chr1	11476480	C	TC	C	T	C	C	.	.	.	.	.	.	C	T	.	.	.	.	T	.	C	.	T
chr1	11476612	T	TC	.	C	.	T	.	C	.	.	T	.	.	T	.	.	.	.	.	T	.	C	C
chr1	11476620	G	AG	G	A	.	G	.	A	.	.	G	.	.	G	.	A	G	.	.	.	G	A	A
chr1	11476673	C	TC	C	T	.	.	.	.	.	C	.	.	.	C	.	.	.	C	.	.	C	.	T
chr1	11476737	G	TG	.	G	G	T	.	G	.	G	.	.	T	G	.	.	G	G	.	T	T	.	G
chr1	11476833	A	AG	.	G	A	A	.	.	.	G	.	.	.	G	.	.	G	A	.	A	A	.	G
chr1	11476884	T	TG	T	.	T	.	.	G	.	G	.	.	.	G	.	T	.	T	.	.	T	.	G
chr1	11481390	C	TC	.	.	C	.	.	C	.	T	.	.	.	.	.	.	.	T	.	.	.	.	.
chr1	11481415	A	AC	.	.	A	.	.	A	.	C	.	.	.	A	.	C	C	C	.	.	.	.	.
chr1	11481521	C	TC	.	.	C	.	.	C	.	C	.	.	.	.	.	.	.	C	.	T	.	.	T
chr1	11482659	C	TC	C	C	C	C	C	.	.	T	C	.	C	.	.	.	T	C	C	.	C	C	C
chr1	11485811	T	TC	C	.	.	C	C	T	.	C	.	.	C	T	T	C	C	C	C	.	C	C	C
chr1	11485820	G	AG	A	.	.	A	A	G	.	G	.	.	A	G	G	A	G	G	A	.	A	.	.
chr1	11487435	A	AG	.	.	A	G	G	.	.	G	.	.	G	A	A	.	.	G	.	.	G	.	.
chr1	11488283	A	AG	G	G	A	G	G	A	.	G	A	.	.	A	.	G	G	.	G	G	G	.	G
chr1	11488397	A	AG	.	.	A	G	G	A	A	A	A	G	.	A	A	G	A	A	G	G	.	.	G
chr1	11488520	C	AC	A	.	C	A	A	C	.	C	C	.	.	.	.	.	C	C	.	A	A	.	A
chr1	11528897	A	ACG	A	A	A	A	A	A	.	A	C	.	A	C	A	A	A	C	G	A	A	.	G
chr1	11533071	C	CG	C	C	C	C	C	C	G	C	G	C	C	G	C	C	C	C	G	C	C	.	G
chr1	11533140	G	AG	G	G	G	G	G	G	.	G	A	.	G	A	G	G	G	G	A	G	G	A	A
chr1	11533295	T	TG	T	T	T	T	T	G	.	T	G	T	T	G	T	T	T	G	G	T	T	G	G
chr1	11533468	T	TC	T	T	T	T	T	T	C	T	C	T	T	C	T	T	T	T	C	T	T	.	C
chr1	11533821	T	TC	T	T	T	T	T	T	.	T	C	T	T	C	T	T	T	T	C	T	T	.	C
chr1	11533824	G	AG	G	G	G	G	G	G	.	G	A	G	G	A	G	G	G	G	.	G	G	.	A
chr1	11533827	G	AG	G	G	G	G	G	G	.	G	A	G	G	A	G	G	G	G	.	G	G	.	A
chr1	11533875	T	TC	T	T	T	T	T	T	.	T	.	T	T	C	T	T	T	.	.	T	T	.	C
chr1	11533938	T	TG	.	T	T	T	T	T	.	T	G	.	T	G	.	T	T	.	G	T	T	.	G
chr1	11689483	A	AT	A	A	A	A	A	A	T	A	T	A	A	T	A	A	A	T	T	A	A	.	T
chr1	11689628	A	AG	A	A	A	A	A	A	A	G	A	A	A	A	A	A	G	A	A	A	A	A	A
chr1	11691769	T	TC	T	T	T	C	T	C	.	T	C	T	C	C	.	T	T	C	C	C	C	C	C
chr1	11763415	C	CG	.	.	.	.	.	G	.	C	.	.	.	G	.	.	C	.	.	.	.	.	.
chr1	11766335	T	TC	.	T	.	.	.	.	C	.	.	.	.	.	T	T	T	.	C	.	.	.	.
chr1	11851246	G	AG	G	G	.	G	.	G	.	.	.	.	.	A	G	G	.	A	.	.	.	.	.
chr1	11851738	G	AG	G	G	G	G	A	A	G	G	G	.	G	G	G	G	G	G	G	G	G	G	G
chr1	11851752	C	TC	T	T	C	T	T	T	T	T	T	T	T	T	T	T	T	T	C	T	T	C	C
chr1	11851755	C	CG	G	G	C	G	G	G	G	G	G	G	G	G	G	G	G	G	C	G	G	C	C
chr1	11851815	A	AC	C	C	A	C	A	A	C	C	C	C	C	C	C	C	C	C	C	C	C	.	C
chr1	11851859	G	CG	C	G	G	C	G	G	.	G	C	G	G	C	C	G	G	G	G	G	G	.	G
chr1	11851902	T	TC	C	C	T	C	C	C	C	C	C	C	T	C	.	C	C	C	C	.	T	.	C
chr1	11851929	T	TC	C	C	T	C	C	C	C	C	C	.	T	C	C	C	C	C	C	T	T	C	C
chr1	11851938	G	AG	G	G	G	A	G	G	G	A	G	.	G	G	G	A	A	A	G	G	G	G	G
chr1	11851941	G	CG	G	G	G	C	G	G	G	C	G	.	G	G	G	C	C	C	G	G	G	G	G
chr1	11852071	G	CG	.	C	G	C	.	.	.	G	C	.	.	C	.	.	G	G	.	.	G	.	G
chr1	11852305	A	AT	A	T	.	.	.	.	.	.	A	.	.	.	.	.	T	.	.	.	.	A	A
chr1	11881877	C	CG	.	.	.	G	.	G	.	C	C	.	.	.	.	C	.	.	.	.	.	.	C
chr1	11881881	G	TC	.	.	.	C	.	.	.	T	.	.	.	.	.	T	C	.	.	.	.	.	.
chr1	11881905	G	CG	.	G	G	C	.	G	.	.	C	.	.	.	.	.	G	.	G	.	.	G	.
chr1	11882715	G	AG	.	G	.	.	.	.	.	.	.	.	.	G	.	.	A	A	.	.	A	.	A
chr1	11882771	C	TC	.	.	.	C	.	.	.	.	.	.	C	C	.	.	T	C	.	.	.	.	T
chr1	11910598	C	TC	.	C	C	C	.	C	T	T	C	C	C	T	C	C	T	T	C	.	C	C	C
chr1	11910614	C	TC	C	T	C	C	.	T	C	C	T	C	T	C	T	C	C	C	T	.	T	.	T
chr1	11910641	T	TC	T	C	T	T	.	C	T	T	C	T	C	T	C	T	T	T	C	C	C	C	C
chr1	11910644	G	TG	G	T	G	G	.	T	G	G	T	.	T	G	T	G	G	G	T	T	T	T	T
chr1	11910736	T	TC	C	T	T	T	.	.	C	C	.	T	T	C	.	T	C	C	.	.	T	.	.
chr1	11910737	T	TC	C	T	T	T	.	.	C	C	.	T	T	C	.	T	C	C	.	.	T	.	.
chr1	11910789	G	TG	.	G	G	G	.	G	G	G	.	.	T	G	G	G	G	G	.	.	T	.	G
chr1	11910860	T	TC	.	T	T	C	.	C	.	T	C	.	.	.	C	C	T	T	.	.	C	.	C
chr1	11910894	C	TC	.	C	C	C	.	T	.	C	C	.	C	C	T	C	C	C	.	C	C	.	C
chr1	11910920	C	TC	C	C	C	T	.	T	.	C	T	.	T	.	T	T	.	C	.	T	T	T	T
chr1	11910984	C	TC	T	C	C	C	C	C	.	T	C	.	C	T	C	C	T	.	.	C	C	.	C
chr1	11911006	C	CG	C	C	C	G	C	C	C	C	.	.	C	.	C	G	C	C	.	.	C	.	C
chr1	11911022	T	TC	.	C	T	.	T	T	C	C	T	.	.	.	T	T	C	C	.	.	T	.	T
chr1	11911035	T	TC	.	C	T	.	T	T	.	C	T	.	T	.	.	T	C	C	T	.	T	.	T
chr1	11911046	C	CG	.	C	C	.	.	C	.	G	C	.	C	G	.	C	G	G	C	.	C	.	C
chr1	11911169	G	AG	G	G	G	A	G	G	G	G	.	.	.	G	.	A	G	G	G	.	G	.	G
chr1	11911190	C	TC	T	C	C	C	C	C	T	T	C	.	C	T	.	C	T	T	C	C	C	C	C
chr1	11911214	T	TCG	G	G	T	T	T	T	.	G	.	.	C	G	.	T	G	G	C	.	C	.	C
chr1	11911216	G	AG	A	A	G	G	G	G	.	A	.	.	G	A	.	G	A	A	G	.	G	.	G
chr1	11911251	G	AG	G	G	G	G	.	G	.	G	.	.	A	G	.	G	G	.	A	.	A	.	A
chr1	11911319	T	TC	C	T	T	C	T	T	C	C	T	C	T	C	T	C	C	C	T	T	T	T	T
chr1	11911466	G	TG	G	G	G	G	T	T	G	G	G	G	G	G	T	G	G	G	G	G	G	G	G
chr1	11911487	T	TC	T	C	T	T	T	T	C	T	T	T	T	C	T	T	T	T	T	T	T	T	T
chr1	11911538	C	TC	T	T	C	T	C	C	T	T	T	T	T	T	C	T	T	T	T	T	T	T	T
chr1	11911568	A	AG	G	G	A	G	A	A	G	G	G	G	G	G	A	G	G	G	G	G	G	G	G
chr1	11911643	G	CG	C	C	G	C	.	G	.	C	G	C	.	G	G	C	C	.	G	C	C	G	G
chr1	11911744	A	AT	A	T	.	A	.	.	.	.	.	.	.	.	.	.	.	T	.	.	.	.	T
chr1	11911774	G	CG	C	C	G	C	G	G	.	C	G	C	C	C	G	C	C	C	G	.	C	G	G
chr1	11943382	G	AG	G	G	G	G	G	G	G	G	.	.	G	G	.	G	G	G	A	G	G	.	A
chr1	11943417	A	AG	A	A	A	A	A	A	G	A	A	A	A	G	.	A	A	A	A	A	A	.	A
chr1	11943690	C	AC	A	A	C	A	.	C	C	A	.	.	C	.	.	C	.	.	.	.	.	A	.
chr1	11943691	A	AC	C	C	A	C	.	A	A	C	.	C	A	.	.	A	.	.	.	.	.	C	.
chr1	11943758	A	AC	.	C	A	C	.	A	.	.	.	.	.	A	.	C	C	.	.	.	.	.	A
chr1	11943759	C	AC	.	A	C	A	.	A	.	.	.	.	.	C	.	A	A	.	.	.	.	.	C
chr1	11943799	A	AG	G	G	.	G	.	A	.	G	G	.	G	G	A	.	G	G	G	G	G	G	G
chr1	11943828	A	AC	A	C	A	C	A	A	C	A	C	C	A	C	A	C	A	A	C	A	A	C	C
chr1	11943904	G	AG	.	.	G	.	G	G	.	.	.	.	A	A	G	.	.	.	.	A	.	.	.
chr1	11946599	G	AG	G	A	G	A	A	G	G	A	G	G	A	G	G	A	A	G	G	A	A	G	G
chr1	11946621	C	TC	C	C	C	C	C	C	C	C	T	.	C	C	C	C	C	C	T	C	C	T	T
chr1	11946703	C	CG	C	C	C	C	C	C	G	C	C	G	C	C	C	C	C	C	C	C	C	C	C
chr1	11946868	A	AG	A	G	A	G	A	G	A	G	G	.	A	A	A	G	G	A	G	A	A	G	G
chr1	11946916	G	AG	G	G	G	G	G	G	G	G	A	G	G	G	G	G	G	G	A	G	G	A	A
chr1	11946952	C	AC	C	C	C	C	C	C	A	C	C	A	C	C	C	C	C	C	C	C	C	C	C
chr1	11946973	G	CG	C	C	G	C	C	C	C	C	C	C	C	G	C	C	C	C	C	C	C	C	C
chr1	11946976	G	AG	G	G	G	G	G	G	A	G	G	A	G	G	G	G	G	G	G	G	G	G	G
chr1	11946996	C	TC	C	C	C	C	C	C	C	C	T	C	C	C	C	C	C	C	T	C	C	T	T
chr1	11947024	G	TG	G	G	G	G	G	G	T	G	G	T	G	G	C	G	G	G	G	G	G	G	G
chr1	11947051	G	CG	G	G	G	G	G	G	G	G	C	G	G	G	G	G	G	G	C	G	G	C	C
chr1	11947147	G	AG	G	G	G	G	G	G	G	G	A	G	G	G	G	G	G	G	A	G	G	A	A
chr1	11947170	G	AG	G	G	G	G	G	G	G	G	A	G	G	G	G	G	G	G	A	G	G	A	A
chr1	11947201	C	CG	C	C	C	C	C	C	C	C	G	C	C	G	C	C	C	C	G	C	C	G	G
chr1	11947264	A	AG	A	A	A	G	A	G	A	A	A	A	A	A	A	G	A	.	.	.	A	.	A
chr1	11947327	C	TC	C	C	C	C	C	C	C	C	T	.	C	C	C	C	C	C	.	C	C	.	T
chr1	11947444	A	AG	A	A	A	.	A	.	G	A	A	G	A	A	A	.	A	A	A	A	A	.	A
chr1	11947474	G	TG	G	G	G	G	.	G	G	G	T	G	G	T	G	G	G	G	T	G	G	.	T
chr1	11947486	C	AC	C	C	C	A	C	A	.	C	A	A	C	A	C	A	C	C	A	C	C	.	A
chr1	11947509	C	CG	C	C	C	C	C	C	G	C	C	G	C	C	C	C	C	C	C	C	C	C	C
chr1	11947534	A	AG	A	A	A	A	A	A	.	A	G	.	A	G	A	A	A	A	G	A	.	.	G
chr1	11951882	G	AG	A	A	G	A	A	G	.	G	.	.	.	G	G	A	G	A	G	.	.	.	G
chr1	11951910	G	CG	.	C	G	C	C	G	G	G	.	.	.	.	.	C	G	C	G	.	.	.	G
chr1	11951941	C	CG	C	C	C	C	C	C	C	C	G	.	C	.	C	C	C	C	G	C	C	.	G
chr1	11952035	C	TC	.	C	.	.	.	T	.	T	C	.	.	.	.	.	.	C	C	.	.	C	.
chr1	11952045	G	CG	.	C	.	.	.	G	.	G	G	.	.	.	.	.	.	C	G	.	.	.	G
chr1	11952078	C	AC	A	A	C	A	A	A	A	A	A	A	A	A	C	A	A	A	A	A	A	A	A
chr1	11952155	G	TG	G	G	G	T	G	G	.	G	G	.	G	T	G	.	G	.	G	.	G	G	G
chr1	11952156	G	CG	.	G	G	.	G	G	.	G	G	.	G	C	G	C	G	.	G	.	G	G	G
chr1	11952157	A	AC	.	.	A	.	A	A	.	A	A	.	A	C	A	C	A	.	A	.	A	A	A
chr1	11952174	C	CG	C	C	C	C	C	C	C	C	G	C	C	C	C	C	C	.	G	.	C	G	G
chr1	11952202	G	AG	A	A	G	G	G	G	A	G	G	A	A	G	G	G	G	A	G	A	A	G	G
chr1	11952220	T	AT	A	A	T	T	.	T	.	T	T	A	.	T	T	.	T	A	T	A	A	T	T
chr1	11952223	C	TC	T	T	C	C	.	C	.	.	C	T	.	C	C	.	C	T	C	.	T	C	C
chr1	11982307	A	AG	.	.	A	A	.	G	.	.	.	G	G	.	.	A	.	.	A	.	G	.	A
chr1	11982414	C	TC	T	C	C	C	C	C	C	T	C	C	.	C	.	C	T	T	C	C	C	C	C
chr1	11982415	A	AG	G	A	A	A	A	A	A	G	A	A	.	A	.	A	G	G	A	A	A	A	A
chr1	11982710	T	TC	T	.	T	T	.	C	.	T	T	.	.	T	.	T	T	.	.	.	C	.	T
chr1	11982711	C	TC	C	C	C	C	.	C	.	C	T	.	.	C	.	C	C	C	.	.	C	.	T
chr1	11982787	C	TC	C	C	C	T	C	C	C	C	C	.	C	.	C	T	C	C	.	C	C	C	C
chr1	11982797	G	AG	G	G	G	G	A	A	G	G	G	.	A	.	G	G	G	G	.	.	A	G	G
chr1	11982849	A	AT	A	T	A	A	A	A	T	A	A	T	.	T	A	A	.	A	A	.	A	.	A
chr1	11982851	A	AC	C	C	A	A	A	.	C	C	A	C	.	C	A	A	.	C	A	.	.	.	A
chr1	11982871	C	TC	C	C	C	T	C	C	C	C	C	C	C	C	C	T	C	C	C	C	C	.	C
chr1	11982896	A	AT	.	.	A	T	.	A	.	.	T	.	A	.	.	T	.	T	.	A	A	.	T
chr1	11982922	C	TC	.	T	C	T	C	C	.	.	C	.	.	.	.	T	C	C	C	C	C	C	C
chr1	11984028	C	CG	.	C	C	.	.	C	C	.	G	C	.	C	.	C	G	.	.	.	G	.	G
chr1	11984049	G	AG	.	A	G	.	G	G	A	G	G	A	.	A	.	G	G	.	.	.	G	.	G
chr1	11984241	T	TC	T	C	T	T	T	T	.	T	T	C	.	C	.	T	T	T	T	T	T	.	T
chr1	11984268	G	AG	G	G	.	.	.	G	.	.	A	.	.	G	.	.	.	.	.	.	A	.	.
chr1	11984280	T	TC	.	T	T	.	T	T	.	.	C	.	.	T	.	.	.	.	C	T	T	C	C
chr1	11984306	A	AG	.	.	A	.	.	A	.	A	G	.	.	.	.	.	A	.	G	A	A	G	G
chr1	11984331	A	AT	.	T	A	.	.	A	T	.	T	.	T	.	.	T	T	.	T	.	T	.	T
chr1	11985267	T	TC	.	C	T	.	T	T	.	C	T	.	T	C	.	T	C	.	T	T	T	T	T
chr1	11985648	T	AT	.	T	T	T	.	T	.	T	T	.	A	T	A	.	T	T	.	.	.	.	T
chr1	11985884	G	AG	.	.	G	A	.	G	.	A	G	.	A	A	A	.	A	A	.	A	.	.	G
chr1	11985908	G	TG	T	G	G	T	T	G	.	T	G	.	.	G	.	T	T	T	.	T	T	.	G
chr1	11985956	A	AG	G	A	A	A	.	A	.	G	A	.	.	.	A	A	G	G	A	A	A	.	A
chr1	11986327	C	TC	C	T	C	C	C	C	T	C	C	T	C	C	C	C	C	C	C	C	C	C	C
chr1	11986390	C	TC	T	C	C	C	C	C	C	T	C	C	C	C	.	C	T	T	C	C	C	.	C
chr1	11986939	C	AC	C	C	C	A	A	C	C	C	C	C	A	C	A	A	C	C	C	A	A	C	C
chr1	11987004	G	CG	C	G	G	.	G	.	.	C	.	G	.	C	.	G	C	.	.	G	G	C	C
chr1	11987015	A	AC	C	A	A	.	A	A	.	C	C	A	.	C	.	A	C	C	.	A	A	C	C
chr1	11987021	C	CG	G	C	C	C	C	C	.	G	G	C	.	G	.	C	G	G	.	C	C	.	G
chr1	11987056	C	CG	C	C	C	G	.	C	.	C	C	.	.	C	.	G	C	C	C	G	G	.	C
chr1	11987156	C	CG	C	G	C	G	G	G	.	C	C	.	.	C	.	G	C	C	C	.	G	.	C
chr1	11987174	T	TG	.	T	.	.	.	.	.	T	.	.	.	.	.	G	T	.	T	.	G	.	T
chr1	11987448	T	AT	.	T	T	T	.	T	T	.	A	.	.	.	T	.	A	.	.	.	.	.	A
chr1	11987508	C	CG	G	C	C	C	C	C	C	G	G	C	C	C	.	C	G	.	.	C	C	.	G
chr1	11987554	A	AT	.	A	A	A	A	A	A	.	T	A	A	A	A	A	T	.	.	A	A	.	.
chr1	11987575	G	AG	.	G	G	G	G	G	G	.	A	G	G	G	G	G	A	A	.	G	G	.	.
chr1	11987584	G	CG	.	G	G	G	G	G	G	C	C	G	G	G	G	G	C	C	C	G	G	.	C
chr1	11987612	T	TC	T	T	T	C	C	T	T	T	T	T	C	T	C	C	T	T	T	C	C	T	T
chr1	11987645	A	AC	A	C	A	A	A	A	C	A	A	C	A	A	A	A	A	.	A	A	A	A	A
chr1	11987649	T	AT	A	A	T	A	A	T	A	.	A	A	A	.	A	A	A	.	.	A	A	A	A
chr1	11987650	A	AG	.	A	A	A	A	A	A	.	G	A	A	.	A	A	G	.	.	A	A	G	G
chr1	11987651	A	AT	.	A	A	T	T	A	A	.	A	A	T	.	T	T	A	.	.	T	T	A	A
chr1	11987663	T	TC	.	C	T	T	.	T	C	.	.	C	.	T	.	.	T	.	.	.	.	.	.
chr1	11987700	T	TC	T	C	T	C	C	T	C	T	T	C	C	C	C	C	T	T	T	C	C	.	T
chr1	11987705	A	AC	C	A	A	A	A	A	A	.	C	A	A	A	A	A	C	C	C	A	A	.	C
chr1	11987714	C	TC	.	C	C	T	T	C	C	.	.	C	T	C	.	T	.	.	.	T	T	.	.
chr1	11987751	G	CG	.	.	G	C	.	G	.	.	.	.	.	.	.	C	C	.	.	.	.	.	.
chr1	11987873	C	TC	T	C	C	C	C	C	C	T	T	C	C	C	C	C	T	T	T	C	C	T	T
chr1	11987897	C	TC	C	T	C	C	C	T	T	C	C	T	C	C	C	C	C	C	C	C	C	C	C
chr1	11987915	C	TC	C	C	C	T	T	C	C	C	C	C	T	C	C	T	C	C	C	T	T	C	C
chr1	11987920	G	AG	G	G	G	A	A	G	G	G	G	G	A	A	G	A	G	G	G	A	A	G	G
chr1	11988096	T	AT	.	A	T	T	T	A	A	T	T	A	T	T	T	T	T	T	T	T	T	.	T
chr1	11988709	T	TC	.	.	.	C	.	.	T	.	C	T	C	C	.	.	.	.	.	.	C	.	C
chr1	11988714	A	AG	.	.	.	A	.	.	G	.	A	G	A	.	.	.	.	.	.	.	A	.	A
chr1	11988723	T	TC	.	.	.	T	.	.	C	.	T	C	T	.	.	.	.	.	.	.	T	.	T
chr1	11988983	C	TC	C	C	C	T	T	C	C	C	T	.	T	T	T	T	C	C	T	T	T	T	T
chr1	11989001	G	AG	A	G	G	G	G	G	G	A	G	.	G	G	G	G	A	A	G	G	G	.	G
chr1	11989004	T	TG	T	T	T	G	G	T	T	T	G	.	G	G	G	G	T	T	G	G	G	.	G
chr1	11989022	T	TC	C	C	T	C	C	T	C	C	C	C	C	C	C	C	C	C	C	C	C	.	C
chr1	11989100	T	TC	T	T	T	C	C	T	T	T	C	T	C	C	C	C	T	T	C	C	C	C	C
chr1	11989133	A	AG	G	A	A	A	A	A	A	G	A	A	A	A	A	A	G	G	A	A	A	A	A
chr1	11989549	T	TC	T	T	T	T	C	T	.	T	T	.	C	T	.	T	T	T	.	C	C	T	T
chr1	11989718	G	TG	T	G	G	G	G	G	G	T	G	G	G	G	G	G	T	T	G	G	G	.	G
chr1	11989840	A	AG	A	G	A	G	G	A	G	A	G	G	G	G	G	G	A	A	.	G	G	G	G
chr1	11989852	G	AG	G	A	G	A	A	G	A	G	A	A	A	A	A	A	G	G	A	A	A	A	A
chr1	11990408	C	TC	C	T	C	C	C	C	T	C	C	T	C	C	C	C	C	C	C	C	C	C	C
chr1	11990428	C	TC	T	C	C	T	T	C	C	T	T	C	T	T	T	T	T	T	T	T	T	T	T
chr1	11990431	G	AG	G	A	G	G	G	G	A	G	G	A	G	G	G	G	G	G	G	G	G	G	G
chr1	11990463	C	TC	T	T	C	T	T	C	T	T	T	T	T	T	T	T	T	T	T	T	T	T	T
chr1	11990467	G	CG	G	C	G	G	G	G	C	.	G	.	G	G	G	G	G	G	G	G	G	G	G
chr1	11992906	C	CG	C	C	C	C	C	C	C	C	G	C	C	G	C	C	C	C	G	C	C	G	G
chr1	11993034	G	TG	T	T	G	G	G	G	T	G	G	T	G	G	G	G	G	G	G	G	G	G	G
chr1	11993212	G	CG	G	G	G	G	G	G	G	G	C	G	G	C	G	G	G	G	C	.	G	C	C
chr1	11993216	G	AG	G	G	G	G	G	A	G	G	G	G	.	G	G	G	G	G	G	.	A	G	G
chr1	11993357	T	TG	T	T	T	T	T	G	T	T	T	T	G	T	G	T	T	T	T	G	G	T	T
chr1	11993423	G	AG	A	A	G	G	A	G	A	G	A	A	G	A	.	G	G	G	A	G	G	A	A
chr1	11993432	G	AG	A	A	G	G	A	G	A	G	A	A	G	A	A	G	G	G	A	G	G	A	A
chr1	11993546	C	TC	C	C	C	C	C	C	C	T	C	C	C	C	C	C	T	T	C	C	C	C	C
chr1	11993577	G	AG	G	G	G	G	G	G	G	A	G	G	G	G	G	G	A	A	G	G	G	G	G
chr1	11993598	G	AG	G	G	G	G	G	G	A	G	G	A	G	G	.	G	G	G	G	G	G	.	G
chr1	11993609	C	AC	A	A	C	C	C	C	C	C	C	C	C	C	C	C	C	C	C	C	C	.	C
chr1	11993652	G	AG	G	G	G	G	G	G	G	A	G	G	G	G	G	G	A	A	G	.	G	G	G
chr1	11993653	C	AC	C	C	C	C	C	C	C	A	C	C	C	C	C	C	A	A	C	.	C	.	C
chr1	11993738	C	TC	C	C	C	C	C	C	C	T	C	C	C	C	.	C	.	T	C	C	C	C	C
chr1	11993751	A	AG	A	A	A	G	A	A	A	.	A	.	.	A	.	G	.	.	A	.	A	.	A
chr1	11993772	C	CG	C	C	C	C	G	G	C	G	C	.	.	.	.	C	.	.	.	.	C	.	C
chr1	12099509	G	AG	G	G	G	.	.	.	G	A	G	G	G	G	G	G	A	.	.	G	G	.	.
chr1	12099542	T	TC	T	T	T	.	.	.	C	T	T	.	T	T	C	.	T	T	.	T	T	.	.
chr1	12102268	G	TG	G	G	G	G	T	T	.	.	G	G	.	G	.	.	G	G	G	G	G	.	G
chr1	12102273	A	AC	A	A	A	A	A	A	.	.	A	A	.	A	.	.	A	A	C	A	A	.	C
chr1	12102580	C	TC	C	C	C	T	C	C	C	C	C	.	C	C	C	T	C	C	C	C	C	C	C
chr1	12103358	C	TC	C	C	C	C	C	C	.	C	C	.	C	C	C	C	C	C	T	C	C	T	T
chr1	12103392	C	AC	C	C	C	C	C	C	.	C	A	.	C	C	C	C	C	C	.	A	A	C	C
chr1	12103633	G	AG	G	G	G	G	G	G	.	A	G	.	G	G	G	G	A	A	G	G	G	G	G
chr1	12103714	C	CG	C	C	C	C	G	G	.	C	C	.	.	C	.	C	C	C	C	C	C	.	C
chr1	12103869	A	AG	.	A	A	.	G	G	.	G	.	.	.	G	.	G	G	.	G	A	A	.	G
chr1	12103873	C	AC	.	C	C	.	A	A	.	C	C	.	.	C	C	C	C	.	C	C	C	.	C
chr1	12103964	C	TC	C	.	.	.	.	.	.	.	C	.	C	.	.	C	T	T	.	C	C	.	C
chr1	12104097	T	TC	T	.	.	.	.	C	.	.	.	.	.	.	.	.	C	.	.	T	T	.	C
chr1	12104802	G	AG	.	.	.	A	.	.	.	.	G	.	.	.	.	A	G	.	.	.	.	G	.
chr1	12105479	G	AG	G	.	.	.	A	.	.	G	.	.	.	A	.	.	G	.	.	G	G	.	.
chr1	12105950	A	AG	.	A	.	.	.	.	.	G	.	G	A	.	.	.	G	.	A	A	A	.	.
chr1	12106124	T	TC	T	T	.	.	.	.	.	.	.	.	.	C	C	.	C	.	.	.	.	.	C
chr1	12106420	C	CG	C	C	C	G	C	C	G	C	C	G	C	C	G	G	C	C	C	C	C	C	C
chr1	12106421	A	AG	A	A	A	A	G	G	A	A	A	A	A	A	A	A	A	A	A	A	A	A	A
chr1	12106434	A	AG	A	A	A	A	G	G	A	A	A	A	A	A	A	A	A	A	A	A	A	A	A
chr1	12106453	T	TG	T	T	T	G	G	G	G	G	T	G	T	G	G	G	G	G	G	T	T	G	G
chr1	12106459	A	AG	A	A	A	A	A	A	A	G	A	A	A	A	A	A	G	G	A	A	A	A	A
chr1	12106563	A	AG	A	A	A	G	A	A	G	G	A	G	A	G	G	G	G	G	A	A	A	A	A
chr1	12106582	T	TC	T	T	T	T	C	C	T	T	T	T	T	T	T	T	T	T	T	T	T	T	T
chr1	12106610	C	AC	C	C	C	A	C	C	A	A	C	A	C	A	A	A	A	A	A	C	C	A	A
chr1	12106618	G	AG	G	G	G	A	A	A	A	A	G	.	.	A	A	A	A	A	A	G	G	A	A
chr1	12106687	A	AG	A	A	A	A	G	G	A	A	A	A	A	A	.	A	A	A	A	A	A	A	A
chr1	12106821	G	CG	G	G	G	G	G	G	G	G	G	G	G	G	G	G	G	G	C	G	G	C	C
chr1	12106889	A	AG	A	A	A	A	G	G	A	A	A	A	A	A	A	A	A	A	A	A	A	A	A
chr1	12140902	T	TC	T	T	T	C	T	T	C	T	T	C	C	C	.	C	T	T	T	T	T	T	T
chr1	12140972	G	TG	G	G	G	T	G	G	G	G	G	.	T	G	.	T	G	G	G	.	G	G	G
chr1	12140993	T	TC	T	T	T	.	T	T	C	T	T	.	C	.	.	.	T	T	T	T	T	T	T
chr1	12141033	T	TC	T	.	.	.	T	T	.	T	.	C	C	C	.	.	T	T	T	.	.	.	T
chr1	12141105	T	TC	T	T	T	C	T	T	.	T	.	.	C	C	C	C	T	T	.	T	T	T	T
chr1	12141130	G	AG	G	G	G	G	G	A	G	A	G	G	G	G	G	G	A	A	G	G	G	G	G
chr1	12141136	T	TG	T	T	T	G	T	T	G	T	T	G	G	G	T	G	T	T	T	T	T	.	T
chr1	12141190	C	TC	C	C	C	T	C	C	T	C	C	T	T	C	C	T	C	C	C	C	C	C	C
chr1	12141355	C	TC	C	C	C	T	C	C	.	C	T	C	T	C	C	T	C	C	C	T	T	C	C
chr1	12141371	A	AG	A	A	A	G	A	G	G	G	G	G	G	G	A	G	G	G	A	G	G	A	A
chr1	12141430	C	TC	C	C	C	C	C	T	T	T	C	T	C	C	T	C	T	T	C	C	C	C	C
chr1	12141502	G	AG	G	G	G	A	G	A	G	A	A	G	A	A	G	A	A	A	G	A	A	G	G
chr1	12141577	C	CG	C	C	C	G	C	G	G	G	G	G	G	G	G	G	G	G	G	G	G	G	G
chr1	12141697	A	AG	A	A	A	A	G	A	.	A	A	G	A	A	G	A	A	A	A	A	A	A	A
chr1	12141754	C	TC	C	C	C	T	C	C	C	C	T	C	T	C	C	T	C	C	C	T	T	C	C
chr1	12141770	A	AT	A	A	A	A	A	A	A	A	A	A	A	A	A	A	A	A	T	A	A	T	T
chr1	12141823	C	TC	C	C	C	T	C	C	C	C	T	C	T	C	C	T	C	C	C	T	T	C	C
chr1	12141853	C	TC	C	C	C	C	T	C	T	T	C	T	C	C	T	C	T	T	C	C	C	.	C
chr1	12141859	T	TC	T	T	T	C	T	T	T	T	C	T	C	C	T	C	T	T	T	C	C	.	T
chr1	12141895	C	TC	C	C	C	T	C	C	C	C	T	C	T	C	C	T	C	C	C	T	T	C	C
chr1	12141898	C	TC	T	T	C	C	C	T	C	C	C	C	C	T	C	C	C	C	C	C	C	C	C
chr1	12141952	T	TC	T	T	T	C	C	T	C	C	C	C	C	T	C	C	C	C	C	C	C	C	C
chr1	12141997	C	CG	C	C	C	C	C	C	C	C	C	C	C	C	C	C	C	C	G	C	C	G	G
chr1	12142039	C	TC	C	C	C	C	C	C	C	C	C	C	C	C	C	C	C	C	T	C	C	T	T
chr1	12142076	G	CG	G	G	G	G	G	G	C	G	G	C	G	G	G	G	G	G	G	G	G	G	G
chr1	12142114	T	TC	C	C	T	C	C	C	C	C	C	C	C	T	C	C	C	C	T	C	C	T	T
chr1	12142126	C	TC	C	C	C	C	C	C	C	C	C	C	C	C	C	C	C	C	T	C	C	T	T
chr1	12142156	C	CG	C	C	C	C	G	C	G	G	C	G	C	C	G	C	G	G	G	C	C	G	G
chr1	12142211	T	TC	T	T	T	C	T	T	T	T	C	T	C	T	T	C	T	T	T	C	C	T	T
chr1	12142221	A	AG	G	G	A	A	G	G	G	G	A	G	A	G	G	A	G	G	G	A	A	G	G
chr1	12142264	A	AG	A	A	A	A	G	A	G	G	A	G	A	A	G	A	G	G	G	A	A	G	G
chr1	12142404	T	TG	G	G	T	T	G	G	G	G	T	G	T	G	T	T	G	G	G	T	T	G	G
chr1	12142430	T	TC	C	C	T	T	T	C	.	T	T	T	T	T	T	T	T	T	T	T	T	.	T
chr1	12146370	T	TC	C	C	T	T	C	C	C	C	T	C	T	.	C	T	C	C	T	T	T	.	T
chr1	12146406	C	CG	G	G	C	C	C	C	.	C	C	.	C	C	C	C	C	C	C	C	C	C	C
chr1	12146407	G	AG	A	A	G	G	G	G	.	G	G	.	G	G	G	G	G	G	G	G	G	G	G
chr1	12146462	A	AG	A	A	A	A	G	A	G	G	A	G	A	A	G	A	G	G	A	A	A	.	A
chr1	12146523	G	TG	G	G	G	G	T	G	T	T	G	T	G	G	T	G	T	T	G	G	G	G	G
chr1	12146714	G	AG	A	A	G	G	G	G	G	G	G	G	G	G	G	G	G	G	G	G	G	G	G
chr1	12146938	G	AG	A	A	G	G	A	G	A	A	G	A	A	G	G	G	A	A	A	G	G	A	A
chr1	12147128	C	TC	C	C	C	C	T	C	C	C	C	C	C	C	T	C	C	C	C	C	C	C	C
chr1	12147173	G	AG	A	A	G	G	G	A	A	A	G	A	A	G	G	G	A	A	A	G	G	A	A
chr1	12147188	C	TC	.	C	C	C	T	C	C	C	C	.	C	T	T	C	C	C	.	C	C	C	C
chr1	12147200	C	TC	.	C	C	C	T	C	C	C	C	.	C	C	T	C	C	C	.	C	C	.	C
chr1	12148302	T	TC	C	C	T	T	T	T	C	C	T	.	C	.	.	T	C	C	.	T	T	C	C
chr1	12149403	A	AG	G	G	A	A	G	A	G	G	A	G	G	G	G	A	G	G	G	A	A	G	G
chr1	12149565	C	TC	C	C	C	C	T	C	C	C	C	C	C	C	T	C	C	C	C	C	C	C	C
chr1	12149574	C	TC	T	T	C	C	T	C	T	T	C	T	T	C	T	C	T	T	T	C	C	T	T
chr1	12149655	T	TC	C	C	T	T	T	T	.	C	T	C	C	T	.	T	C	C	.	T	T	C	C
chr1	12149759	A	AC	.	.	.	.	C	.	.	.	.	.	.	.	.	C	A	.	.	.	.	.	A
chr1	12149770	C	TC	.	T	C	C	C	C	T	T	C	.	.	C	C	C	T	T	T	C	C	T	T
chr1	12150755	C	CG	G	G	C	C	C	G	G	G	C	G	G	G	C	C	G	G	G	C	C	G	G
chr1	12150761	C	TC	T	T	C	C	C	T	T	.	C	T	T	T	C	C	.	T	T	C	C	T	T
chr1	12150787	A	AG	G	G	A	A	A	A	G	.	A	G	G	A	A	A	.	G	G	A	A	G	G
chr1	12150836	G	TG	T	T	G	G	G	G	.	.	G	T	T	G	.	G	.	T	T	G	G	T	T
chr1	12151666	G	AG	G	G	G	G	A	G	G	G	G	.	G	G	A	G	G	G	G	.	G	.	G
chr1	12151726	C	TC	T	T	C	C	C	C	T	T	C	T	T	C	C	C	T	T	T	C	C	T	T
chr1	12152102	C	TC	.	T	C	C	C	C	T	C	C	T	T	C	C	C	C	C	.	C	C	.	T
chr1	12152206	T	TC	C	C	T	T	C	T	C	C	T	C	C	C	T	T	C	C	C	T	T	C	.
chr1	12152248	G	AG	G	G	G	G	A	G	A	G	G	A	G	G	G	G	G	G	G	G	G	G	G
chr1	12152264	G	TG	G	G	G	G	T	G	T	G	G	T	G	G	G	G	G	G	G	G	G	G	G
chr1	12152579	T	TC	T	T	T	T	C	C	T	T	T	T	T	T	C	T	T	T	T	T	T	T	T
chr1	12152643	C	TC	C	C	C	T	C	C	C	C	C	C	C	C	C	T	C	C	C	C	C	C	C
chr1	12152751	C	TC	T	T	C	T	C	T	C	C	C	C	T	C	C	T	C	C	T	C	C	T	T
chr1	12152780	G	TG	.	T	G	T	.	T	G	G	G	G	.	G	G	T	G	G	T	G	G	.	T
chr1	12152781	G	TG	.	T	G	T	.	T	G	G	G	G	.	G	G	T	G	G	T	G	G	.	T
chr1	12152822	C	CG	.	.	.	.	.	G	C	.	.	.	.	.	.	G	.	C	.	.	.	.	.
chr1	12152919	G	AG	A	A	G	G	.	G	G	G	G	.	A	G	G	G	G	A	A	G	G	A	A
chr1	12152935	C	TCG	G	G	C	C	.	C	T	T	C	T	G	C	T	C	T	G	G	C	C	G	G
chr1	12165511	C	TC	T	T	C	C	T	T	C	C	C	C	T	C	T	T	C	C	T	C	C	T	T
chr1	12165521	C	AC	A	A	C	C	A	A	C	C	C	C	A	C	A	A	C	C	A	C	C	A	A
chr1	12165569	T	TC	T	T	T	T	T	T	T	C	T	T	T	C	T	T	C	C	T	T	T	T	T
chr1	12165573	C	TC	C	C	C	C	C	C	C	T	C	C	C	T	C	C	T	T	C	C	C	C	C
chr1	12165612	C	AC	.	.	C	C	.	A	C	C	C	C	.	C	.	.	C	C	.	C	C	.	A
chr1	12165635	C	TCG	.	T	C	C	T	T	C	G	C	C	T	G	.	T	G	C	T	C	C	.	T
chr1	12165652	C	CG	C	G	C	C	G	.	C	G	C	.	.	.	.	.	.	.	.	C	C	.	.
chr1	12165662	G	AG	A	A	G	G	A	A	G	A	G	A	A	.	A	A	A	G	A	G	G	A	A
chr1	12165700	A	AG	A	A	A	A	A	A	A	G	A	G	A	G	A	A	G	A	A	A	A	A	A
chr1	12165775	C	AC	C	C	C	C	C	C	C	A	C	C	C	.	C	C	A	C	C	C	C	C	C
chr1	12165776	C	TC	C	C	C	C	C	C	C	T	C	C	C	.	C	C	T	C	C	C	C	C	C
chr1	12165793	T	TC	C	C	T	T	C	C	T	.	T	.	C	.	C	C	.	T	C	T	T	C	C
chr1	12165799	G	AG	G	G	G	G	G	G	G	A	G	G	G	.	G	G	A	G	G	G	G	G	G
chr1	12165851	G	AG	G	G	G	G	G	G	G	A	G	G	G	A	G	G	A	A	G	G	G	G	G
chr1	12165882	A	AT	T	T	A	A	T	T	A	A	A	A	T	A	A	T	A	A	T	A	A	T	T
chr1	12165899	A	AG	A	A	A	A	A	A	A	G	A	G	A	G	A	A	G	G	A	A	A	A	A
chr1	12165983	C	TC	C	C	C	C	C	C	C	T	C	T	C	T	C	C	T	C	C	C	C	C	C
chr1	12166014	A	AG	A	A	A	A	A	A	A	G	A	A	A	G	A	A	G	A	A	A	A	A	A
chr1	12166037	G	AG	A	A	G	G	A	A	G	A	G	A	A	A	G	A	A	A	A	G	G	A	A
chr1	12166260	G	AG	A	A	G	G	G	G	G	G	G	G	A	G	G	A	G	A	A	G	G	A	A
chr1	12166286	T	TC	C	C	T	T	T	T	T	T	T	T	C	T	T	C	T	T	C	T	T	C	C
chr1	12166288	G	AG	A	A	G	G	G	G	G	G	G	G	A	G	G	A	G	G	A	G	G	A	A
chr1	12166427	G	AG	A	A	G	G	G	A	G	A	G	A	A	A	G	A	A	A	A	G	G	A	A
chr1	12166576	C	TC	C	C	C	C	C	T	C	C	C	C	C	C	C	C	C	T	C	C	C	C	C
chr1	12166586	C	TC	T	T	C	C	C	C	C	C	C	C	T	C	C	T	C	C	T	C	C	T	.
chr1	12166719	G	AG	A	A	G	G	G	G	G	G	G	G	A	G	G	A	G	G	A	G	G	A	A
chr1	12166788	A	AG	G	G	A	A	A	G	A	G	A	G	G	G	A	G	G	G	G	A	A	G	G
chr1	12167088	G	AG	A	A	G	G	G	G	G	G	G	G	A	G	G	A	G	G	A	G	G	A	A
chr1	12167256	A	AG	A	A	A	A	A	A	A	A	A	A	G	A	A	A	A	A	G	A	A	G	G
chr1	12167708	C	TC	T	T	C	C	C	C	C	C	C	T	T	C	C	T	C	C	T	C	C	T	T
chr1	12167756	T	AT	T	T	T	T	T	A	T	A	T	T	T	A	T	T	A	A	T	T	T	T	T
chr1	12167761	T	TC	C	C	T	T	T	T	T	.	T	T	T	T	T	C	T	T	T	T	T	T	T
chr1	12167764	C	TC	T	T	C	C	C	T	C	.	C	T	T	T	C	T	T	T	T	C	C	T	T
chr1	12167807	A	AG	G	G	A	A	A	A	A	A	A	A	G	A	A	G	A	A	G	A	A	G	G
chr1	12167987	A	AG	G	G	A	A	G	A	A	A	A	G	G	A	G	G	A	A	G	A	A	G	G
chr1	12168046	C	TC	T	T	C	C	C	C	C	C	C	C	C	C	C	T	C	C	C	C	C	C	C
chr1	12168083	G	AG	G	G	G	G	A	G	G	G	G	G	A	G	A	G	G	G	A	G	G	A	A
chr1	12168089	C	AC	A	A	C	C	C	C	C	C	C	C	C	C	C	A	C	C	C	C	C	C	C
chr1	12168094	T	TC	T	T	T	T	T	T	T	T	T	T	C	T	T	T	T	T	C	T	T	C	C
chr1	12168117	C	CG	C	C	C	C	G	C	C	C	C	C	C	C	G	C	C	C	C	C	C	C	C
chr1	12168203	T	TG	G	G	T	T	G	.	T	T	T	T	T	T	T	G	T	T	T	T	T	T	T
chr1	12168205	C	TC	T	T	C	C	C	C	C	C	C	C	C	C	C	T	C	C	C	C	C	C	C
chr1	12168756	A	AG	A	A	A	A	A	G	.	A	A	.	A	A	G	A	A	A	A	A	A	A	A
chr1	12168759	C	TC	C	C	C	C	C	T	.	C	C	.	T	C	T	C	C	C	T	C	C	T	T
chr1	12168965	C	TC	C	C	C	C	C	T	C	C	C	.	C	C	T	C	C	C	C	C	C	.	C
chr1	12169073	C	TC	.	.	.	C	.	.	.	.	C	.	T	.	.	.	C	T	.	.	.	.	T
chr1	12169213	G	AG	.	G	G	G	G	A	.	G	G	G	.	G	A	G	G	G	G	G	G	.	G
chr1	12169227	T	AT	.	T	T	T	A	T	T	T	T	A	T	T	T	T	T	T	T	T	T	.	T
chr1	12169238	C	CG	.	G	C	C	C	C	C	C	C	C	C	C	C	G	C	C	G	C	C	.	G
chr1	12169286	C	CG	.	.	G	G	G	G	.	C	.	.	.	C	.	.	.	.	.	.	.	.	.
chr1	12169287	T	AT	.	.	A	A	A	.	.	T	.	.	.	T	.	.	T	.	.	.	.	.	.
chr1	12169303	G	CG	.	G	.	.	.	.	.	C	G	.	.	C	.	.	C	.	.	.	.	.	.
chr1	12169322	C	TC	.	C	.	.	.	.	.	T	C	.	.	C	.	C	T	.	.	.	C	C	C
chr1	12169342	C	CG	.	.	.	.	.	.	.	G	.	.	.	.	.	C	G	.	.	.	C	.	.
chr1	12169708	G	CG	.	G	.	.	.	.	.	C	.	.	.	.	.	.	C	.	.	.	.	.	G
chr1	12169745	C	TC	.	C	.	.	.	.	.	C	.	.	.	.	.	.	C	T	.	.	T	.	.
chr1	12169760	A	AC	A	A	A	A	.	A	A	A	A	A	A	A	A	A	A	A	C	A	A	C	C
chr1	12169780	C	AC	C	C	C	C	C	C	C	A	C	A	C	A	C	C	A	C	A	C	C	A	A
chr1	12169787	G	AG	G	G	G	G	G	G	G	A	G	G	G	A	G	G	A	G	G	G	G	G	G
chr1	12169848	G	CG	.	.	G	G	C	G	G	.	G	C	G	C	G	G	.	G	G	G	G	G	G
chr1	12169935	C	TC	T	T	C	C	T	T	C	C	C	C	C	C	C	C	C	C	C	.	C	C	C
chr1	12169943	A	AT	A	A	A	A	A	A	A	T	A	A	A	T	T	A	T	A	A	A	A	A	A
chr1	12170000	T	TC	C	C	T	T	.	C	T	C	.	T	C	C	C	T	.	C	T	T	T	T	T
chr1	12170022	T	TC	C	C	T	T	.	.	T	.	.	.	.	.	.	T	.	C	T	.	T	.	T
chr1	12170065	G	CG	.	C	G	.	.	G	.	.	G	.	.	.	C	C	.	.	C	.	C	.	C
chr1	12175456	T	TC	.	.	T	C	.	.	C	.	T	.	.	.	.	.	.	.	.	T	T	.	.
chr1	12175585	A	AG	.	A	A	G	.	.	.	.	A	.	.	.	.	.	G	A	.	A	A	.	.
chr1	12175793	T	AT	T	T	T	A	.	T	.	T	T	.	T	T	T	T	T	T	.	T	T	.	A
chr1	12175799	C	TC	C	C	C	T	.	C	.	C	C	.	C	C	.	C	C	C	T	C	C	.	T
chr1	12175811	T	TC	.	T	T	C	.	T	.	T	T	.	.	C	.	T	T	T	.	T	T	.	C
chr1	12175896	G	AG	.	A	G	G	G	G	A	A	G	.	.	G	.	G	A	G	.	G	G	.	G
chr1	12175905	G	CG	.	G	G	G	G	C	.	G	G	.	.	C	.	C	G	C	.	G	G	.	G
chr1	12175940	A	AC	C	C	A	C	.	C	.	C	A	.	C	C	.	C	C	C	C	.	A	.	C
chr1	12176118	G	AG	A	A	.	.	G	.	A	.	G	.	.	.	.	.	A	A	A	.	.	A	A
chr1	12176322	C	TC	C	C	C	C	T	T	C	C	T	C	C	C	.	T	C	C	C	.	C	C	C
chr1	12176349	C	CG	G	G	C	C	.	C	.	C	G	.	.	C	.	C	C	C	C	C	C	C	C
chr1	12176574	C	AC	C	C	C	C	.	A	C	C	C	.	.	.	C	A	C	C	.	C	C	.	C
chr1	12176655	C	TC	C	C	C	C	.	C	.	T	C	.	T	T	.	C	T	.	T	.	T	.	T
chr1	12176657	T	TG	T	T	T	T	.	T	.	G	T	.	G	G	.	T	G	.	G	.	G	.	G
chr1	12176667	T	TC	T	T	T	C	T	T	.	C	C	.	.	C	.	T	C	C	.	.	C	.	C
chr1	12176688	G	TG	G	G	G	T	G	G	G	G	T	.	G	G	.	G	G	G	G	.	G	.	G
chr1	12177105	C	CG	C	C	C	.	.	.	C	.	C	G	.	G	.	.	C	C	.	.	C	C	C
chr1	12177126	G	AG	G	G	G	A	.	G	G	G	G	G	G	G	A	G	G	G	G	G	G	G	G
chr1	12177227	T	TC	T	T	T	T	T	C	T	T	T	T	T	T	T	C	T	T	T	T	T	T	T
chr1	12177304	C	CG	.	C	C	G	C	G	C	C	C	.	C	G	G	G	C	C	.	C	C	.	C
chr1	12178214	A	AC	C	C	A	C	.	C	.	A	C	.	.	A	.	C	A	A	.	.	A	.	A
chr1	12179413	G	CG	C	.	G	.	C	.	.	G	G	.	.	.	G	.	G	G	G	G	.	G	G
chr1	12179873	G	AG	.	.	G	A	.	A	.	G	A	.	.	.	.	.	G	G	.	G	G	.	G
chr1	12180033	G	TG	T	T	G	.	T	T	.	G	G	.	.	.	.	.	G	.	G	.	G	G	G
chr1	12180041	G	CG	C	C	G	.	.	C	.	G	C	.	.	.	.	.	G	G	G	G	G	G	G
chr1	12185550	G	AG	.	.	.	A	.	A	.	.	.	.	.	.	.	.	G	.	G	.	.	.	G
chr1	12185848	C	AC	C	C	C	A	A	A	C	C	A	A	C	A	C	A	C	A	C	C	C	.	C
chr1	12185897	A	AC	A	A	A	C	C	C	.	A	C	.	.	C	A	C	A	C	A	A	A	.	A
chr1	12185933	A	AG	.	G	A	G	G	G	A	A	G	G	.	.	.	G	A	G	A	A	A	.	A
chr1	12186075	A	AG	A	A	A	G	G	G	A	.	G	G	A	G	A	G	A	G	A	A	A	A	A
chr1	12186156	T	AT	A	A	T	A	A	A	.	T	A	A	T	A	T	A	T	A	T	T	T	T	T
chr1	12186160	G	AG	G	G	G	A	A	A	.	G	A	A	G	A	G	A	G	A	G	G	G	G	G
chr1	12186566	G	AG	.	.	G	A	.	A	G	.	.	.	.	.	.	.	G	.	G	.	G	G	G
chr1	12187117	A	AT	T	T	.	T	.	.	.	.	A	A	.	.	.	T	.	.	.	T	.	.	T
chr1	12187299	T	AT	A	A	T	A	A	A	.	T	A	A	.	A	T	.	T	A	.	T	T	.	T
chr1	12187389	G	AG	G	G	.	.	.	A	G	G	A	.	.	.	G	.	G	A	G	G	G	G	G
chr1	12187562	T	AT	A	A	T	A	.	A	.	T	A	.	.	A	T	A	T	A	T	T	T	.	.
chr1	12187731	G	TG	.	.	.	.	.	T	.	.	.	.	.	T	.	.	G	.	G	.	G	.	.
chr1	12188031	C	CG	.	.	.	.	.	G	.	.	.	.	.	.	C	.	C	G	.	.	.	.	.
chr1	12188414	C	TC	T	.	C	T	.	.	.	.	.	.	.	.	.	.	C	.	.	C	.	.	.
chr1	12188493	T	TC	C	C	T	C	C	C	T	T	C	C	C	C	T	C	T	C	T	T	T	T	T
chr1	12188601	A	AG	G	G	A	G	G	G	.	A	G	G	G	G	A	G	A	G	A	A	A	.	A
chr1	12188631	C	TC	T	T	C	T	T	T	C	C	T	T	T	T	C	T	C	T	C	C	C	C	C
chr1	12188664	A	AG	G	G	A	G	G	G	A	A	G	G	G	G	A	G	A	G	A	A	A	A	A
chr1	12188879	T	AT	A	A	T	A	A	A	T	T	A	A	A	A	T	A	T	A	T	T	T	T	T
chr1	12188910	A	AT	.	.	A	T	.	T	A	A	A	.	.	.	A	.	A	.	A	A	A	A	A
chr1	12188911	T	AT	.	.	T	A	.	A	T	T	T	.	.	.	T	.	T	.	T	T	T	T	T
chr1	12189001	A	AG	G	G	A	G	G	G	A	A	A	G	.	G	A	G	A	G	A	A	A	A	A
chr1	12189061	C	TC	.	.	C	.	.	T	C	C	C	.	T	.	C	T	C	T	C	C	C	C	C
chr1	12189081	A	AG	G	G	A	G	G	G	.	A	A	G	G	G	A	G	A	G	A	A	A	A	A
chr1	12189099	A	AG	G	G	.	G	G	G	.	A	A	G	G	.	.	G	A	G	A	A	A	.	A
chr1	12189164	T	TC	C	C	T	C	C	C	T	T	C	C	C	C	T	C	T	C	T	T	T	T	T
chr1	12211098	G	CG	G	.	.	G	.	G	G	G	C	G	C	G	.	G	G	G	G	.	.	.	G
chr1	12211113	C	CG	.	.	.	.	.	.	C	C	C	.	C	C	.	C	.	G	G	.	.	.	G
chr1	12248938	C	CG	.	.	.	C	G	G	.	C	.	.	.	.	C	.	.	.	.	.	C	.	.
chr1	12250457	C	TC	.	C	.	T	.	T	.	.	.	.	.	C	.	.	.	C	.	.	.	.	.
chr1	12250471	T	TC	T	T	.	C	.	C	.	C	.	T	.	T	.	.	.	T	.	.	.	.	.
chr1	12250491	T	TC	T	T	.	C	.	.	.	C	.	.	.	T	.	.	.	T	.	.	.	.	.
chr1	12250622	T	TG	T	T	.	G	G	.	.	G	G	.	.	.	.	.	G	T	G	.	.	.	G
chr1	12250916	T	TC	.	T	T	C	.	.	C	.	.	.	.	.	.	T	C	.	.	.	.	.	.
chr1	12251029	G	CG	.	G	.	G	.	G	.	G	C	.	G	G	G	.	G	.	.	.	.	.	C
chr1	12251066	A	AT	.	A	A	A	.	A	.	A	T	.	.	A	A	.	A	A	.	.	.	.	T
chr1	12251175	C	TC	.	.	.	.	C	C	C	C	T	.	.	C	.	.	C	.	.	.	T	.	.
chr1	12251333	A	AG	.	A	.	G	.	.	.	.	.	.	.	A	.	A	G	.	.	A	.	.	.
chr1	12251436	T	TC	.	T	.	C	C	C	.	C	.	.	.	T	.	.	C	.	.	.	C	.	C
chr1	12251567	A	AG	.	.	A	A	.	A	A	.	G	.	.	.	.	.	A	.	.	.	.	.	G
chr1	12251572	T	TC	.	.	T	T	.	C	C	.	T	.	T	.	T	T	C	.	.	.	.	.	T
chr1	12251574	G	AG	.	.	G	G	G	A	A	.	G	.	G	.	G	G	G	.	.	.	G	.	G
chr1	12251575	G	AG	.	.	G	G	G	G	G	.	A	.	G	.	G	G	G	.	.	.	A	.	A
chr1	12251624	A	AG	A	A	.	A	G	G	G	.	A	.	A	A	A	A	G	A	A	A	A	.	.
chr1	12251816	C	AC	.	C	C	C	C	C	.	A	.	C	C	.	C	.	A	.	.	.	.	C	C
chr1	12252098	G	AG	.	.	G	.	.	G	.	.	A	.	G	.	G	.	G	.	.	A	.	.	.
chr1	12252103	T	TC	.	.	.	.	.	C	.	.	C	.	T	.	T	.	T	.	.	.	.	.	.
chr1	12254809	G	CG	.	G	G	C	G	G	.	C	C	.	G	C	.	C	C	C	C	C	C	C	C
chr1	12254834	C	CG	.	C	C	G	C	.	G	C	C	.	.	C	.	G	C	G	C	C	C	C	C
chr1	12254875	A	ATC	A	A	A	C	A	A	T	T	.	A	A	T	.	C	T	C	T	T	T	T	T
chr1	12254912	A	AG	A	A	A	A	A	A	A	A	G	A	A	G	A	A	A	A	G	G	G	G	G
chr1	12255047	G	TG	G	G	G	G	G	G	G	T	G	G	G	G	G	G	T	G	G	G	G	G	G
chr1	12255102	G	AG	G	G	G	G	G	A	G	G	G	G	G	G	G	G	G	A	G	G	G	G	G
chr1	12255218	G	CG	G	G	G	G	G	G	G	G	C	G	G	C	C	G	G	G	C	C	C	C	C
chr1	12255222	G	TG	G	G	G	G	G	G	G	T	T	G	G	T	T	G	T	G	T	T	T	T	T
chr1	12255242	T	TC	T	T	T	T	T	T	T	T	C	T	T	T	C	T	T	T	T	T	T	T	T
chr1	12255249	G	CG	G	G	G	G	G	G	C	C	C	C	G	C	C	G	C	G	C	C	C	C	C
chr1	12255365	T	TG	T	T	T	T	T	T	G	G	G	T	T	G	T	T	G	T	G	G	G	G	.
chr1	12255416	C	AC	C	C	C	C	A	C	C	C	C	C	C	C	A	C	C	C	.	.	C	C	C
chr1	12255469	T	TC	T	T	T	.	T	T	C	T	T	C	T	T	T	T	T	T	T	T	T	T	T
chr1	12255563	T	TC	T	T	T	T	C	C	C	T	T	.	T	T	T	T	T	T	T	T	T	T	T
chr1	12255594	T	TC	T	T	T	T	T	T	T	C	T	.	T	.	T	T	C	T	C	C	C	.	C
chr1	12255596	G	TG	G	G	G	G	G	G	G	.	G	.	G	.	G	G	.	G	.	T	.	.	T
chr1	12255625	T	AT	T	T	T	T	A	.	.	.	T	T	T	.	A	T	T	T	.	T	T	T	T
chr1	12255627	T	TG	T	T	T	T	G	.	.	.	T	T	T	.	G	T	T	T	.	T	T	T	T
chr1	12309254	A	AC	.	A	A	C	.	.	.	C	A	.	A	.	.	C	C	A	A	.	A	A	.
chr1	12309264	G	CG	.	G	G	G	.	G	.	G	.	.	.	.	G	.	G	G	C	.	C	C	C
chr1	12309283	C	TC	.	C	C	T	.	T	.	T	C	.	C	C	T	.	T	C	C	.	C	C	C
chr1	12309288	A	AG	.	A	A	G	.	G	.	G	.	.	.	G	G	.	G	A	G	.	G	G	G
chr1	12309403	G	TG	G	G	.	.	.	.	.	C	.	.	G	.	.	.	.	.	T	.	T	.	.
chr1	12309464	G	AG	G	G	.	G	.	G	.	G	G	.	.	G	.	G	.	.	.	.	.	A	A
chr1	12309530	A	AG	.	A	.	.	.	.	.	.	A	.	.	.	G	.	.	G	.	.	.	.	.
chr1	12309645	C	CG	.	C	C	C	C	C	.	C	C	.	C	C	.	C	C	C	G	G	G	.	G
chr1	12311074	T	TC	.	T	T	C	.	.	.	.	.	.	.	.	.	C	.	.	.	.	.	.	.
chr1	12311085	A	AT	.	.	A	T	A	.	.	.	A	.	.	.	.	T	A	.	.	.	.	.	.
chr1	12311185	A	AT	.	A	A	T	.	.	.	.	.	.	.	.	.	T	A	.	.	A	.	.	A
chr1	12312169	A	AC	A	A	A	C	C	.	C	A	A	C	A	C	C	.	A	C	C	.	C	.	.
chr1	12312227	G	AG	.	G	G	A	A	.	.	A	.	.	G	A	A	.	A	A	.	.	.	.	A
chr1	12312258	T	TC	.	T	.	.	.	.	.	.	.	.	.	C	C	.	T	C	.	T	.	.	T
chr1	12312261	T	TC	.	T	.	.	.	.	.	T	.	.	.	C	C	.	T	C	.	T	.	.	T
chr1	12312300	G	CG	.	G	G	.	C	C	.	G	G	.	.	.	.	.	G	.	.	G	G	.	G
chr1	12312386	C	TC	.	C	.	C	T	C	.	C	C	.	C	T	T	.	C	.	.	C	C	.	C
chr1	12312510	T	TC	T	T	T	C	T	C	T	T	T	.	T	T	T	C	T	T	.	.	T	T	T
chr1	12312512	C	AC	C	C	C	C	A	C	A	C	C	.	C	A	A	C	C	A	.	.	C	C	C
chr1	12312561	T	TC	.	T	T	T	C	.	.	T	T	.	.	C	.	.	T	C	.	.	T	.	T
chr1	12312575	C	TC	.	.	C	C	.	.	.	C	C	.	.	T	.	.	C	T	.	.	C	.	C
chr1	12312691	A	AT	.	A	A	T	A	.	.	.	.	A	A	A	.	T	A	A	.	.	A	.	A
chr1	12312747	C	TC	C	C	C	T	.	T	C	.	C	.	.	.	.	.	.	.	.	C	.	C	C
chr1	12312786	C	TC	.	.	C	T	.	.	T	C	C	T	C	T	.	T	C	T	.	C	C	.	C
chr1	12312812	A	AG	.	A	A	G	.	G	.	A	.	.	A	.	.	G	A	.	.	A	A	A	A
chr1	12312836	A	AG	.	A	A	G	.	G	.	.	.	A	A	.	.	G	A	.	.	A	A	A	A
chr1	12313035	A	AT	.	A	A	A	T	.	.	A	A	.	A	T	.	.	A	.	.	A	A	A	A
chr1	12313177	G	CG	.	.	G	C	.	C	.	.	.	.	.	G	.	C	G	G	.	G	.	.	G
chr1	12313504	C	TC	.	C	C	C	T	C	.	.	.	.	.	T	T	.	.	.	C	C	C	.	C
chr1	12315322	C	TC	.	.	C	T	T	T	T	T	C	C	C	T	.	T	.	T	C	C	.	.	.
chr1	12315383	C	TC	.	.	.	.	T	.	C	.	.	C	C	.	.	.	.	.	C	.	.	T	.
chr1	12315386	C	CG	.	.	.	.	G	.	C	.	.	C	C	.	.	.	.	.	C	.	.	G	.
chr1	12315393	G	AG	G	G	G	G	G	G	A	G	G	G	G	A	.	G	G	A	G	G	G	.	G
chr1	12315398	C	AC	.	.	.	C	A	.	.	.	C	C	A	C	.	C	.	C	C	C	.	.	.
chr1	12315417	T	AT	A	.	.	T	A	T	.	T	T	.	A	.	T	.	.	.	T	T	.	.	T
chr1	12315455	G	TG	G	G	G	T	T	T	.	G	G	.	G	T	T	T	G	T	T	T	.	.	T
chr1	12315465	C	TC	C	C	C	C	C	C	.	C	C	.	C	C	C	C	C	C	.	T	T	.	T
chr1	12315467	T	TC	T	T	T	C	C	C	.	T	T	.	T	C	C	C	T	C	.	C	C	.	C
chr1	12315595	T	TC	.	T	T	T	.	.	.	T	.	.	.	C	.	.	T	C	.	.	.	.	T
chr1	12315671	G	CG	G	G	G	.	C	.	C	G	G	.	G	C	.	.	G	.	.	.	.	.	.
chr1	12315692	T	TC	T	T	T	.	.	.	C	T	T	.	.	C	.	.	T	.	.	.	.	.	.
chr1	12316719	A	AG	.	.	.	G	.	G	.	A	.	.	.	.	.	.	A	.	.	.	.	.	.
chr1	12316738	G	AG	.	.	.	A	.	A	.	G	.	.	.	.	.	.	G	.	G	.	G	.	G
chr1	12316973	G	TG	.	.	.	T	.	.	T	T	.	.	.	.	.	T	T	.	.	.	.	G	G
chr1	12337742	T	TC	T	T	T	.	.	.	C	C	T	.	.	C	.	.	C	C	C	.	C	.	C
chr1	12337812	C	TC	.	C	C	C	C	.	.	T	.	.	C	C	.	.	T	C	.	.	.	.	C
chr1	12337817	G	AG	.	.	G	G	G	G	.	G	G	.	G	A	.	.	G	A	.	.	.	.	G
chr1	12338036	C	AC	.	C	C	.	A	.	.	A	.	.	.	.	.	.	A	.	.	.	.	.	.
chr1	12338045	A	AC	.	A	A	.	C	.	.	C	.	.	.	.	.	.	C	.	.	.	.	.	.
chr1	12338139	G	TG	.	G	G	T	.	T	.	G	.	.	.	G	.	.	G	G	G	G	.	.	.
chr1	12344078	A	AG	.	.	A	G	.	A	.	G	.	.	.	.	.	.	.	.	.	.	.	.	.
chr1	12344194	C	TC	.	C	C	C	.	C	.	.	C	.	C	C	.	.	.	.	T	T	.	.	.
chr1	12344240	G	AG	.	G	G	G	.	G	.	A	G	.	.	.	.	G	A	.	A	.	A	.	A
chr1	12344280	C	TC	.	C	C	.	.	.	.	T	C	.	.	.	.	T	T	.	.	.	T	.	T
chr1	12344374	T	TG	.	T	.	.	.	T	.	.	T	.	.	.	T	.	G	.	.	.	.	.	G
chr1	12344441	C	AC	.	C	.	.	.	C	.	C	C	.	C	C	.	.	C	.	.	.	.	A	A
chr1	12344442	G	CG	.	G	.	.	.	G	.	C	G	.	G	G	.	.	C	.	.	.	.	G	G
chr1	12344470	C	CG	.	C	.	.	.	G	.	.	C	.	C	C	.	C	C	G	.	.	G	.	G
chr1	12344631	G	AG	G	G	G	G	.	G	.	G	G	A	G	G	.	G	G	A	A	A	.	.	A
chr1	12344684	T	TC	.	.	T	.	.	C	.	T	T	.	.	.	.	.	T	C	.	C	.	.	C
chr1	12344801	G	TG	.	.	G	.	.	.	.	.	G	.	G	.	.	.	T	T	.	.	.	.	T
chr1	12345000	C	TC	C	.	C	.	.	C	.	.	.	.	.	.	.	.	C	.	.	.	T	.	T
chr1	12345002	G	TG	G	.	G	.	.	G	.	.	.	.	.	.	.	.	G	.	.	.	T	.	T
chr1	12345085	C	CG	.	C	.	C	.	.	.	.	C	.	.	.	.	.	G	.	.	.	G	.	G
chr1	12345329	G	CG	.	G	G	G	.	.	.	G	G	.	G	C	G	C	G	.	.	.	G	.	G
chr1	12345554	G	TG	.	G	.	.	.	T	.	G	G	.	.	.	G	T	G	.	.	.	G	.	.
chr1	12345557	A	AG	.	A	.	.	.	A	.	.	A	.	.	.	A	A	G	.	.	.	G	.	.
chr1	12346154	A	AG	.	.	.	A	.	.	.	.	A	.	.	.	.	.	.	.	G	G	G	.	.
chr1	12346766	A	AG	.	A	A	A	.	G	.	G	A	.	.	.	.	G	G	G	.	.	G	.	.
chr1	12347129	T	TC	.	.	T	.	.	.	C	.	T	.	.	.	.	.	T	.	.	C	.	.	C
chr1	12348137	C	TC	.	.	C	.	.	.	C	.	C	C	.	T	.	.	.	C	.	T	.	.	.
chr1	12348172	T	TG	.	.	.	G	.	.	.	.	.	.	.	T	.	G	G	.	.	.	.	.	T
chr1	12352075	T	AT	T	T	T	T	T	T	T	A	T	.	T	T	.	T	A	T	T	.	.	.	T
chr1	12352082	G	TG	G	G	G	G	G	T	T	T	G	T	G	G	T	T	T	T	T	.	.	T	T
chr1	12352096	G	TG	G	G	G	G	G	T	T	G	G	T	G	G	G	T	G	T	G	G	G	G	G
chr1	12352106	C	CG	C	C	C	C	C	C	C	G	C	C	C	G	G	C	G	C	G	G	G	G	G
chr1	12352141	G	AG	G	G	G	G	G	G	G	A	G	G	G	G	G	G	A	G	G	.	G	G	G
chr1	12352173	G	CG	G	G	G	C	G	G	G	C	G	G	G	C	C	G	C	G	C	.	C	.	C
chr1	12352194	C	CG	C	C	C	C	C	C	C	G	C	C	C	C	C	C	G	C	C	.	.	C	C
chr1	12352236	C	CG	C	C	C	C	C	C	C	G	C	C	C	C	C	.	G	C	C	C	C	C	C
chr1	12352518	C	TC	C	C	C	C	C	C	C	T	C	C	C	C	.	C	T	C	C	C	C	C	C
chr1	12352560	C	CG	C	C	C	C	C	G	C	C	C	C	C	G	C	G	C	C	C	C	C	C	C
chr1	12352691	A	AG	A	A	A	G	G	G	.	A	A	.	A	A	A	G	A	A	A	A	A	.	A
chr1	12352775	C	TC	C	C	C	C	T	C	.	T	C	C	C	C	C	C	T	C	.	C	C	.	C
chr1	12352935	C	CG	.	C	C	G	C	G	C	C	C	.	C	C	C	G	C	C	C	.	C	.	C
chr1	12352992	G	TG	G	G	G	G	G	G	G	G	G	G	G	G	T	G	G	T	G	.	G	G	G
chr1	12352995	G	CG	G	G	G	G	G	G	G	G	G	G	G	G	C	G	G	C	G	.	G	G	G
chr1	12353019	G	TG	G	G	G	G	G	G	G	G	G	G	G	G	T	G	G	T	T	.	T	T	T
chr1	12353127	G	CG	G	G	G	C	G	G	C	C	G	.	G	C	C	G	C	C	C	C	C	C	C
chr1	12353163	G	CG	G	G	G	C	C	C	C	C	G	.	G	C	C	C	C	C	C	C	C	C	C
chr1	12353175	G	CG	G	G	G	C	G	G	G	G	G	.	G	G	G	G	G	G	C	C	C	C	C
chr1	12353256	G	CG	G	G	G	C	G	C	G	G	G	G	G	G	G	C	G	G	G	G	G	G	G
chr1	12353299	C	TC	C	C	C	C	C	C	C	C	C	T	C	C	C	C	C	C	T	T	T	.	T
chr1	12353358	C	CG	C	C	C	C	C	C	G	C	C	G	C	C	C	C	C	C	G	G	G	G	G
chr1	12353364	G	AG	G	G	G	G	G	G	A	G	G	A	G	G	G	G	G	G	A	A	A	A	A
chr1	12353451	C	AC	C	C	C	C	C	A	A	C	C	.	C	C	A	A	C	C	A	A	A	.	A
chr1	12353469	C	CG	.	.	.	.	G	.	.	C	C	.	.	.	.	G	.	G	.	.	.	.	G
chr1	12353603	A	AG	A	A	A	A	G	G	.	A	A	G	A	A	G	.	A	G	G	G	G	.	G
chr1	12353963	G	TCG	G	G	G	C	C	T	G	C	G	.	G	G	T	T	C	G	.	C	C	.	C
chr1	12356218	G	CG	G	G	G	G	G	G	G	G	C	G	C	C	G	G	G	G	G	G	G	G	G
chr1	12356970	G	CG	.	G	G	C	G	G	.	G	G	.	.	.	.	.	.	G	.	.	C	.	G
chr1	12357057	C	CG	C	C	C	G	C	G	G	C	G	G	G	G	C	G	C	G	G	C	C	G	G
chr1	12357243	C	TC	C	C	C	C	T	C	C	C	C	C	C	C	T	C	C	C	C	C	C	.	C
chr1	12357299	G	AG	G	G	G	G	A	A	A	G	A	.	A	A	.	A	G	.	.	A	A	.	A
chr1	12357413	A	AG	A	A	A	G	A	A	G	G	G	.	G	G	G	A	G	G	G	A	A	G	G
chr1	12357443	C	TC	C	.	C	T	C	C	C	T	C	C	.	C	C	C	T	C	C	C	C	C	C
chr1	12357448	T	TC	T	T	T	C	T	T	T	C	T	T	.	T	T	T	C	T	.	T	T	T	T
chr1	12425923	T	TG	.	.	.	.	.	G	.	G	T	.	G	G	.	T	.	G	.	.	.	.	G
chr1	12425988	T	TC	.	T	T	T	T	C	.	.	T	.	.	C	.	T	.	T	C	.	C	.	.
chr1	12425992	G	AG	.	G	G	G	G	.	.	.	G	.	.	G	.	G	.	.	A	.	A	.	.
chr1	12426059	A	AG	.	A	A	A	.	.	.	G	.	.	.	G	.	A	.	.	.	.	A	.	.
chr1	12428969	C	TC	C	C	C	.	.	C	T	C	C	.	T	C	.	C	C	.	.	C	C	.	C
chr1	12429843	C	TC	C	C	C	C	C	T	.	T	C	.	.	.	C	.	T	C	.	.	T	.	T
chr1	12435424	A	AC	.	A	A	.	.	.	.	.	.	.	.	C	.	.	C	.	.	.	.	.	C
chr1	12435847	A	AC	.	.	.	A	A	C	.	.	.	.	.	.	.	.	A	.	.	.	C	.	.
chr1	12437546	C	TC	C	C	C	.	.	.	.	C	.	.	T	.	.	.	C	.	.	.	T	.	T
chr1	12445305	C	TC	.	C	.	.	.	T	.	C	.	.	.	.	.	.	C	.	.	.	T	.	.
chr1	12481563	C	AC	.	C	C	C	.	.	.	C	C	.	.	C	.	.	C	.	A	.	C	.	A
chr1	12481583	G	AG	G	G	G	G	G	.	.	G	A	.	.	G	.	G	G	G	.	A	A	.	A
chr1	12486176	G	AG	.	G	G	G	G	.	G	A	G	G	.	G	.	.	A	G	.	.	G	.	.
chr1	12486399	C	CG	.	C	C	G	.	G	G	C	C	.	.	G	G	.	.	G	G	C	.	.	G
chr1	12486430	G	AG	.	G	G	G	.	G	G	G	.	.	A	G	G	.	.	G	A	.	G	.	A
chr1	12486432	G	AG	.	G	G	A	.	A	A	G	.	.	A	A	A	.	G	A	A	.	G	.	A
chr1	12486638	A	AG	.	A	A	G	A	.	G	A	A	G	.	G	.	G	A	G	G	A	A	.	G
chr1	12486644	A	AG	A	A	A	A	A	A	A	G	A	A	.	A	A	A	G	A	A	A	A	.	A
chr1	12486661	T	TG	T	T	T	T	T	T	T	G	T	.	.	T	.	T	G	T	.	T	T	T	T
chr1	12486692	A	AG	A	A	A	G	A	G	.	G	A	.	.	G	.	A	G	.	.	A	A	.	G
chr1	12486888	T	TC	T	T	T	.	.	.	.	C	.	.	.	.	.	.	C	.	C	.	.	.	C
chr1	12486892	C	TC	C	C	C	.	C	.	.	T	C	.	.	C	.	.	T	.	C	C	.	.	C
chr1	12486897	G	AG	G	G	G	A	G	.	.	G	G	.	.	A	A	.	G	.	A	G	G	.	A
chr1	12486904	T	TC	T	T	T	C	T	.	.	C	T	.	.	C	C	.	C	.	C	T	T	.	C
chr1	12486957	T	AT	T	T	T	T	T	.	T	A	T	T	.	T	T	.	A	T	.	T	T	.	T
chr1	12486985	T	TC	T	T	T	T	T	.	T	C	T	.	.	T	.	.	C	T	.	T	T	.	T
chr1	12487014	G	AG	.	G	G	G	G	.	G	A	.	.	G	G	G	G	A	.	.	G	G	.	G
chr1	12487107	C	TC	.	C	.	T	.	T	.	T	.	T	T	C	.	.	T	.	.	C	.	.	C
chr1	12498861	T	TC	.	.	.	.	.	C	.	T	C	.	.	T	.	C	.	.	C	.	.	.	C
chr1	12498941	C	TC	.	.	.	.	.	.	.	C	.	.	.	.	.	T	.	.	.	C	.	.	T
chr1	12515281	C	CG	C	G	C	C	G	C	G	G	G	G	G	C	G	C	G	C	C	G	G	C	C
chr1	12517267	C	TC	C	C	C	C	T	C	C	T	T	C	C	C	T	T	T	C	C	C	C	C	C
chr1	12517303	T	TC	T	C	T	C	C	C	C	C	C	C	C	C	C	C	C	T	C	C	C	C	C
chr1	12517321	T	TC	T	C	T	T	T	C	C	T	T	C	C	T	T	T	T	T	T	C	C	T	T
chr1	12517528	T	TC	C	T	.	T	.	T	.	.	C	.	.	.	.	T	.	C	.	.	T	.	.
chr1	12517605	A	ATC	A	C	A	.	T	.	.	.	T	.	.	A	.	.	T	.	.	.	C	.	A
chr1	12517631	T	TC	T	.	T	.	.	.	.	T	C	.	.	.	.	.	T	.	.	.	C	.	T
chr1	12517639	T	AC	.	A	.	A	C	A	.	.	C	.	A	.	.	A	.	.	.	.	A	.	T
chr1	12517737	A	AC	A	A	A	A	A	A	A	C	A	A	A	A	A	A	C	A	A	A	A	A	A
chr1	12517752	T	TC	T	T	T	T	T	T	T	C	T	T	T	T	T	T	C	T	T	T	T	T	T
chr1	12517759	A	AT	.	.	.	.	.	.	A	.	.	.	T	.	A	A	A	A	T	.	.	.	.
chr1	12517935	G	AG	G	G	G	G	A	G	G	G	A	G	G	G	A	G	G	G	G	G	G	G	G
chr1	12517968	T	TC	T	C	T	T	C	C	C	T	C	C	C	T	C	T	T	T	T	C	C	T	T
chr1	12518107	C	TC	C	.	.	C	.	T	.	.	.	.	.	C	.	.	C	C	.	T	T	.	.
chr1	12518124	T	AT	T	.	T	T	.	A	.	.	.	.	.	.	.	.	T	T	.	A	A	.	.
chr1	12518384	T	TC	T	C	T	T	C	C	C	T	C	C	C	T	C	T	T	T	T	C	C	T	T
chr1	12518541	C	AG	.	G	C	.	.	.	.	A	.	.	.	.	.	.	A	.	.	.	.	.	G
chr1	12518694	C	TC	C	T	C	C	C	T	T	C	C	T	T	C	C	T	C	C	C	T	T	C	C
chr1	12518752	G	AG	G	A	G	G	A	A	A	G	A	A	A	G	A	G	G	G	G	A	A	G	G
chr1	12518754	T	TC	T	C	T	C	C	C	C	T	C	C	C	C	C	C	T	C	C	C	C	C	C
chr1	12518781	A	AG	A	A	A	A	G	G	A	A	G	A	A	A	G	A	A	A	A	A	A	A	A
chr1	12518800	A	AG	A	G	A	G	A	A	G	A	A	G	G	G	.	A	A	G	G	G	G	G	G
chr1	12519943	T	TG	T	T	T	T	T	T	T	T	G	T	T	G	.	T	T	T	.	T	T	.	G
chr1	12519944	G	TG	G	G	G	G	T	T	G	G	G	G	G	G	.	G	G	G	.	G	G	.	G
chr1	12519970	G	TG	G	G	G	G	T	T	.	G	G	G	G	G	G	G	G	G	.	G	G	.	G
chr1	12519978	T	AT	T	T	T	T	T	T	.	T	A	.	T	A	A	T	T	T	.	T	T	.	A
chr1	12520001	A	AG	.	G	A	G	A	A	.	.	A	.	G	A	A	G	A	G	.	G	G	.	A
chr1	12520019	T	TC	T	C	T	C	C	C	.	.	T	.	C	T	.	C	T	C	.	C	C	.	T
chr1	12520023	C	TC	C	C	C	C	C	C	.	C	T	.	C	T	.	C	C	C	T	C	C	.	T
chr1	12520024	G	TG	G	G	G	G	G	G	.	G	T	.	G	T	.	G	G	G	T	G	G	.	T
chr1	12520056	C	TC	C	C	C	C	.	C	C	C	T	C	.	T	.	C	C	C	.	C	C	T	T
chr1	12520079	T	TG	T	G	T	G	G	G	G	T	G	G	G	G	.	G	T	G	G	G	G	G	G
chr1	12520104	C	CG	C	G	C	G	C	C	G	C	C	G	G	C	.	C	C	G	C	G	G	.	C
chr1	12520111	C	AC	C	C	C	C	C	C	C	C	A	C	C	A	.	C	C	C	.	C	C	.	A
chr1	12520125	G	AG	G	G	G	G	A	A	G	G	G	G	G	G	.	G	G	G	.	G	G	.	G
chr1	12520146	A	AG	A	.	A	G	.	.	G	A	G	.	.	G	.	G	A	G	G	.	G	.	G
chr1	12520160	A	AC	A	.	A	.	.	A	A	A	A	C	.	A	A	A	A	.	A	C	.	.	A
chr1	12520166	T	TC	T	C	T	.	.	T	.	T	T	C	.	T	.	.	T	.	T	C	C	.	T
chr1	12520305	T	TC	T	C	T	C	.	C	C	T	C	C	.	T	C	C	T	C	T	C	C	T	T
chr1	12520333	G	AG	G	G	G	G	G	G	G	G	A	G	.	G	A	G	G	G	G	G	G	.	G
chr1	12520386	C	CG	C	C	C	C	.	C	C	.	C	.	.	G	.	C	C	C	.	C	C	.	G
chr1	12520449	T	AT	.	A	.	.	.	.	A	T	.	.	.	.	.	A	T	.	.	.	A	.	.
chr1	12520864	G	AG	G	G	G	G	G	G	G	G	G	G	G	A	.	G	G	G	.	G	.	.	A
chr1	12521139	G	TG	T	.	.	.	G	.	.	T	.	.	.	G	.	.	.	.	.	.	.	.	.
chr1	12521199	C	CG	C	C	C	.	.	.	C	C	.	.	C	G	.	C	C	C	G	C	C	G	G
chr1	12521232	A	AG	A	G	A	.	.	G	G	A	.	.	G	A	.	G	A	G	A	G	G	.	A
chr1	12521244	A	AG	A	G	A	.	.	G	G	A	.	.	G	A	.	G	A	G	A	G	G	.	A
chr1	12521252	C	TC	C	C	C	.	.	C	C	C	.	.	C	T	C	C	C	C	T	.	C	.	T
chr1	12521266	T	AT	.	T	T	.	.	T	T	T	.	.	.	A	T	T	T	T	A	.	T	.	A
chr1	12521298	C	CG	C	C	C	.	.	C	C	C	C	C	C	G	.	C	C	C	G	C	C	.	G
chr1	12521307	A	AG	A	G	A	A	.	G	G	A	G	G	G	G	.	G	A	A	G	G	G	.	G
chr1	12521340	T	TC	T	C	T	C	C	C	C	T	C	C	C	C	C	C	T	C	C	C	C	C	C
chr1	12521346	G	AG	G	A	G	G	.	A	A	G	A	.	A	G	A	A	G	G	G	A	A	G	G
chr1	12521352	C	CG	C	C	C	G	.	C	C	C	.	.	C	G	C	C	C	C	G	C	C	G	G
chr1	12521405	G	AG	G	A	G	A	.	A	A	G	A	A	A	A	A	A	G	G	A	A	A	A	A
chr1	12521493	A	AG	A	G	A	G	.	G	G	A	G	G	G	G	.	G	A	G	G	G	G	G	G
chr1	12521514	A	AC	A	.	A	.	.	.	C	A	.	C	C	.	.	.	A	.	.	.	.	.	C
chr1	12521617	T	TG	T	T	T	G	T	.	T	T	T	T	T	G	T	T	T	.	G	T	T	.	G
chr1	12521832	G	TG	G	G	G	T	G	G	G	G	G	G	G	T	.	G	G	T	T	G	G	.	T
chr1	12521847	T	TC	T	T	T	C	T	T	T	T	T	T	T	C	.	T	T	C	C	T	T	C	C
chr1	12521883	T	AT	T	T	T	A	T	T	.	T	T	.	T	A	.	T	T	A	A	T	T	.	A
chr1	12521886	G	CG	G	C	G	G	C	C	.	G	C	.	C	G	.	G	G	G	G	C	C	.	G
chr1	12521919	A	AG	A	A	A	G	.	A	A	A	.	A	A	G	.	A	A	G	G	A	A	G	G
chr1	12521924	C	TC	C	C	C	T	.	C	C	C	.	C	C	T	.	C	C	T	T	C	C	.	T
chr1	12521953	T	TC	T	T	T	C	T	T	T	T	T	T	T	C	.	T	T	C	C	T	T	.	C
chr1	12521967	C	CG	C	C	C	G	C	C	C	C	C	C	C	G	.	C	C	G	G	C	C	.	G
chr1	12521971	A	AG	A	A	A	A	.	A	A	A	A	.	A	G	.	A	A	A	G	A	A	.	G
chr1	12521997	G	TG	G	T	G	.	.	T	T	G	T	.	.	T	.	T	G	T	.	T	T	.	T
chr1	12522038	A	AG	.	G	A	.	G	G	G	A	.	.	G	A	.	A	A	.	A	G	G	A	A
chr1	12522063	A	AT	.	T	A	A	T	T	T	.	.	.	T	A	.	A	A	.	A	T	T	A	A
chr1	12522071	C	AC	.	C	.	A	C	C	C	C	.	.	C	.	.	C	C	A	.	C	C	C	C
chr1	12522094	A	AG	.	G	A	G	G	G	G	A	.	.	G	G	.	A	A	G	G	G	G	.	G
chr1	12522118	G	AG	G	A	.	G	A	A	.	.	.	.	.	.	.	G	G	G	G	A	A	.	G
chr1	12522129	A	AG	A	G	.	G	G	.	G	A	.	.	.	.	.	A	A	G	G	G	G	.	G
chr1	12571987	C	TC	C	.	.	.	.	C	.	.	C	.	.	T	C	.	.	.	T	.	.	.	T
chr1	12574072	C	TC	C	.	C	.	C	C	.	.	T	.	.	T	T	.	.	.	T	.	.	.	T
chr1	12604015	G	AG	G	.	.	.	.	G	.	.	A	.	.	.	A	.	.	.	.	.	.	.	.
chr1	12822575	C	AC	C	C	C	C	C	C	C	A	C	C	C	C	C	C	A	C	C	C	C	C	C
chr1	12822585	G	AG	G	A	G	A	A	G	A	G	G	A	G	A	G	G	G	A	A	A	A	A	A
chr1	12822586	C	TC	C	C	C	C	C	C	C	T	C	C	C	C	C	C	T	C	C	C	C	C	C
chr1	12822598	T	TC	T	C	T	C	C	T	C	C	T	C	T	C	T	T	C	C	C	C	C	C	C
chr1	12822641	T	TG	T	.	T	.	.	T	.	G	T	G	T	T	T	T	G	G	G	G	.	.	.
chr1	12822647	G	TG	G	T	G	T	.	G	.	G	G	.	G	G	G	G	G	T	G	.	G	.	G
chr1	12822650	C	CG	C	G	C	G	G	C	G	G	C	G	C	G	C	C	G	G	G	.	G	G	G
chr1	12822754	T	TCG	T	C	T	C	C	T	C	C	T	C	T	C	T	T	C	C	G	G	G	G	G
chr1	12822872	C	TC	C	C	C	C	C	C	C	C	C	C	C	C	C	C	C	C	T	T	T	T	T
chr1	12822884	C	TC	C	C	C	C	C	C	C	C	C	C	C	C	C	C	C	C	T	T	T	T	T
chr1	12822914	T	TC	T	T	T	T	T	T	T	C	T	T	T	T	T	T	C	T	T	T	T	T	T
chr1	12823109	G	TG	G	G	G	G	G	G	G	T	G	G	G	G	G	G	T	T	G	G	G	G	G
chr1	12823170	A	AC	A	A	A	A	A	A	A	C	A	A	A	A	A	A	C	A	A	A	A	A	A
chr1	12823226	A	AT	A	A	A	A	A	A	A	T	A	A	A	T	A	A	T	T	T	A	A	T	T
chr1	12823231	G	TG	G	G	G	G	G	G	G	T	G	G	G	G	G	G	T	G	G	G	G	G	G
chr1	12823238	A	AG	A	A	A	A	A	A	A	A	A	A	A	A	A	A	A	A	G	A	A	G	G
chr1	12823271	C	TC	C	C	C	C	C	C	C	T	C	C	C	C	C	C	T	C	C	C	C	C	C
chr1	12823301	T	TG	T	T	T	T	T	T	T	T	T	T	T	T	T	T	T	T	G	T	T	G	G
chr1	12823309	A	AC	A	A	A	A	A	A	A	C	A	A	A	C	A	A	C	A	C	A	A	C	C
chr1	12823354	G	TG	.	.	.	.	.	.	.	G	.	.	.	.	.	.	G	.	T	.	.	.	T
chr1	12823357	A	AG	.	.	.	.	.	.	.	A	.	.	.	.	.	.	A	.	G	.	.	.	G
chr1	12852516	C	TC	C	.	C	.	.	.	C	T	.	.	.	.	.	.	.	.	.	.	.	.	T
chr1	12852586	G	TG	.	.	G	G	T	.	.	.	.	.	.	.	.	T	.	G	G	.	.	.	G
chr1	12852642	A	AG	A	G	A	A	G	G	.	G	.	.	G	G	.	G	.	G	A	G	G	.	A
chr1	12852677	G	CG	.	G	G	G	.	G	G	C	G	.	.	.	.	G	C	G	.	.	C	.	G
chr1	12852758	C	CG	.	G	.	G	.	C	C	C	C	.	G	G	.	.	.	G	.	C	.	.	G
chr1	12852776	G	AG	.	.	.	.	.	.	G	.	G	.	.	G	.	G	.	.	A	G	.	.	A
chr1	12852920	G	CG	.	G	G	G	.	G	C	G	G	.	.	.	.	G	G	.	G	.	C	.	G
chr1	12853188	G	CG	.	.	.	.	.	.	.	G	.	.	C	.	.	C	.	.	.	.	.	.	G
chr1	12853296	G	TG	.	T	G	G	T	T	.	.	.	.	.	T	.	T	.	.	G	.	G	.	G
chr1	12853350	G	CG	.	C	G	.	.	C	.	.	C	.	.	.	G	C	.	C	G	C	C	.	G
chr1	12853404	T	TC	.	.	T	.	.	T	.	T	.	T	.	C	.	C	T	T	T	.	T	.	T
chr1	12853425	G	CG	.	.	G	.	.	G	.	C	.	.	.	.	.	.	C	.	.	.	G	.	.
chr1	12853440	G	CG	.	.	G	.	G	.	.	G	.	.	.	C	.	C	G	.	.	.	C	.	G
chr1	12853690	C	TC	C	C	.	C	.	C	.	.	.	.	.	.	C	.	T	.	.	T	T	.	C
chr1	12853725	G	AG	G	G	G	G	G	G	.	.	G	.	G	G	G	.	A	.	G	.	A	.	G
chr1	12853771	G	AG	.	G	.	G	.	G	.	A	.	.	G	.	G	G	A	A	G	.	A	.	G
chr1	12853780	G	AG	.	G	.	G	.	G	A	A	.	.	G	.	G	.	A	A	.	.	A	G	G
chr1	12853902	A	AT	.	A	A	.	.	.	T	.	A	.	A	.	.	.	T	.	A	.	.	.	A
chr1	12944218	C	TC	.	C	C	C	T	T	.	C	C	.	.	.	.	T	C	.	.	C	C	.	C
chr1	12944255	C	TC	.	C	C	T	.	T	.	C	C	.	.	.	.	.	.	C	.	C	C	.	C
chr1	12944292	A	AG	.	A	A	G	G	.	.	.	.	.	.	.	.	G	.	.	.	A	.	.	A
chr1	12944601	G	CG	G	G	.	.	.	C	.	G	.	.	.	.	.	C	.	.	.	.	.	.	G
chr1	12944685	T	TC	T	C	.	C	C	C	.	T	C	C	T	T	C	C	.	T	T	C	C	T	T
chr1	12944739	C	AC	.	C	.	C	C	C	.	C	.	.	C	A	C	C	C	.	.	.	A	C	C
chr1	12944770	T	TC	T	C	T	T	T	T	.	T	C	T	T	T	T	T	.	.	T	.	T	T	T
chr1	12944778	G	CG	G	G	G	C	C	G	.	.	C	G	G	G	G	G	.	.	G	G	.	.	G
chr1	12944804	C	CG	C	C	C	C	.	C	.	.	C	.	C	C	G	G	C	.	C	C	C	.	C
chr1	12944898	A	AG	.	A	A	G	A	G	.	A	A	A	A	A	G	A	.	A	.	A	A	.	A
chr1	12946438	G	AG	.	G	A	.	G	.	A	G	.	G	.	.	G	.	A	.	G	.	.	.	.
chr1	12946466	G	TG	.	G	.	G	.	G	.	.	G	T	.	G	G	C	.	.	.	.	T	.	G
chr1	12946475	C	AC	.	C	C	A	.	.	.	.	A	C	.	C	C	A	.	.	.	C	C	.	C
chr1	12946631	G	TG	.	G	.	G	.	G	.	G	.	.	G	T	T	G	G	G	G	G	G	G	G
chr1	12946667	C	CG	.	G	C	G	G	G	.	G	.	C	C	C	.	C	G	C	.	C	C	.	C
chr1	12946709	G	CG	.	C	G	C	C	C	C	G	G	C	.	.	.	C	.	G	.	C	.	.	G
chr1	12947021	G	CG	G	C	G	C	.	C	C	C	C	C	C	C	C	C	C	C	G	C	C	.	G
chr1	12947089	C	TC	C	.	C	T	.	.	.	.	.	.	.	.	.	.	.	.	.	.	T	.	C
chr1	12949738	C	CG	.	G	C	.	.	C	G	C	.	.	.	C	C	C	C	C	C	.	G	.	C
chr1	12949749	C	TC	.	C	C	.	.	C	.	.	.	.	T	C	C	C	.	T	C	.	C	C	C
chr1	12950549	G	AG	.	A	.	G	G	G	.	.	A	.	.	G	.	.	G	.	.	.	A	.	.
chr1	12951580	A	AT	.	A	.	.	T	T	.	T	.	.	.	.	.	T	T	.	.	A	A	.	A
chr1	12952294	G	AG	.	.	.	.	G	G	A	.	G	.	.	G	G	G	G	.	.	A	.	.	.
chr1	12952300	G	TG	.	.	.	.	G	.	G	.	G	.	G	T	T	G	G	.	.	G	.	.	.
chr1	12952556	C	TC	.	T	.	.	C	C	.	.	.	.	.	.	.	C	.	.	C	T	T	.	C
chr1	12971884	C	CG	.	.	C	C	.	C	.	C	G	.	.	C	.	C	C	G	.	.	C	.	C
chr1	12971912	C	AC	.	C	C	C	.	.	.	.	A	C	.	.	.	C	C	A	.	.	C	.	C
chr1	12971983	T	TG	.	G	T	T	.	T	G	.	G	.	G	T	G	.	.	.	T	G	.	.	T
chr1	12972007	G	CG	.	C	G	G	.	G	C	G	C	.	.	G	.	.	G	.	G	.	.	.	G
chr1	12972034	T	TC	.	C	T	T	.	T	C	T	.	.	.	T	.	C	T	.	T	.	.	.	T
chr1	12972042	T	TG	.	G	T	.	.	G	.	G	.	.	G	.	.	G	G	G	T	.	.	.	T
chr1	12976286	G	AG	G	G	G	A	A	G	.	.	G	G	.	.	.	G	A	G	.	G	G	.	G
chr1	12976294	A	AG	A	A	A	A	A	A	.	A	G	A	.	.	.	A	A	G	.	A	A	.	A
chr1	12976338	C	AC	.	A	C	C	.	A	.	C	C	.	.	.	.	.	C	C	C	.	A	.	C
chr1	12976355	T	TC	.	.	T	T	.	C	.	T	T	.	.	.	.	.	.	.	T	.	C	.	T
chr1	12976430	G	TG	.	T	.	.	.	T	T	G	.	.	.	.	.	G	G	.	.	.	T	G	G
chr1	12976834	G	TG	.	T	G	G	.	T	T	G	G	.	.	.	.	G	.	.	G	.	.	.	G
chr1	12976842	C	TC	.	T	C	C	.	T	T	C	T	.	.	.	.	T	.	.	C	.	.	.	C
chr1	12976961	C	AC	.	C	C	C	.	C	.	C	A	.	A	C	C	C	C	A	C	C	C	.	C
chr1	12977014	G	TG	G	G	G	T	.	G	G	T	T	G	T	T	G	G	T	T	G	G	G	G	G
chr1	12977041	T	TC	T	C	T	C	.	C	C	C	C	.	.	C	C	C	C	C	T	C	C	T	T
chr1	12977193	A	AG	A	A	A	A	.	A	A	A	G	A	.	A	G	.	A	.	A	.	A	.	A
chr1	12977206	C	TC	.	C	C	C	.	C	C	C	.	.	.	C	T	.	.	T	C	.	C	.	C
chr1	12977228	A	AG	.	G	A	A	.	G	.	A	A	.	.	A	A	.	.	A	.	.	G	.	A
chr1	12977425	T	TG	.	G	T	G	G	T	G	G	G	.	.	G	T	G	G	G	.	G	G	.	T
chr1	12978099	T	TC	.	.	.	T	T	T	C	T	.	.	.	T	.	T	T	C	T	.	.	.	.
chr1	12978102	C	TC	C	.	.	C	C	C	T	C	.	.	.	C	.	C	C	C	C	.	T	.	.
chr1	12978152	T	TC	T	T	.	T	.	T	T	T	C	.	.	T	T	T	T	C	.	T	T	.	T
chr1	12978177	T	TC	T	C	.	C	.	C	C	.	T	.	.	C	.	.	C	.	.	C	C	.	T
chr1	12978201	C	TC	C	T	C	T	.	T	T	T	T	.	.	T	.	T	T	.	.	T	T	.	C
chr1	12978533	G	AG	.	A	.	G	.	A	.	G	.	.	.	.	.	A	G	.	G	A	.	.	.
chr1	12978968	T	TC	.	.	.	.	.	C	.	.	.	.	.	.	.	C	T	.	.	.	T	.	.
chr1	12979261	C	TC	.	.	.	.	T	T	.	T	T	.	.	.	.	T	T	.	C	.	T	C	.
chr1	12983645	C	TC	.	T	C	T	T	T	T	T	T	.	.	.	.	T	T	.	C	T	T	C	C
chr1	12983655	G	AG	.	A	G	A	.	A	.	.	A	.	.	.	.	A	A	.	.	A	A	.	G
chr1	12983722	C	TC	C	C	C	.	.	C	.	T	C	.	C	C	C	C	T	.	.	C	C	.	C
chr1	12984265	C	TC	C	.	.	C	.	C	.	C	T	.	.	C	.	.	C	.	C	.	T	C	C
chr1	12984352	C	TC	.	C	C	T	.	C	C	T	C	.	.	C	.	C	T	C	C	C	C	.	C
chr1	12985732	A	AT	A	T	A	A	A	A	T	A	A	T	A	A	.	A	A	A	A	T	T	A	A
chr1	12985753	C	TC	C	C	C	T	T	C	C	T	C	C	C	C	.	C	T	C	C	C	C	C	C
chr1	12985785	C	CG	C	G	C	G	G	.	G	G	G	G	G	G	.	.	G	G	C	G	G	C	C
chr1	12985804	G	AG	.	A	G	A	A	A	.	.	.	.	A	A	.	A	A	.	G	A	A	G	G
chr1	12985877	C	TC	C	T	C	T	T	T	T	T	T	T	T	T	T	T	T	T	C	T	T	C	C
chr1	12985942	C	TC	C	T	.	T	T	T	.	T	T	T	.	T	T	T	T	.	.	T	T	.	C
chr1	12987110	T	TC	T	C	.	T	.	.	C	T	.	.	T	.	.	.	T	T	.	.	C	.	.
chr1	12987147	A	AT	A	A	.	T	T	.	A	T	T	.	T	.	.	.	T	T	A	A	A	A	A
chr1	12987165	C	AC	C	C	C	A	A	.	C	A	.	.	.	C	.	C	A	.	C	.	C	C	C
chr1	12987194	C	AC	C	C	.	A	A	.	C	A	.	C	A	C	.	C	A	.	C	.	C	C	C
chr1	12987211	T	TC	T	T	T	C	C	.	T	C	C	.	C	T	.	C	C	C	T	T	T	.	T
chr1	12987318	T	TC	T	C	T	C	C	C	C	C	C	C	C	T	C	C	C	C	T	C	C	T	T
chr1	12987386	G	AG	G	A	G	G	G	G	A	G	G	A	G	G	G	G	G	G	G	A	A	.	G
chr1	12987474	T	TC	T	C	T	T	T	T	C	T	C	C	C	T	T	T	T	C	T	C	C	T	T
chr1	12987567	C	TC	C	T	C	C	C	C	T	C	C	T	C	C	C	C	C	C	C	T	T	C	C
chr1	12988924	T	TC	.	T	T	C	C	T	T	C	T	T	T	T	T	T	C	T	.	T	T	.	T
chr1	12988936	T	TC	.	C	T	C	C	C	C	C	C	C	C	.	C	C	C	C	.	C	C	T	T
chr1	12989029	C	TC	C	C	C	C	C	C	.	C	T	C	T	C	C	C	C	T	C	C	C	C	C
chr1	12989283	G	TG	G	G	G	G	G	T	G	G	G	G	G	G	T	T	G	G	G	G	G	G	G
chr1	12989918	G	CG	G	G	G	G	G	C	G	G	G	G	G	G	C	C	G	G	G	G	G	G	G
chr1	12990057	C	AC	C	C	C	C	C	C	C	C	A	C	A	C	C	C	C	A	C	C	C	C	C
chr1	12991707	C	TC	.	T	.	.	.	.	.	.	C	.	.	.	.	.	C	.	.	T	.	.	.
chr1	12991716	C	TC	.	T	.	.	.	.	.	.	C	.	.	.	.	.	C	.	.	T	.	.	.
chr1	12991784	A	AG	.	.	.	.	.	.	.	A	G	.	.	A	.	.	A	G	.	.	.	.	.
chr1	12991923	A	AT	A	.	A	.	.	T	T	.	A	T	.	.	.	.	T	.	.	.	T	.	A
chr1	12992219	C	TC	C	C	C	C	C	C	C	C	T	C	T	C	C	C	C	T	C	C	C	C	C
chr1	12992509	C	TC	C	C	C	C	C	C	C	C	T	C	T	C	C	C	C	T	C	C	C	C	C
chr1	12992575	C	AC	.	C	.	A	.	A	.	.	.	.	.	.	.	.	C	C	.	.	.	C	.
chr1	12992576	C	CG	.	C	.	G	.	G	.	.	.	.	.	.	.	.	C	C	.	.	.	C	.
chr1	12992610	T	TC	T	T	T	.	.	.	.	.	C	.	.	.	.	.	T	C	.	.	.	.	.
chr1	12992774	G	CG	G	C	G	C	C	C	C	C	C	C	C	G	C	C	C	C	G	C	C	G	G
chr1	12993272	G	TCG	G	T	G	T	T	T	T	T	C	T	C	G	T	T	T	C	G	T	T	G	G
chr1	12993282	T	TC	T	T	T	T	T	T	T	T	C	T	C	T	T	T	T	C	T	T	T	T	T
chr1	12993293	T	AT	T	T	T	T	T	T	T	T	A	T	A	T	T	T	T	A	T	T	T	T	T
chr1	12993303	G	AG	G	G	G	A	A	G	G	A	G	G	G	G	G	G	A	G	G	G	G	G	G
chr1	12993311	C	AC	C	C	C	C	C	C	C	C	A	C	A	C	C	C	C	A	C	C	C	C	C
chr1	12993322	A	AT	A	A	A	A	A	A	A	A	T	A	T	A	A	A	A	T	A	A	A	A	A
chr1	12993365	G	AG	G	G	G	G	G	G	G	G	A	G	A	G	G	G	G	A	G	G	G	G	G
chr1	12993430	C	CG	.	.	C	G	.	G	.	.	G	.	.	C	.	G	G	G	.	G	G	C	C
chr1	12993431	C	TC	.	.	C	T	.	T	.	.	T	.	.	C	.	.	.	.	.	.	.	.	C
chr1	13155633	C	TC	.	.	.	C	.	.	.	T	C	.	.	.	.	T	C	.	.	.	.	.	.
chr1	13359014	A	AT	.	T	.	T	A	T	T	A	.	.	T	T	T	.	A	T	.	T	T	.	A
chr1	13443511	T	TC	.	.	.	.	.	.	.	.	.	.	.	C	.	.	.	C	T	.	.	.	T
chr1	13536628	T	TC	.	.	.	.	.	.	.	C	T	.	.	T	.	.	C	T	T	.	.	.	.
chr1	13536744	T	TC	T	C	T	C	.	C	.	C	T	.	C	T	C	C	.	T	T	.	C	.	T
chr1	13536865	G	AG	G	A	.	.	.	.	.	.	.	A	.	.	.	.	.	G	G	.	.	.	.
chr1	13536949	A	AG	A	G	A	G	G	G	G	A	A	G	G	A	G	G	A	A	A	G	G	A	A
chr1	13536994	G	AG	G	A	G	A	A	A	.	G	G	.	A	G	A	A	G	G	G	A	A	.	G
chr1	13537995	A	AC	A	C	.	.	.	.	.	.	.	.	.	.	.	C	G	.	A	C	C	.	A
chr1	13538032	T	TC	T	C	T	C	C	C	C	C	T	C	.	T	C	.	C	T	T	C	.	T	T
chr1	13538033	G	AG	G	A	G	A	A	A	A	G	G	A	.	G	A	.	G	G	G	A	.	G	G
chr1	13538126	C	TC	C	T	C	T	T	T	T	C	C	.	.	.	T	T	C	C	.	T	T	C	C
chr1	13538147	A	AG	.	G	A	G	G	G	G	A	A	.	.	.	G	G	A	A	.	G	G	.	A
chr1	13538180	G	AG	G	A	G	A	A	A	A	G	G	A	A	G	A	A	G	G	.	A	A	.	G
chr1	13538200	A	AC	A	C	A	C	C	C	C	A	A	.	C	A	C	C	A	A	.	C	C	A	A
chr1	13538206	A	AG	A	G	A	G	G	G	G	A	A	.	G	A	G	G	A	A	.	G	G	A	A
chr1	13538694	A	AG	A	G	A	G	G	G	.	A	.	.	.	A	.	G	A	A	.	G	.	.	.
chr1	13538741	A	AC	A	A	A	A	A	A	A	C	A	A	A	A	.	A	C	A	A	A	A	A	A
chr1	13538748	G	AG	G	A	G	A	A	A	A	G	G	A	.	G	.	A	G	G	G	A	A	.	G
chr1	13539101	G	AG	.	G	G	A	G	G	A	G	G	G	G	G	G	G	G	G	G	G	G	.	G
chr1	13539124	A	AG	A	G	A	G	G	G	G	A	A	.	G	A	G	G	A	A	A	G	G	A	A
chr1	13539151	A	AG	.	G	A	G	G	G	.	G	A	.	G	A	G	G	G	A	A	G	G	.	A
chr1	13539195	A	AT	.	T	A	T	T	T	T	T	A	T	T	A	T	T	T	A	A	T	T	A	A
chr1	13539219	A	AG	A	G	A	G	G	G	.	G	A	.	.	A	G	G	G	A	A	G	G	A	A
chr1	13539224	G	CG	G	G	G	G	G	G	.	C	G	.	G	G	G	G	C	G	G	G	G	G	G
chr1	13539280	G	CG	G	C	G	C	C	C	C	C	G	C	C	G	C	C	C	G	G	C	C	G	G
chr1	13539333	A	AC	A	C	A	C	C	C	C	C	A	C	C	A	C	C	C	A	A	C	C	A	A
chr1	13539360	C	TC	C	T	C	T	T	T	T	C	C	T	.	C	T	T	C	C	C	T	T	C	C
chr1	13539363	G	AG	G	.	G	A	.	.	.	G	G	A	.	G	.	.	G	G	G	.	.	G	G
chr1	13539377	A	AT	A	.	A	.	.	A	.	T	A	.	.	A	.	A	T	A	A	.	.	A	A
chr1	13539385	T	TG	T	.	T	T	T	T	.	G	T	.	.	T	.	T	G	T	T	T	.	T	T
chr1	13539416	A	AG	A	G	A	G	G	G	G	G	A	G	G	A	.	.	G	A	A	G	G	A	A
chr1	13539438	A	AG	.	G	A	G	G	G	G	G	A	G	G	A	G	.	G	A	A	G	G	A	A
chr1	13539486	G	CG	.	G	G	G	G	G	G	C	G	G	.	.	G	G	C	G	G	G	G	G	G
chr1	13539549	G	TG	G	G	G	G	G	G	G	T	G	G	G	G	G	G	T	G	G	.	G	G	G
chr1	13589176	A	AG	.	A	A	.	.	A	.	.	A	.	.	A	.	.	A	.	.	G	G	A	A
chr1	13589218	G	AG	.	G	.	.	.	.	.	.	G	.	.	.	G	.	G	.	G	A	A	.	G
chr1	13591537	T	TC	.	.	T	T	T	.	.	C	T	.	C	.	.	.	C	.	T	T	T	.	T
chr1	13595942	G	CG	.	C	G	.	.	.	.	.	.	.	.	.	.	G	C	.	.	.	.	.	.
chr1	13598712	C	TC	.	.	.	.	C	C	T	.	.	.	.	.	C	C	T	C	.	.	.	.	C
chr1	13603897	A	AT	.	.	A	.	.	.	T	.	T	.	.	.	A	.	T	.	.	.	.	.	A
chr1	13604975	T	TC	.	T	T	.	.	T	.	.	T	.	C	T	T	T	C	T	T	.	T	T	T
chr1	13641517	C	AC	.	.	C	C	C	A	.	A	.	.	.	.	.	.	A	.	.	C	C	.	C
chr1	13641768	A	AG	A	.	A	G	G	A	.	.	G	.	.	.	.	.	.	.	A	.	.	A	A
chr1	13641776	G	AG	G	.	G	.	.	A	.	.	.	.	.	.	.	.	A	G	G	.	.	G	G
chr1	13641907	C	TC	C	C	C	C	.	.	C	C	C	C	C	C	.	T	C	C	C	T	T	.	C
chr1	13641933	C	CG	C	C	C	C	C	C	C	G	C	C	C	C	.	C	G	C	C	.	C	C	C
chr1	13642058	G	CG	G	G	G	G	G	G	.	C	G	.	G	G	G	G	C	G	G	G	G	.	G
chr1	13642180	C	TC	C	C	C	C	C	C	C	T	C	C	C	C	C	C	T	C	C	.	C	C	C
chr1	13642262	G	AG	G	G	G	G	.	G	.	A	G	G	G	G	G	G	A	G	G	G	G	G	G
chr1	13642331	C	AC	C	A	C	C	C	C	.	C	A	.	.	A	C	C	C	C	C	A	A	C	C
chr1	13642355	T	AT	T	T	T	T	T	A	T	A	T	T	T	T	T	T	A	T	T	T	T	T	T
chr1	13642397	G	AG	G	G	G	G	A	G	A	G	G	G	A	G	A	A	G	G	G	G	G	G	G
chr1	13642452	G	AG	G	G	G	G	G	A	G	A	G	G	G	G	G	G	A	G	G	G	G	G	G
chr1	13642453	C	AC	C	C	C	C	C	A	C	A	C	C	C	C	C	C	A	C	C	C	C	C	C
chr1	13642496	T	TC	T	C	T	C	C	C	C	C	C	C	C	C	C	C	C	T	T	C	C	T	T
chr1	13642717	T	TC	.	.	T	C	C	.	.	C	C	.	.	.	C	C	C	T	T	C	C	T	T
chr1	13643016	G	AG	G	G	G	G	G	G	G	G	G	G	G	G	G	G	G	G	G	A	A	G	G
chr1	13643091	G	AG	G	A	G	A	A	G	.	G	A	A	G	A	A	A	G	A	G	G	G	G	G
chr1	13643118	C	CG	C	C	C	C	G	C	C	C	C	C	C	C	C	G	C	G	C	C	C	C	C
chr1	13643140	G	AG	G	G	G	G	G	A	G	A	G	G	.	G	G	G	A	G	G	G	G	.	G
chr1	13643559	A	AG	A	A	A	A	G	.	A	.	A	A	A	A	.	G	.	G	A	A	A	A	A
chr1	13643634	C	TC	C	C	C	C	T	C	.	C	C	C	C	C	C	C	C	T	C	C	C	C	C
chr1	13643707	G	CG	G	C	G	C	G	G	G	G	C	C	G	C	C	G	G	G	G	G	G	G	G
chr1	13643716	A	AG	A	G	A	G	A	G	A	A	G	.	A	G	G	G	A	A	A	.	A	A	A
chr1	13643729	T	TC	T	C	T	C	T	T	T	T	C	C	T	C	C	T	T	T	T	T	T	T	T
chr1	13643760	T	AT	T	T	T	T	.	A	T	T	T	T	T	T	.	A	.	.	T	T	T	.	T
chr1	13643765	C	CG	C	G	C	G	.	G	.	G	G	G	C	G	.	G	.	.	C	C	C	.	C
chr1	13643772	G	TG	G	G	G	G	.	G	.	T	G	.	G	G	G	G	T	.	G	.	G	.	G
chr1	13643793	C	CG	C	C	C	C	.	C	.	G	C	.	C	C	C	C	G	C	C	.	C	.	C
chr1	13643850	G	CG	G	C	G	C	G	C	G	C	C	C	G	C	C	C	C	C	G	G	G	G	G
chr1	13643877	C	TC	C	T	C	T	.	C	.	C	T	T	C	T	.	C	C	C	C	C	C	.	C
chr1	13643890	G	CG	G	C	G	.	.	C	.	G	.	.	G	.	.	C	G	.	G	.	G	.	G
chr1	13643897	C	TC	C	C	C	.	.	C	.	T	C	.	C	C	.	C	T	T	C	.	C	.	C
chr1	13643901	C	CG	C	C	C	.	.	C	.	G	C	.	C	C	.	C	G	G	C	.	C	.	C
chr1	13643904	C	TC	C	T	C	.	.	T	.	C	T	.	C	T	.	T	C	C	C	.	C	.	C
chr1	13643964	G	AG	G	.	G	A	.	.	G	G	.	.	G	.	.	A	G	G	G	G	G	.	G
chr1	13644063	G	AG	G	.	G	G	.	.	.	A	G	.	G	.	G	.	A	G	G	G	G	G	G
chr1	13644073	G	CG	.	C	G	.	.	.	.	G	.	C	G	.	.	C	C	.	G	G	G	G	G
chr1	13644136	C	AC	C	C	C	C	A	.	C	.	C	C	C	C	.	.	A	C	C	C	C	C	C
chr1	13644139	C	CG	C	G	C	G	C	.	C	.	G	G	C	G	.	.	C	G	C	C	C	.	C
chr1	13644140	G	TG	G	G	G	G	T	.	G	.	G	G	G	G	.	.	T	G	G	G	G	.	G
chr1	13644186	G	TG	G	T	G	T	G	.	G	G	T	.	G	.	G	G	G	T	G	G	G	G	G
chr1	13645069	A	AC	A	.	A	A	A	C	A	A	A	A	A	A	C	.	A	A	A	A	.	A	A
chr1	13645072	C	TC	C	.	C	T	T	C	C	.	T	T	C	T	C	.	T	T	C	T	T	C	C
chr1	13683539	C	AC	C	A	C	A	C	C	C	C	.	A	.	.	C	.	C	.	C	C	C	C	C
chr1	13683574	A	AG	A	G	A	G	G	G	A	A	G	G	.	.	G	.	A	.	A	G	G	A	A
chr1	13683618	A	AC	A	C	A	C	C	C	C	A	C	C	.	.	C	.	A	.	A	A	A	A	A
chr1	13683628	G	AG	G	.	G	.	.	.	G	G	G	.	.	.	.	.	G	.	G	A	A	G	G
chr1	13683654	A	AC	A	A	A	A	A	A	C	A	.	A	C	C	A	C	A	C	A	A	A	A	A
chr1	13683688	G	TG	G	G	G	G	.	G	G	G	G	G	G	G	G	G	G	G	G	T	T	G	G
chr1	13683689	C	CG	C	G	C	C	.	G	C	C	C	G	C	C	G	C	C	C	C	C	C	C	C
chr1	13683717	C	CG	C	G	C	C	C	G	C	C	C	.	C	C	.	C	C	C	C	C	C	C	C
chr1	13683747	G	AG	G	G	G	A	.	G	G	G	A	G	G	G	.	G	G	G	G	G	G	G	G
chr1	13683750	C	TC	C	C	C	T	.	C	C	C	T	C	C	C	.	C	C	C	C	C	C	C	C
chr1	13683757	T	TC	T	.	T	C	.	.	T	T	C	T	T	T	.	T	T	T	T	T	T	T	T
chr1	13683758	A	AT	A	T	A	T	.	.	A	A	T	A	A	A	.	A	A	A	A	A	A	A	A
chr1	13683773	C	TC	C	C	C	C	C	C	T	C	C	C	T	T	C	T	C	T	C	C	C	C	C
chr1	13683816	G	CG	G	C	G	G	C	C	G	.	G	.	G	G	C	G	.	G	G	G	G	.	G
chr1	13683835	T	TC	T	T	T	T	T	T	C	.	T	.	C	C	.	C	.	C	T	C	C	T	T
chr1	13683843	T	TG	T	T	T	G	T	T	.	.	G	.	G	G	T	G	G	G	T	G	G	T	T
chr1	13683879	C	CG	C	C	C	G	C	C	.	.	G	.	.	C	C	.	.	C	C	.	C	C	C
chr1	13683922	C	CG	C	G	C	C	.	C	C	G	C	G	G	G	.	G	G	G	C	G	G	C	C
chr1	13683946	T	AT	T	T	T	T	T	T	T	A	T	.	T	T	T	T	A	T	T	T	T	T	T
chr1	13684105	C	CG	.	C	C	G	G	C	G	G	G	.	.	G	G	.	G	G	C	C	C	.	C
chr1	13684133	C	CG	.	C	.	.	G	G	.	C	G	.	.	G	.	.	C	.	C	.	C	.	C
chr1	13684153	G	AG	G	G	G	G	G	G	.	A	G	G	G	G	G	G	A	G	G	G	G	G	G
chr1	13684243	G	TG	G	T	G	G	G	T	G	G	T	T	G	G	G	G	G	G	G	T	T	.	G
chr1	13684315	G	CG	G	G	G	C	C	G	C	C	C	G	C	C	C	C	C	C	G	G	G	.	G
chr1	13684363	A	AG	A	A	A	G	.	.	.	.	A	A	.	A	.	C	A	G	A	A	A	A	A
chr1	13684366	A	AG	A	A	A	G	A	A	.	A	A	A	.	.	G	A	A	.	A	A	A	A	A
chr1	13684372	T	TC	T	T	T	C	C	T	C	T	C	T	C	C	T	C	T	C	T	T	T	T	T
chr1	13684532	G	CG	G	C	G	G	.	C	G	C	G	C	G	G	.	G	C	G	G	C	C	G	G
chr1	13684658	T	TC	T	C	T	C	C	T	C	C	C	C	C	C	C	C	.	C	T	C	C	T	T
chr1	13684801	T	TC	T	C	T	C	C	T	.	C	C	.	.	C	T	.	C	C	T	T	T	.	T
chr1	13684824	C	CG	C	G	C	G	G	G	G	G	G	.	G	G	G	G	G	G	C	G	G	.	C
chr1	13684877	C	TCG	C	G	C	T	T	C	.	T	C	G	G	G	T	T	T	T	C	C	C	C	C
chr1	13684908	G	CG	G	G	G	C	C	G	.	C	G	.	G	G	G	G	C	G	G	G	G	.	G
chr1	13685000	G	CG	.	G	G	G	G	C	.	G	G	.	G	G	.	G	G	G	.	C	C	.	G
chr1	13685027	C	TC	C	C	C	C	T	C	.	C	C	C	C	C	T	C	C	C	C	C	C	C	C
chr1	13685038	T	TC	T	C	T	C	T	T	.	C	T	.	C	C	C	T	C	C	T	T	T	.	T
chr1	13685042	T	TC	T	C	T	C	T	T	.	C	T	.	C	C	T	T	C	T	T	T	T	.	T
chr1	13685081	C	TC	C	C	C	C	C	C	C	C	C	C	C	C	T	T	C	C	C	C	C	.	C
chr1	13685192	G	AG	.	G	G	A	G	G	A	A	G	.	G	.	A	G	A	G	G	G	G	.	G
chr1	13685442	C	TC	C	C	C	C	C	C	C	C	C	C	C	C	C	C	C	C	.	T	T	C	C
chr1	13685443	G	AG	G	A	G	G	G	G	G	G	G	A	A	A	G	G	G	G	.	G	G	G	G
chr1	13685458	A	AC	.	C	A	C	C	C	C	C	A	C	C	.	C	C	C	C	.	C	C	A	A
chr1	13685464	C	AC	C	A	C	A	C	A	A	A	C	A	A	A	A	A	A	A	.	A	A	C	C
chr1	13685485	A	AG	A	G	A	G	G	G	G	G	A	G	G	G	G	G	G	G	A	G	G	A	A
chr1	13685503	A	AG	A	A	A	A	A	G	A	A	A	A	A	A	G	.	A	G	A	A	A	A	A
chr1	13685695	A	AG	A	A	A	A	G	A	.	A	A	.	A	A	G	A	A	A	A	.	A	A	A
chr1	13685715	C	TC	C	C	C	C	C	T	.	.	C	.	C	C	C	.	C	T	C	.	C	C	C
chr1	13685743	G	AG	G	G	G	A	G	G	A	A	G	G	G	G	.	G	A	G	G	A	A	G	G
chr1	13685999	G	AG	G	G	G	A	G	G	A	A	G	G	G	G	G	G	A	G	G	G	G	.	G
chr1	13686056	T	TC	T	C	T	T	T	T	T	T	T	C	.	C	T	T	T	T	.	T	T	T	T
chr1	13686065	A	AT	A	A	A	T	A	A	T	T	A	A	.	A	A	A	T	A	.	A	A	A	A
chr1	13686098	G	TG	G	G	G	T	G	G	T	T	G	.	.	G	G	G	T	G	G	G	G	G	G
chr1	13686203	T	AT	T	A	T	T	T	A	T	T	A	A	A	A	A	A	T	A	T	T	T	T	T
chr1	13686253	C	AC	C	A	C	C	C	C	C	C	C	A	A	A	A	C	C	C	C	C	C	C	C
chr1	13686786	T	TC	T	C	T	T	T	C	T	T	C	C	C	C	C	C	T	C	T	T	T	T	T
chr1	13687047	A	AT	A	A	A	T	A	A	T	.	A	.	A	A	A	A	T	A	A	A	A	A	A
chr1	13687633	C	CG	C	C	C	C	G	C	C	C	C	C	C	C	C	G	C	C	C	G	G	C	C
chr1	13688060	A	AG	.	.	A	A	.	A	A	A	A	.	.	A	A	.	A	.	.	G	G	A	A
chr1	13688427	G	AG	G	G	G	A	G	G	A	A	G	G	G	G	G	G	A	G	G	G	G	G	G
chr1	13688486	C	TC	C	T	C	T	T	T	.	T	T	T	T	T	T	T	T	T	C	T	T	C	C
chr1	13689331	C	CG	C	G	C	.	C	G	G	.	.	.	G	.	.	.	G	G	C	C	C	.	C
chr1	13689332	A	AG	A	G	A	.	A	G	G	.	.	.	.	.	.	.	G	G	A	A	A	.	A
chr1	13689382	G	AG	G	A	G	G	.	A	G	G	A	A	.	A	A	A	G	.	G	A	A	G	G
chr1	13689581	C	TC	.	.	.	.	.	.	.	.	.	.	T	T	.	T	.	.	C	.	.	C	.
chr1	13689603	C	TC	.	C	.	T	.	C	.	T	.	.	C	C	.	C	.	.	.	C	C	C	C
chr1	13741997	C	AC	.	.	.	A	.	.	C	A	C	.	.	A	.	.	A	.	.	.	C	C	.
chr1	13744962	G	AG	.	.	G	G	.	G	.	A	A	.	.	.	G	.	.	.	.	.	.	.	G
chr1	13745055	C	CG	.	.	C	G	C	C	C	G	.	.	.	.	C	.	C	.	C	.	.	G	C
chr1	13745071	G	AG	.	.	G	A	G	.	G	A	.	.	.	.	G	.	G	.	G	.	.	A	G
chr1	13745252	T	TC	.	T	.	T	.	T	C	.	T	.	.	.	C	.	T	T	.	T	T	.	T
chr1	13787862	C	TC	C	.	C	C	C	T	.	C	.	.	C	C	T	T	C	C	C	C	C	C	C
chr1	13787934	T	TC	T	.	T	.	T	C	C	T	.	.	.	T	.	.	T	T	T	T	T	T	T
chr1	13788048	G	CG	G	C	G	G	C	C	C	G	G	C	G	G	C	C	G	G	G	G	G	G	G
chr1	13788058	C	AC	C	A	C	C	A	A	A	C	C	A	C	C	A	A	C	C	C	C	C	C	C
chr1	13788102	G	AG	G	A	G	G	G	A	A	G	G	A	G	G	A	A	G	G	G	G	G	G	G
chr1	13788146	C	TC	C	T	C	C	C	T	T	C	C	T	C	C	T	T	C	C	C	C	C	C	C
chr1	13788214	A	AC	A	C	A	C	A	C	.	A	A	C	.	A	C	.	A	.	A	A	A	.	A
chr1	13788402	C	TC	.	T	C	.	C	T	.	.	C	T	.	.	T	T	C	.	C	.	.	.	C
chr1	13788451	A	AG	.	G	A	A	A	G	.	.	.	G	A	A	.	G	A	A	A	A	A	.	A
chr1	13791417	G	AG	.	A	G	G	.	.	.	.	.	A	.	.	.	.	G	G	.	.	.	.	G
chr1	13791450	T	TC	.	C	T	.	.	.	.	.	.	C	.	.	.	.	T	.	.	.	.	.	.
chr1	13802552	C	TC	C	T	C	.	.	T	T	C	T	T	C	T	T	T	C	C	C	C	C	C	C
chr1	13803501	G	AG	.	A	G	A	A	A	A	G	A	.	.	.	A	A	G	G	.	G	G	G	G
chr1	13803936	G	AG	G	A	G	G	.	A	A	.	G	.	.	A	A	A	G	.	.	.	G	.	G
chr1	13804057	C	TC	C	T	C	T	C	T	T	C	T	T	C	T	T	T	C	C	C	C	C	C	C
chr1	13804345	T	TC	T	C	T	C	T	C	.	T	C	.	T	.	C	C	T	T	T	T	T	.	T
chr1	13805103	C	AC	C	.	C	C	C	A	A	C	C	.	C	A	C	A	.	C	C	.	C	.	C
chr1	13991694	G	TG	.	T	G	T	.	.	.	.	T	.	.	T	.	T	G	G	.	.	G	.	G
chr1	13991719	A	AG	A	G	A	G	G	.	.	.	G	G	.	G	.	G	A	A	.	A	A	.	A
chr1	13991813	T	TC	T	C	.	.	.	.	.	T	.	.	T	C	.	C	T	.	.	.	T	.	T
chr1	14031366	C	TC	.	.	C	T	.	.	T	T	T	.	.	.	.	.	T	.	.	.	T	.	C
chr1	14031384	C	TC	C	T	C	T	C	T	T	T	T	.	.	T	.	C	T	C	C	C	C	.	C
chr1	14031409	G	TG	G	G	G	G	G	G	T	T	T	.	G	T	.	G	T	G	G	G	G	.	G
chr1	14031488	T	TC	T	C	T	C	T	T	T	T	T	C	T	T	T	T	T	T	.	T	T	.	T
chr1	14031653	G	AG	G	G	G	G	G	A	A	G	G	G	G	G	G	G	G	A	G	A	A	.	G
chr1	14031908	G	AG	G	G	G	A	G	G	G	G	G	.	.	A	A	G	G	G	.	G	G	.	G
chr1	14032017	C	TC	C	T	.	T	.	C	C	C	C	.	.	T	T	C	C	C	C	C	C	.	C
chr1	14032057	C	TC	.	.	.	C	.	.	.	T	.	.	.	C	.	T	.	C	.	C	.	.	.
chr1	14032066	C	CG	.	.	.	G	.	.	.	C	C	.	.	G	.	C	C	.	.	.	.	.	.
chr1	14032099	G	TG	G	T	G	T	.	G	G	G	G	T	.	T	T	G	G	T	.	T	T	.	G
chr1	14032109	C	AC	C	C	C	C	.	C	A	A	A	C	.	C	C	A	A	C	.	C	C	.	C
chr1	14032151	G	CG	G	G	G	G	.	G	C	G	C	.	.	G	G	G	G	G	G	.	G	.	G
chr1	14032166	T	TG	.	G	T	G	.	T	G	G	G	.	.	G	G	G	G	T	T	T	T	.	T
chr1	14032198	T	TC	T	T	T	T	T	T	T	C	T	.	T	T	T	C	C	.	T	T	T	.	T
chr1	14032368	C	TC	.	C	.	C	C	.	C	T	T	.	.	.	.	.	.	.	.	C	C	.	C
chr1	14032385	C	TC	.	C	.	.	.	.	.	T	T	.	.	.	.	.	T	.	.	C	C	.	C
chr1	14032481	T	TC	.	.	.	C	T	.	.	C	C	.	.	.	.	.	C	.	.	C	.	T	.
chr1	14032862	A	AC	A	C	A	C	A	C	.	.	.	C	.	.	.	.	.	.	.	.	.	.	A
chr1	14032869	G	CG	.	C	G	C	G	G	.	.	.	C	.	.	.	G	.	.	.	.	.	.	G
chr1	14032888	C	TC	.	C	C	C	C	C	.	T	.	C	.	.	.	C	T	.	C	.	.	.	C
chr1	14032895	T	TC	.	T	T	T	T	.	.	C	.	T	.	.	.	C	C	.	T	.	.	.	T
chr1	14032896	T	TC	.	T	T	T	T	C	.	T	.	T	.	.	.	C	T	.	T	.	.	.	T
chr1	14032906	C	AC	.	C	C	C	C	A	.	C	C	.	.	.	.	A	C	.	C	.	.	.	C
chr1	14033009	T	AT	.	.	T	.	T	.	T	.	.	.	.	.	.	.	A	.	T	.	A	.	T
chr1	14033081	A	AT	A	.	.	.	A	.	.	.	T	.	.	A	T	.	.	.	.	.	.	A	A
chr1	14033082	A	AG	A	.	.	.	A	.	.	.	G	.	.	A	G	.	.	.	A	.	.	A	A
chr1	14033108	G	ATG	G	A	.	A	G	G	G	G	G	.	G	G	G	G	G	.	G	T	T	G	G
chr1	14033112	G	AG	G	G	.	G	G	G	A	A	A	.	.	G	A	G	A	.	G	G	G	G	G
chr1	14033121	G	AG	G	G	.	G	G	A	G	G	G	.	.	G	G	A	G	G	G	G	G	G	G
chr1	14033143	T	TG	.	G	T	G	T	.	T	G	T	.	T	.	T	G	G	G	T	.	G	.	T
chr1	14033166	G	TG	.	G	G	G	G	G	G	T	G	.	G	G	G	.	T	.	.	.	G	.	G
chr1	14033167	G	AG	.	A	G	A	G	G	G	G	G	.	G	G	G	.	G	.	.	.	.	.	G
chr1	14033281	C	AC	.	C	.	.	.	.	.	C	A	.	A	.	.	C	.	.	C	.	.	.	C
chr1	14033311	G	AG	.	A	.	A	.	.	.	.	G	.	G	.	.	G	G	.	.	.	.	.	.
chr1	14033579	A	AG	A	A	A	A	.	.	.	A	G	.	A	G	.	G	A	.	A	G	G	.	A
chr1	14033646	A	AG	A	A	A	A	G	G	A	G	G	.	G	G	G	G	G	G	.	G	G	.	A
chr1	14033696	C	AC	C	C	.	C	A	C	.	A	A	.	A	A	C	A	A	.	C	.	A	.	C
chr1	14033701	T	TC	T	T	.	T	.	C	.	C	C	.	C	C	C	C	C	.	.	.	C	.	T
chr1	14039496	G	AG	.	G	G	.	.	A	.	G	.	.	G	A	.	.	G	A	.	.	G	.	.
chr1	14039506	G	CG	.	G	G	.	.	G	G	G	.	.	C	G	.	.	G	G	G	.	C	.	G
chr1	14039517	T	TC	.	C	T	.	.	T	T	.	.	.	C	T	.	.	T	T	T	.	C	.	T
chr1	14039519	A	AC	.	.	A	.	.	A	A	.	.	.	C	A	.	.	A	A	A	.	C	.	A
chr1	14039583	A	AG	.	G	.	.	.	.	.	.	.	.	G	.	.	.	A	A	.	.	.	.	.
chr1	14039617	T	TC	.	.	.	C	.	.	.	T	.	C	C	.	.	.	T	C	.	.	.	.	.
chr1	14039650	A	AG	.	.	.	.	.	.	.	.	.	.	G	.	.	A	A	.	.	.	G	.	.
chr1	14039676	C	AC	.	.	.	.	.	.	.	.	.	.	C	.	.	.	C	.	.	A	A	.	.
chr1	14095135	T	TG	.	T	.	G	.	G	G	T	.	T	T	G	T	G	T	.	G	T	T	.	G
chr1	14097798	G	CG	.	.	G	G	C	.	.	G	.	.	.	.	.	.	G	G	.	C	C	.	G
chr1	14099283	G	AG	.	.	.	.	.	.	.	G	.	.	.	A	.	.	G	.	.	G	G	.	A
chr1	14099463	G	AG	.	.	.	A	.	.	.	G	.	.	.	A	.	.	G	A	.	.	.	.	.
chr1	14100087	A	AT	.	A	A	A	T	.	.	.	.	.	.	.	.	.	A	.	.	T	T	.	A
chr1	14100124	C	AC	.	C	C	C	A	C	.	C	C	.	.	C	C	C	C	C	C	A	A	.	C
chr1	14100528	C	TC	C	T	C	T	T	T	T	C	C	.	.	.	C	T	C	T	T	T	T	.	T
chr1	14100537	C	TC	C	C	C	T	.	T	.	C	C	.	.	.	.	T	C	T	T	C	C	.	T
chr1	14100712	A	AG	A	A	A	A	A	A	.	A	A	A	.	A	A	A	A	A	.	G	G	A	A
chr1	14100772	C	TC	C	.	C	T	T	C	.	C	C	.	.	T	C	T	C	T	T	.	T	T	T
chr1	14101023	G	AG	.	G	G	A	A	G	.	G	G	.	.	A	G	A	G	A	A	A	A	A	A
chr1	14101044	G	AG	.	G	.	G	A	.	.	G	G	.	G	G	.	.	G	.	.	A	A	.	G
chr1	14101450	T	TC	T	T	T	.	C	T	.	T	T	T	T	.	.	.	T	C	.	.	C	C	C
chr1	14101506	T	TC	T	T	T	C	T	T	C	T	T	T	T	C	T	C	T	T	C	.	T	.	C
chr1	14101548	C	TC	C	C	C	C	T	C	C	C	C	C	C	C	.	C	C	T	C	C	C	C	C
chr1	14101550	G	TG	G	G	G	T	G	G	T	G	G	G	G	T	.	T	G	G	T	G	G	T	T
chr1	14101592	A	AT	.	A	A	T	T	A	T	A	A	.	T	T	.	T	A	T	T	T	T	.	T
chr1	14101594	T	TC	.	T	T	C	C	T	C	.	T	.	C	C	.	C	T	C	C	T	T	.	C
chr1	14101639	G	TG	G	G	G	T	G	G	T	G	G	G	G	T	G	T	G	G	T	G	G	T	T
chr1	14101671	C	CG	C	.	C	.	.	.	.	C	C	C	G	C	.	C	C	.	.	G	.	C	C
chr1	14101719	T	TC	.	.	.	.	T	.	.	.	.	T	C	.	.	.	.	T	.	C	C	.	T
chr1	14101736	T	TC	.	.	.	.	T	.	.	.	.	T	C	T	.	T	.	T	.	.	C	T	T
chr1	14101753	T	TC	.	.	.	T	C	.	.	.	.	T	T	T	.	T	.	C	.	.	T	.	T
chr1	14101810	A	AG	.	A	A	A	G	.	.	A	.	.	.	A	.	.	A	G	.	G	G	.	A
chr1	14101867	C	TC	.	.	C	.	.	C	.	C	C	.	.	.	.	C	C	.	.	T	T	.	.
chr1	14101934	A	AT	.	A	A	.	.	A	.	A	.	.	T	.	A	.	A	T	.	.	.	.	T
chr1	14103112	T	AT	T	.	T	T	.	T	T	.	T	.	T	T	.	T	.	.	T	A	A	T	T
chr1	14103152	T	TC	T	C	T	T	C	T	T	C	T	C	T	T	C	T	C	C	T	T	T	T	T
chr1	14103194	G	AG	G	G	G	A	G	G	G	G	G	G	G	G	G	G	G	G	A	G	G	A	A
chr1	14103250	G	AG	G	A	G	A	A	G	G	A	G	A	G	G	A	G	A	G	A	A	A	A	A
chr1	14103389	G	CG	G	G	G	G	G	C	G	G	G	G	G	G	G	G	G	G	G	C	C	G	G
chr1	14103672	G	CG	C	C	.	C	.	.	G	G	.	C	C	.	.	C	.	.	.	.	C	.	C
chr1	14103719	C	TC	C	T	C	T	C	T	T	C	C	T	T	T	T	T	C	T	T	T	T	T	T
chr1	14103726	G	AG	G	A	G	G	G	A	A	G	G	A	A	A	G	A	G	A	A	A	A	A	A
chr1	14103750	C	AC	C	C	C	C	C	C	.	A	C	.	C	.	C	C	A	C	C	.	C	.	C
chr1	14103918	C	CG	C	C	C	G	C	C	G	C	C	C	C	C	C	G	C	C	G	G	G	G	G
chr1	14103952	G	AG	G	G	G	A	G	A	A	A	G	G	A	A	G	A	A	A	A	A	A	A	A
chr1	14104051	G	AG	G	G	G	G	G	G	A	G	G	G	A	A	G	A	G	G	A	A	A	A	A
chr1	14104104	C	CG	C	C	C	C	C	C	C	G	C	C	C	C	C	C	G	G	C	C	C	C	C
chr1	14104110	G	CG	G	G	G	G	G	G	G	C	G	G	G	G	G	G	C	C	G	G	G	G	G
chr1	14104128	T	TC	T	T	T	T	T	T	C	T	T	T	C	C	T	T	T	T	C	C	C	C	C
chr1	14104169	G	TG	G	G	G	G	G	G	G	T	G	G	G	G	G	G	T	T	G	G	G	G	G
chr1	14104195	T	TG	T	T	T	T	T	T	G	T	T	T	G	G	T	T	T	T	.	G	G	G	G
chr1	14104208	T	TC	T	T	T	T	T	T	.	C	T	T	.	.	T	T	C	C	.	.	.	.	.
chr1	14104282	G	AG	.	A	G	A	G	A	.	A	G	A	.	A	G	A	A	A	A	A	A	.	A
chr1	14105214	G	AG	G	G	G	G	G	G	G	A	G	.	A	G	G	G	A	A	G	A	A	G	G
chr1	14105217	C	TC	C	C	C	T	C	C	C	C	C	.	C	C	C	T	C	C	C	C	C	C	C
chr1	14105238	T	TC	T	T	T	T	T	T	C	T	T	.	T	C	T	T	T	T	C	T	T	C	C
chr1	14106078	C	CG	.	C	C	.	.	G	.	C	G	.	.	.	C	G	C	.	.	.	.	.	.
chr1	14106252	T	TC	T	T	T	T	T	T	T	T	T	T	C	T	T	T	T	C	T	C	C	T	T
chr1	14106285	A	AG	A	A	A	.	A	A	G	G	A	A	A	G	A	A	G	A	G	A	A	G	G
chr1	14106288	A	AG	A	A	A	G	A	A	A	A	A	A	G	A	A	G	A	G	A	G	G	A	A
chr1	14106289	G	CG	G	G	G	G	G	G	C	C	G	G	G	C	G	G	C	G	C	G	G	C	C
chr1	14106293	A	AC	A	C	A	C	C	C	C	C	C	C	C	C	C	C	C	C	C	C	C	C	C
chr1	14106297	G	CG	G	G	G	C	G	G	G	G	G	G	C	G	G	C	G	C	G	C	C	G	G
chr1	14106342	G	TG	G	G	G	G	G	G	G	G	G	G	T	G	G	G	G	T	G	T	T	G	G
chr1	14106354	T	AT	T	T	T	T	T	T	T	T	T	T	A	T	T	T	T	A	T	.	.	T	T
chr1	14106363	C	TC	C	C	C	T	C	C	T	T	C	C	T	T	C	T	T	T	T	T	T	T	T
chr1	14106390	G	CG	G	G	G	C	G	G	G	G	G	G	G	G	G	C	G	G	G	G	G	G	G
chr1	14106402	A	AG	A	A	A	A	A	A	G	G	A	A	A	G	A	A	G	A	G	A	A	G	G
chr1	14106424	T	AT	T	.	T	A	T	.	.	.	T	.	A	.	T	.	A	A	A	A	A	.	.
chr1	14166030	C	AC	C	.	C	.	.	.	.	C	.	.	.	.	.	A	C	.	.	.	.	.	A
chr1	14166096	G	AG	.	G	G	G	A	G	.	G	.	.	G	A	.	A	G	A	G	.	G	G	G
chr1	14166111	C	CG	C	C	C	G	C	G	.	C	.	C	C	C	.	C	.	C	G	G	G	G	G
chr1	14166456	C	AC	C	C	C	C	A	C	C	C	C	C	C	C	C	C	C	A	C	.	C	C	C
chr1	14166621	C	AC	C	C	C	C	.	C	A	C	.	C	C	C	.	C	.	A	A	A	A	.	A
chr1	14166639	G	AG	G	G	G	G	.	G	G	G	.	G	G	G	.	G	.	.	A	G	G	.	A
chr1	14168229	C	CG	.	.	.	C	.	.	.	C	.	.	.	.	.	G	C	.	.	.	.	.	G
chr1	14168358	C	TC	.	.	C	.	.	.	.	.	.	.	.	.	T	.	C	.	.	.	.	.	T
chr1	14169005	G	CG	G	G	G	G	C	G	G	G	G	G	G	C	C	G	G	G	C	.	G	C	C
chr1	14169263	G	CG	.	C	G	C	C	C	.	C	G	C	C	C	C	C	C	C	G	C	C	.	G
chr1	14169365	G	AG	G	G	G	G	G	G	G	A	G	.	G	G	G	G	A	A	G	G	G	G	G
chr1	14169410	A	AG	A	A	A	A	A	A	.	G	A	.	A	A	A	A	G	G	A	A	A	A	A
chr1	14169454	A	AG	A	G	A	G	.	G	.	.	A	G	G	.	G	G	G	G	A	G	G	A	A
chr1	14169477	A	AG	A	G	A	.	.	G	.	G	A	.	G	.	.	G	G	.	A	.	.	A	A
chr1	14169478	A	AT	A	T	A	.	.	T	.	T	A	.	T	.	.	T	T	.	A	T	.	A	A
chr1	14169557	G	CG	G	C	G	C	C	C	C	C	G	C	G	.	.	.	C	C	G	.	C	G	G
chr1	14169574	A	AC	A	.	A	.	.	C	.	.	A	C	C	.	.	C	.	.	A	C	C	.	A
chr1	14450046	A	AG	.	.	.	G	A	.	.	.	.	.	.	A	.	.	.	G	.	.	.	.	.
chr1	14450099	A	AG	.	.	.	G	A	.	.	A	.	.	.	A	.	.	.	G	.	.	.	.	.
chr1	14450457	A	AT	.	.	.	T	A	.	.	A	.	.	.	A	A	.	.	T	.	A	.	.	.
chr1	14450628	G	CG	.	.	.	C	G	.	.	.	.	.	.	G	.	.	.	C	.	.	.	.	.
chr1	14450915	T	TC	.	.	.	C	T	.	.	.	.	.	.	.	T	.	.	C	.	T	.	.	.
chr1	14509498	G	TG	.	G	G	G	G	.	T	T	G	.	.	.	.	.	T	.	.	G	.	.	G
chr1	14509589	C	TC	.	C	.	C	C	C	.	T	.	.	.	.	.	.	T	C	.	.	C	.	C
chr1	14509619	G	AG	.	A	G	G	A	A	.	.	A	.	.	.	.	.	G	G	G	.	A	.	G
chr1	14509642	T	TC	.	.	.	T	C	C	.	.	C	.	T	.	.	.	T	T	.	.	C	T	T
chr1	14509696	T	TC	.	C	T	T	C	C	T	T	C	.	T	.	.	.	T	T	T	.	C	T	T
chr1	14509735	T	TC	.	.	.	.	G	.	C	.	.	.	.	T	.	T	C	.	.	.	.	.	T
chr1	14509820	T	TC	.	C	T	T	.	C	T	T	C	.	T	T	.	.	T	.	T	.	C	.	T
chr1	14509851	T	TC	.	C	T	T	.	C	T	T	C	.	T	T	.	T	T	T	T	.	C	.	T
chr1	14509854	G	CG	.	C	G	G	.	C	G	G	C	.	G	G	.	G	G	G	G	.	C	.	G
chr1	14509922	T	TC	T	C	T	T	C	C	.	T	.	.	.	T	.	T	T	T	T	.	C	.	T
chr1	14509975	C	TC	C	.	.	C	C	C	.	C	.	T	.	.	.	.	C	.	C	.	T	.	C
chr1	14510056	C	TC	C	T	C	C	.	T	.	.	.	.	C	.	.	C	.	.	.	.	T	.	C
chr1	14510107	C	TC	C	.	C	C	.	T	.	C	.	.	C	C	C	.	C	C	.	.	T	C	C
chr1	14510134	A	AG	A	G	.	A	.	.	.	A	G	.	A	A	A	A	A	.	A	.	G	A	A
chr1	14510261	G	AG	G	A	G	G	A	A	G	.	.	A	.	.	.	G	.	.	.	.	A	G	G
chr1	14510324	G	AG	G	A	G	G	.	A	A	A	.	A	G	.	.	G	A	.	.	.	A	.	.
chr1	14511035	C	AC	.	A	C	.	.	A	.	C	A	.	.	.	.	.	C	C	.	.	.	.	C
chr1	14548289	G	CG	G	C	G	.	G	G	.	.	.	.	.	.	.	.	G	G	G	C	C	.	G
chr1	14548299	A	AG	A	G	A	A	G	G	A	A	G	G	A	A	.	A	A	A	A	G	G	.	A
chr1	14548423	C	TC	C	T	C	C	C	C	C	C	T	T	C	C	C	C	C	C	C	.	T	C	C
chr1	14548472	T	TG	T	G	T	T	T	T	T	T	G	G	T	T	T	T	T	T	T	G	G	T	T
chr1	14549534	C	TC	C	C	C	C	C	C	T	C	C	T	C	.	C	C	C	C	C	C	C	C	C
chr1	14549545	G	CG	G	G	G	G	.	G	C	G	G	C	G	.	G	G	G	G	G	G	G	G	G
chr1	14550818	T	TC	T	C	T	T	.	T	.	.	C	C	.	T	T	T	T	T	T	C	.	.	.
chr1	14550932	G	AG	.	A	.	G	G	A	A	A	A	.	.	G	.	G	A	.	.	A	A	G	G
chr1	14550944	T	TC	.	C	.	T	C	C	C	.	C	.	.	.	.	T	C	.	.	C	C	.	T
chr1	14550981	G	TG	.	T	.	.	G	.	.	G	T	.	.	.	.	.	G	.	.	T	T	.	G
chr1	14558055	T	AT	.	.	.	.	A	T	A	.	.	.	.	.	.	A	T	.	.	.	.	.	.
chr1	14624582	T	TC	T	.	T	T	.	.	.	.	C	.	T	T	C	T	.	T	T	.	.	.	T
chr1	14624662	G	AG	G	G	G	G	G	G	A	A	G	G	G	G	G	G	A	G	G	G	G	G	G
chr1	14624829	C	TC	C	C	C	C	C	C	C	T	C	C	C	C	C	C	T	C	C	C	C	C	C
chr1	14624980	C	TC	.	T	.	C	.	T	.	T	.	.	.	.	T	C	.	.	.	T	T	.	C
chr1	14624993	T	TC	.	C	.	T	.	.	.	.	C	.	.	.	C	T	C	T	.	C	C	.	T
chr1	14625116	G	AG	.	A	G	.	G	.	G	.	A	.	.	.	G	G	.	G	.	.	A	.	.
chr1	14625144	G	TG	.	T	G	.	G	G	G	.	T	.	.	.	G	.	.	G	.	.	T	.	G
chr1	14625186	T	AT	.	A	.	T	.	T	.	.	.	.	.	.	T	.	A	.	.	.	A	.	T
chr1	14625204	C	TC	.	.	.	.	.	T	.	.	C	.	.	.	T	.	C	.	.	C	.	.	.
chr1	14625272	T	TC	.	.	.	.	C	C	.	.	.	.	.	.	C	.	T	.	.	.	.	.	T
chr1	14625290	G	AG	.	.	.	.	G	G	.	.	A	.	.	.	.	.	.	.	.	.	A	.	.
chr1	14625291	T	AT	.	.	.	.	A	A	.	.	T	.	.	.	.	.	.	.	.	.	T	.	.
chr1	14625342	A	AG	.	.	.	.	.	.	.	G	A	.	.	.	.	.	G	.	.	.	A	.	A
chr1	14625471	G	AG	G	A	G	G	G	G	G	G	A	A	G	G	G	G	G	G	G	A	A	G	G
chr1	14626607	T	TC	T	C	T	T	C	C	C	C	C	C	C	T	C	T	C	T	T	C	C	T	T
chr1	14626619	T	TC	T	C	T	T	T	T	C	C	C	C	T	T	T	T	C	T	T	C	C	T	T
chr1	14626830	T	TC	T	C	T	T	T	T	C	C	C	C	T	T	T	T	C	T	T	C	C	T	T
chr1	14637762	C	TC	C	T	C	C	C	C	C	C	T	T	C	C	C	C	C	C	C	T	T	C	C
chr1	14637887	T	TC	.	C	.	.	.	C	.	.	C	.	.	.	.	.	C	T	.	C	C	.	T
chr1	14638338	G	CG	G	G	G	G	C	G	G	G	G	G	C	G	G	G	G	G	G	G	G	G	G
chr1	14638425	A	AT	A	A	A	A	A	A	T	T	A	A	A	A	A	A	T	A	A	A	A	A	A
chr1	14638870	A	AT	.	A	.	.	A	.	.	A	.	.	.	.	.	.	A	.	T	.	.	.	T
chr1	14638887	G	TG	.	G	.	.	T	G	.	T	.	.	.	.	.	.	T	.	G	G	G	.	G
chr1	14638917	A	AG	A	A	A	A	A	G	A	A	A	A	A	A	G	A	A	A	A	A	A	A	A
chr1	14638947	A	AG	A	G	A	A	G	G	G	G	G	G	G	A	G	A	G	A	A	G	G	A	A
chr1	14638995	G	AG	G	A	G	G	G	G	G	G	A	.	G	G	G	G	G	G	G	A	A	G	G
chr1	14639024	T	TC	T	C	T	T	C	T	C	C	C	C	C	T	T	T	C	T	T	C	C	T	T
chr1	14639087	A	AG	A	A	A	A	A	A	G	G	A	A	A	A	A	A	G	A	A	A	A	A	A
chr1	14639104	C	CG	C	G	C	C	C	C	C	C	G	G	C	C	C	C	C	C	C	G	G	C	C
chr1	14639175	C	TC	C	T	C	C	T	T	T	T	T	T	T	C	T	C	T	C	T	T	T	T	T
chr1	14639177	C	AC	C	A	C	C	C	C	C	C	A	A	C	C	C	C	C	C	C	A	A	C	C
chr1	14639290	A	AG	A	A	A	.	.	A	.	A	A	.	.	A	.	A	A	A	G	A	A	G	G
chr1	14675181	G	AG	G	G	G	G	A	A	.	G	G	G	A	G	G	G	G	G	G	G	G	.	G
chr1	14675289	T	AT	T	.	T	A	A	.	A	A	A	A	A	T	A	A	A	A	.	.	A	A	A
chr1	14675893	A	AG	.	.	A	A	A	.	.	A	G	G	A	A	A	A	A	A	.	G	G	.	A
chr1	14681857	C	CG	.	G	.	C	C	.	.	.	.	.	.	.	C	C	C	C	.	.	G	.	C
chr1	14681952	C	TC	.	C	C	T	C	C	.	.	.	.	C	C	.	.	T	.	.	.	.	.	.
chr1	14682262	T	TC	.	.	T	.	T	T	.	.	C	.	.	.	.	.	T	.	.	C	C	.	T
chr1	14682301	G	AG	G	.	G	.	G	.	.	G	A	.	.	G	G	G	G	G	.	.	A	.	G
chr1	14683288	A	AG	A	G	A	G	.	G	.	G	G	G	G	A	.	G	G	G	.	.	G	G	G
chr1	14683352	T	TG	T	G	T	.	.	G	.	G	G	.	.	T	.	G	G	G	.	.	G	.	G
chr1	14683518	A	AG	A	.	.	A	A	A	.	A	.	.	A	.	.	A	.	A	.	G	G	.	A
chr1	14683529	T	TC	T	.	.	T	T	T	.	T	.	.	T	.	.	T	.	T	.	C	C	.	T
chr1	14803371	T	TG	.	G	.	G	T	G	.	.	.	.	.	.	.	T	T	G	.	.	G	.	G
chr1	14803449	G	TG	.	T	G	.	.	T	.	G	T	.	.	G	.	T	G	.	.	.	T	.	G
chr1	14803594	G	TG	.	T	G	.	.	.	.	G	T	.	.	.	.	G	G	.	.	T	.	.	.
chr1	14803708	C	TC	.	T	.	.	.	T	.	C	T	.	.	C	.	C	.	.	.	.	.	.	C
chr1	14803718	G	AG	.	A	.	.	.	A	.	.	.	.	.	G	.	G	.	.	.	.	A	.	G
chr1	14803790	A	AG	.	A	.	.	G	.	.	A	A	A	G	.	A	G	A	.	G	.	A	.	G
chr1	14803996	A	AC	A	A	.	C	.	.	.	.	.	.	.	.	.	C	A	.	A	.	.	.	A
chr1	14804049	G	CG	G	.	.	.	.	C	.	G	C	C	.	.	.	G	.	.	.	.	.	.	.
chr1	14804276	A	AT	.	A	A	A	.	A	.	A	A	.	.	A	.	T	A	T	.	.	A	.	.
chr1	14804330	T	TC	.	.	.	.	.	.	.	T	C	C	.	.	.	.	T	.	.	.	C	.	.
chr1	14804759	C	AC	C	A	C	A	C	A	C	C	A	.	C	.	C	C	C	C	C	.	A	.	C
chr1	14804842	C	TC	C	T	C	T	.	T	C	C	T	T	C	C	C	C	C	C	C	.	T	C	C
chr1	14804843	C	AC	C	C	C	C	.	C	C	C	C	C	C	C	A	A	C	A	C	.	C	C	C
chr1	14804875	C	TC	C	C	C	C	T	C	C	C	C	C	T	C	T	T	C	T	T	.	C	.	T
chr1	14804890	C	TC	C	C	C	C	T	C	C	C	C	C	T	C	T	T	C	T	T	.	C	.	T
chr1	14804970	G	CG	G	C	G	.	.	C	G	G	C	.	.	G	C	C	G	C	C	.	.	.	C
chr1	14805104	T	AT	.	A	T	T	A	A	.	T	A	.	A	T	.	A	T	A	A	.	.	.	A
chr1	14805109	C	CG	.	C	C	C	C	C	.	C	.	.	C	C	.	G	C	G	C	.	.	.	C
chr1	14805145	C	CG	C	G	C	C	.	.	.	C	G	.	.	.	.	G	C	G	.	.	G	.	G
chr1	14805280	C	TC	C	T	.	C	.	.	.	.	T	.	T	.	.	C	C	C	T	.	T	.	T
chr1	14805544	G	CG	G	G	G	C	G	G	.	G	.	.	G	G	.	.	G	C	G	G	G	.	G
chr1	14805736	A	AC	A	A	A	C	A	A	A	A	A	.	A	A	C	.	A	.	A	A	A	A	A
chr1	14805745	T	TC	T	T	T	T	T	T	T	T	T	T	T	T	C	.	T	C	T	T	T	T	T
chr1	14805772	A	AT	A	A	A	T	A	A	A	A	A	A	A	A	T	.	A	T	A	A	A	A	A
chr1	14806037	C	TC	.	.	C	.	.	C	.	C	C	.	.	C	T	.	C	T	.	.	.	.	C
chr1	14806084	T	TC	T	T	T	T	T	T	T	T	T	T	T	T	C	C	T	C	T	T	T	T	T
chr1	14808657	A	AG	A	G	A	G	A	G	A	.	G	.	A	A	G	.	A	.	A	.	G	A	A
chr1	14808687	A	AG	A	.	A	.	A	A	.	A	A	.	.	A	G	G	A	G	.	A	A	A	.
chr1	14808711	T	TC	T	T	T	T	T	T	.	T	T	.	T	T	C	C	T	C	.	T	T	T	T
chr1	14808806	C	CG	.	C	C	C	G	C	C	C	C	.	.	.	C	C	C	C	G	C	C	.	G
chr1	14808945	G	CG	G	C	G	G	G	C	G	G	C	C	C	G	G	C	G	C	C	.	C	C	C
chr1	14809258	A	AT	A	A	A	A	A	A	A	A	.	.	.	A	A	T	A	T	.	A	A	T	T
chr1	14809287	C	TC	C	C	C	C	C	C	C	C	C	.	.	C	T	T	C	T	.	C	C	.	T
chr1	14809297	G	AG	G	G	G	G	G	.	.	G	G	.	.	G	A	A	G	.	.	.	G	.	A
chr1	14809319	C	TC	C	C	C	T	T	.	.	.	C	.	.	C	.	C	C	.	.	.	C	.	C
chr1	14851096	C	CG	C	G	C	.	.	G	.	C	C	G	G	C	G	G	.	G	.	G	G	.	C
chr1	14851100	T	TG	T	G	T	.	.	G	.	G	T	G	G	G	G	G	.	G	.	.	G	.	G
chr1	14851126	G	AG	G	G	G	A	G	G	A	A	G	G	G	G	G	G	A	G	G	G	G	G	G
chr1	14851137	C	CG	C	C	C	C	C	C	C	C	C	C	C	G	C	C	C	C	G	C	C	.	G
chr1	14851141	G	AG	G	G	G	G	G	G	G	G	G	.	G	A	G	G	G	G	A	G	G	.	A
chr1	14851161	T	TC	T	C	T	C	.	C	C	C	T	.	C	C	.	C	C	C	C	C	C	C	C
chr1	14851163	G	AG	G	A	G	A	.	A	A	A	G	.	A	G	.	A	A	A	A	A	A	A	A
chr1	14851209	C	TC	C	C	C	T	C	C	T	T	C	C	C	C	C	C	T	C	C	C	C	C	C
chr1	14851215	G	AG	G	G	G	A	G	G	A	A	G	G	G	G	G	G	A	G	G	G	G	G	G
chr1	14851971	G	AG	.	A	.	.	.	.	.	G	.	.	.	G	.	.	G	A	.	A	.	.	.
chr1	14852201	G	CG	.	.	.	.	.	C	.	.	.	.	.	.	.	G	G	.	C	.	.	.	.
chr1	14852202	C	AC	.	.	.	.	.	A	.	.	.	.	.	.	.	C	C	.	A	.	C	.	.
chr1	14852210	G	CG	G	C	G	C	C	G	.	C	G	.	C	G	C	C	C	C	G	C	C	.	G
chr1	14852237	T	TC	T	C	T	C	C	T	C	C	T	C	C	T	C	C	C	C	T	C	C	T	T
chr1	14852465	C	CG	C	C	C	G	.	G	.	G	C	.	.	C	.	C	G	C	.	.	C	.	C
chr1	14852711	A	AG	A	G	A	G	G	G	.	G	A	G	G	A	G	G	G	G	A	G	G	.	A
chr1	14852750	G	CG	G	C	G	C	C	G	C	C	G	C	G	G	C	G	C	C	G	C	C	G	G
chr1	14852758	C	AC	C	A	C	C	A	C	C	C	C	A	C	C	A	C	C	A	C	A	A	C	C
chr1	14852801	G	AG	G	A	G	G	A	G	G	G	G	A	G	G	A	G	G	A	G	A	A	G	G
chr1	14852882	T	TC	T	C	T	C	C	T	C	C	T	C	T	T	C	T	C	C	T	C	C	T	T
chr1	14852951	A	AT	A	T	A	T	.	A	.	T	A	.	T	A	T	T	.	T	A	T	T	A	A
chr1	14853041	G	AG	G	A	G	G	A	G	G	G	G	A	G	G	A	G	G	A	G	A	A	G	G
chr1	14853047	T	TC	T	T	T	T	T	T	T	T	T	T	C	T	T	C	T	T	T	T	T	T	T
chr1	14853416	G	TG	G	T	G	G	.	G	G	G	G	.	G	G	.	.	G	.	T	.	.	.	.
chr1	14853479	A	AG	A	.	A	G	.	G	.	A	A	.	A	A	.	.	A	.	.	.	.	.	G
chr1	14853572	T	AT	T	A	T	T	A	A	T	T	T	A	.	T	A	A	T	A	A	.	A	.	A
chr1	14853573	T	TG	T	G	T	T	.	G	T	T	T	G	.	T	G	G	T	G	G	.	G	.	G
chr1	14858568	T	TC	T	.	T	.	.	.	.	C	C	.	.	C	.	.	C	.	.	.	.	.	.
chr1	14858638	C	AC	C	A	C	.	.	.	A	C	C	.	A	C	.	.	C	.	.	A	A	A	.
chr1	14862802	A	AC	.	C	.	.	.	.	.	.	.	.	.	A	A	C	A	C	.	.	C	.	C
chr1	14862926	G	CG	G	C	G	C	C	C	C	G	G	C	.	G	C	C	G	C	C	C	C	C	C
chr1	14863005	C	AC	C	A	C	A	A	A	A	C	C	.	A	C	A	A	C	A	A	A	A	.	A
chr1	14863035	A	AG	A	G	A	.	.	G	.	A	A	.	.	A	.	G	A	G	G	.	G	.	G
chr1	14863128	A	AG	A	G	A	G	G	G	G	A	A	G	G	A	.	G	A	.	G	G	G	G	G
chr1	14863171	T	AT	.	A	T	A	.	.	A	T	T	A	.	T	A	A	T	A	.	A	A	.	A
chr1	14894580	T	AT	T	.	T	.	A	.	.	T	T	.	.	T	.	A	T	.	.	.	.	.	.
chr1	14894645	G	AG	G	G	G	A	A	A	.	G	G	G	.	.	G	A	G	G	G	G	G	G	G
chr1	14894648	G	CG	G	C	G	C	C	C	.	G	G	C	.	.	C	C	G	C	C	C	C	C	C
chr1	14894724	C	AC	C	A	C	C	C	C	C	C	C	A	.	.	.	C	C	.	A	.	.	.	A
chr1	14894980	G	AG	G	A	G	G	G	G	G	G	G	A	G	G	A	G	G	A	.	.	A	.	A
chr1	14895039	T	TC	T	C	T	C	C	C	C	T	T	C	C	T	C	C	T	C	C	C	C	.	C
chr1	14895342	T	AT	.	A	T	A	.	A	.	.	T	.	.	T	.	A	T	A	.	.	A	A	A
chr1	14895476	G	AG	.	A	G	.	A	.	.	.	G	.	.	.	.	A	G	A	.	.	.	.	.
chr1	14896188	A	AC	A	.	A	.	.	C	.	C	A	.	.	C	C	.	C	.	C	C	C	.	C
chr1	14896848	A	AG	A	A	A	G	G	A	G	A	A	A	A	A	A	G	A	A	A	A	A	A	A
chr1	14899214	G	AG	G	A	G	A	.	A	.	G	G	A	A	G	A	.	G	A	.	.	.	.	A
chr1	14899217	A	AG	A	G	A	G	.	G	.	A	A	G	G	A	G	.	A	G	.	.	.	.	G
chr1	14899290	A	AC	A	A	A	C	C	A	C	A	A	.	.	A	.	C	A	A	A	.	A	A	A
chr1	14899400	G	AG	G	G	.	A	.	G	.	G	G	G	G	G	G	A	G	G	G	G	G	G	G
chr1	14922342	G	AG	G	.	G	.	.	A	.	G	G	.	.	G	.	.	G	A	A	A	A	.	A
chr1	14922517	G	CG	G	G	G	C	C	G	C	G	G	G	G	G	G	C	G	G	G	G	G	G	G
chr1	14922601	C	TC	C	C	C	T	T	C	T	C	C	C	C	C	C	T	C	C	C	C	C	C	C
chr1	14923468	C	AC	C	C	C	A	A	C	A	C	C	.	C	C	.	A	C	C	.	C	C	.	C
chr1	14923586	T	TC	T	T	T	C	C	T	C	T	T	T	T	T	T	C	T	T	T	T	T	T	T
chr1	14923655	T	TG	T	T	T	G	G	T	G	T	T	T	T	T	.	G	T	T	T	T	T	.	T
chr1	14925484	G	AG	G	G	G	A	A	G	A	G	G	G	G	G	G	A	G	G	G	G	G	G	G
chr1	14926661	C	TC	.	.	C	C	.	.	.	T	.	.	.	.	.	.	C	.	.	.	.	.	T
chr1	14927402	A	AG	A	G	A	G	G	G	G	A	A	G	G	A	G	G	A	G	G	.	G	G	G
chr1	14940824	G	TG	.	T	.	G	.	T	.	G	.	.	T	.	.	.	G	.	T	.	T	.	T
chr1	14940826	A	AG	.	G	.	A	.	G	.	A	.	.	G	.	.	.	A	.	G	.	G	.	G
chr1	14940859	A	AG	A	G	A	A	A	G	A	A	A	G	G	A	G	A	A	G	G	G	G	G	G
chr1	14940931	G	AG	G	A	G	G	G	A	G	G	G	A	A	G	A	G	G	A	A	.	A	A	A
chr1	14940949	G	TG	G	T	G	G	G	T	G	G	G	.	T	G	.	G	G	T	.	T	T	.	T
chr1	14942669	G	TG	G	G	G	T	G	G	T	G	T	G	G	G	G	G	G	G	G	.	G	G	G
chr1	14942679	A	AT	A	T	A	T	.	T	T	T	T	T	A	T	T	T	T	T	T	.	T	T	T
chr1	14942686	G	CG	G	C	G	C	.	C	C	C	C	C	G	C	C	C	C	C	C	.	C	C	C
chr1	14942882	G	TG	G	T	G	G	T	T	G	G	G	T	G	G	T	T	G	T	T	T	T	T	T
chr1	14942943	G	AG	.	.	.	G	A	.	.	G	.	.	G	.	.	.	.	.	.	.	.	.	A
chr1	14943092	G	AG	G	A	G	A	A	A	A	A	A	A	G	A	.	A	A	A	A	A	A	A	A
chr1	14943125	T	TC	T	C	T	C	C	C	C	C	C	C	T	C	C	C	C	C	C	C	C	C	C
chr1	14958976	C	TC	C	C	C	C	C	C	C	C	C	C	C	C	.	T	C	C	C	T	T	C	C
chr1	14958994	T	TC	T	T	T	C	T	T	C	T	T	T	C	C	T	C	T	T	T	C	C	T	T
chr1	14959113	C	CG	.	C	C	.	C	C	.	C	C	C	.	G	C	.	C	C	.	G	G	C	C
chr1	14959163	T	TG	T	T	T	T	T	T	T	T	T	T	T	T	T	.	T	T	T	G	G	.	T
chr1	14959203	G	AG	.	.	G	A	.	G	A	G	.	.	.	G	G	A	G	.	.	.	A	.	G
chr1	14959263	C	CG	C	C	C	G	.	C	.	C	C	C	G	C	C	C	C	C	C	.	C	.	C
chr1	14961136	C	TC	T	C	C	C	C	C	C	T	T	C	C	C	.	C	T	C	C	C	C	C	C
chr1	14961322	A	AG	G	A	A	A	A	A	A	G	G	A	.	A	A	A	G	A	A	A	A	A	A
chr1	14961325	A	AG	G	A	A	A	A	A	A	G	G	A	.	A	A	A	G	A	A	A	A	A	A
chr1	14961344	T	TC	C	T	T	T	T	T	T	C	C	T	T	T	T	T	C	T	T	T	T	T	T
chr1	14961381	T	TC	C	T	T	.	T	T	T	C	C	T	C	T	T	T	C	T	T	T	T	T	T
chr1	15069842	A	AC	.	A	A	A	A	A	A	C	A	A	A	.	A	A	C	A	A	.	.	A	A
chr1	15069918	T	TC	.	T	T	T	T	T	.	C	T	.	T	C	.	T	C	.	.	C	C	T	.
chr1	15069979	A	AT	.	A	A	A	A	A	A	.	A	A	A	T	A	A	T	A	A	.	.	A	A
chr1	15069980	C	CG	G	C	C	C	C	C	C	.	C	C	C	G	C	C	G	C	C	.	.	C	C
chr1	15070117	A	AC	C	A	A	A	A	A	A	C	A	A	A	C	A	A	C	A	A	.	.	A	A
chr1	15070118	C	TC	T	C	C	C	C	C	C	T	C	C	C	.	C	C	.	C	C	.	.	C	C
chr1	15070142	C	AC	.	C	C	C	A	C	C	.	C	C	A	.	A	A	.	C	C	.	.	C	C
chr1	15070276	G	TG	G	G	G	G	.	G	G	G	T	G	T	G	T	T	G	G	G	G	G	G	G
chr1	15070484	G	AG	A	G	G	G	G	G	G	A	G	G	G	A	G	G	A	G	G	G	G	G	G
chr1	15070664	T	TG	.	T	.	.	G	T	.	.	.	.	.	G	.	.	G	.	.	G	.	.	.
chr1	15070850	G	CG	G	G	G	C	.	C	.	C	G	.	.	C	G	G	C	G	G	C	C	.	G
chr1	15070897	C	TC	C	C	C	T	C	T	.	T	C	.	C	T	C	C	T	C	C	T	T	.	C
chr1	15071030	A	AT	T	A	A	T	T	T	T	T	A	A	T	T	T	T	T	A	A	T	T	A	A
chr1	15071070	C	CG	G	C	C	G	G	G	G	G	C	C	G	G	G	G	G	C	C	G	G	C	C
chr1	15071141	A	AC	A	A	A	C	C	C	C	C	A	A	C	C	C	C	C	A	A	C	C	A	A
chr1	15071286	C	CG	C	C	C	C	G	C	C	C	C	C	G	C	C	C	C	C	C	C	C	C	C
chr1	15071288	T	TG	T	T	T	T	G	T	T	T	T	T	G	T	T	T	T	T	T	T	T	T	T
chr1	15071361	T	TC	T	T	T	C	T	C	C	C	T	T	T	C	C	T	C	T	T	C	C	T	T
chr1	15071364	G	TG	T	G	G	T	T	T	T	T	G	G	G	T	T	G	T	G	G	T	T	G	G
chr1	15071417	T	TC	C	T	T	T	T	T	T	T	C	T	T	T	T	T	T	T	T	T	T	T	T
chr1	15071763	G	AG	A	G	G	A	G	A	A	A	A	G	G	A	G	G	A	G	G	A	A	G	G
chr1	15071787	T	TC	T	T	T	T	C	T	T	T	T	T	C	T	T	T	T	T	T	T	T	T	T
chr1	15071932	G	AG	.	.	A	A	.	G	.	.	.	.	.	.	.	.	A	.	G	.	.	.	.
chr1	15072098	C	CG	G	C	C	G	C	G	G	G	G	C	C	G	C	G	G	C	C	G	G	C	C
chr1	15072134	G	AG	A	G	G	A	G	A	A	A	A	G	G	A	G	G	A	G	G	A	A	G	G
chr1	15072267	C	AG	.	.	.	A	C	A	.	A	.	.	.	.	G	G	A	.	.	.	A	.	G
chr1	15072453	C	CG	.	G	G	.	.	.	.	G	.	.	.	.	G	C	.	C	C	G	G	.	C
chr1	15072528	G	AG	A	G	G	A	G	G	A	A	A	G	G	A	G	A	A	G	G	A	A	G	G
chr1	15074681	A	AG	.	.	A	.	.	.	.	G	.	.	.	.	.	.	G	A	.	.	.	A	.
chr1	15074682	C	TC	.	.	C	.	.	.	.	T	.	.	.	.	.	.	T	C	.	.	.	C	.
chr1	15074953	T	TC	T	T	T	T	.	T	C	C	T	T	T	C	T	T	C	T	T	T	T	T	T
chr1	15074993	G	AG	G	G	.	.	.	G	.	.	G	.	G	.	A	G	A	G	.	G	G	.	A
chr1	15074994	G	CG	G	.	.	C	.	G	.	C	G	.	G	C	C	G	C	G	C	G	G	C	C
chr1	15075067	C	CG	C	C	C	C	C	C	G	G	C	C	C	G	C	C	G	C	C	C	C	C	C
chr1	15075070	T	TG	T	T	T	T	T	T	.	G	T	T	T	G	T	T	G	T	T	T	T	T	T
chr1	15075102	A	AG	A	A	A	A	A	A	G	G	A	A	A	G	A	A	G	A	A	A	A	A	A
chr1	15075132	T	TC	T	T	T	T	T	T	T	C	T	T	T	C	T	T	C	T	T	T	T	T	T
chr1	15134046	A	AG	.	A	.	.	G	.	G	.	.	.	.	.	.	A	.	.	.	.	.	.	A
chr1	15134059	C	TC	.	C	.	T	C	.	C	C	.	C	.	T	.	C	.	C	.	C	C	.	T
chr1	15134117	T	TC	T	T	T	T	T	T	T	C	T	T	T	T	T	T	C	T	.	C	C	T	T
chr1	15134219	A	AC	A	A	A	A	.	A	.	C	A	A	A	A	A	A	C	A	.	C	C	.	A
chr1	15134885	T	TG	T	T	T	.	.	G	T	T	T	T	.	.	.	T	T	T	.	G	G	.	T
chr1	15134950	T	TG	G	T	T	.	.	G	G	T	G	T	.	.	G	G	T	T	.	G	G	.	T
chr1	15134951	G	AG	A	G	G	.	.	A	A	G	A	G	.	.	A	A	G	G	.	A	A	.	G
chr1	15134993	T	TC	C	T	T	.	C	T	.	T	C	.	.	.	C	T	.	T	.	T	T	.	T
chr1	15168957	C	TC	C	C	C	T	C	C	C	C	T	C	C	C	C	C	C	C	C	C	C	C	C
chr1	15169071	T	AT	T	T	T	A	T	T	T	T	A	T	T	T	T	T	T	T	T	T	T	T	T
chr1	15169188	G	AG	G	G	G	G	A	G	A	A	A	G	G	A	.	G	A	G	A	G	G	A	A
chr1	15169240	G	CG	G	G	G	G	C	G	C	C	C	G	G	G	G	G	C	G	C	G	G	C	C
chr1	15169417	T	TG	T	T	T	G	G	T	.	G	G	T	T	T	T	T	G	T	G	T	T	.	G
chr1	15169447	A	AC	A	A	A	C	.	A	.	C	C	A	A	A	A	A	C	A	.	A	A	.	.
chr1	15169449	A	AG	A	A	A	G	.	A	.	G	.	A	A	A	A	A	G	A	.	A	A	.	.
chr1	15169627	C	TC	.	C	C	T	C	C	.	.	.	C	C	C	C	C	T	C	.	C	C	.	T
chr1	15169628	C	TC	.	C	C	C	C	C	.	.	.	C	C	C	C	C	T	C	.	C	C	.	T
chr1	15169728	A	AG	A	A	A	G	A	G	G	G	G	A	A	A	A	A	G	A	G	A	A	G	G
chr1	15169759	G	AG	G	G	G	A	G	G	.	A	A	G	G	G	G	G	A	G	A	G	G	A	A
chr1	15169872	G	AG	G	G	G	G	G	G	A	A	A	G	G	G	G	G	A	G	A	G	G	A	A
chr1	15169876	C	CG	G	G	C	G	G	C	.	G	G	G	G	G	G	G	G	C	G	G	G	G	G
chr1	15169878	A	AG	G	G	A	G	G	A	.	G	.	G	G	G	G	G	.	A	.	G	G	.	G
chr1	15169935	A	AC	C	C	A	A	.	A	C	C	C	C	C	C	C	C	C	A	C	C	C	C	C
chr1	15169938	C	TC	C	T	C	C	.	C	C	C	C	T	C	C	T	T	C	C	C	T	T	C	C
chr1	15169946	G	AG	G	G	G	G	.	G	G	G	G	G	A	A	G	G	G	G	G	G	G	G	G
chr1	15169957	A	AG	G	A	A	A	.	A	A	A	A	A	G	G	A	A	A	A	A	A	A	A	A
chr1	15169960	A	AG	G	A	A	A	G	A	A	A	A	A	G	G	A	A	A	A	A	A	A	A	A
chr1	15169983	G	AG	G	G	G	G	G	G	A	A	A	.	G	G	G	G	A	G	A	G	G	A	A
chr1	15170100	G	CG	G	G	G	C	G	C	.	.	C	G	.	C	G	G	.	G	.	G	G	.	C
chr1	15170190	G	CG	G	C	G	C	G	C	.	C	C	C	C	C	C	C	C	G	C	C	C	C	C
chr1	15170292	T	TC	T	T	T	C	T	T	T	T	C	T	C	C	T	T	T	T	T	T	T	T	T
chr1	15170295	C	TC	C	T	C	T	C	T	C	C	T	T	T	T	T	T	C	C	C	T	T	C	C
chr1	15170351	C	AC	C	A	C	C	C	C	C	C	C	A	C	C	A	A	C	C	C	A	A	C	C
chr1	15170362	C	TC	C	T	C	C	C	C	C	C	T	T	T	T	T	T	C	C	C	T	T	.	C
chr1	15170385	C	TC	C	T	C	C	C	T	C	C	T	T	T	T	T	T	C	C	C	T	T	C	C
chr1	15170841	T	TC	C	T	T	C	T	T	T	T	T	T	T	T	T	T	T	T	T	T	T	T	T
chr1	15170880	C	TC	C	T	C	C	T	C	C	C	T	.	T	T	T	T	C	C	C	T	T	.	C
chr1	15170901	A	AG	A	A	A	G	A	G	G	G	A	A	A	A	A	A	G	A	G	A	A	G	G
chr1	15171015	G	AG	G	A	G	.	.	.	G	G	G	.	G	G	.	.	G	G	.	.	G	.	A
chr1	15171017	C	CG	C	G	C	.	.	.	C	C	C	.	C	C	.	.	C	C	.	.	C	.	G
chr1	15171024	G	AG	A	.	G	.	.	.	A	G	A	.	G	G	.	.	G	G	.	.	A	.	.
chr1	15171187	C	TC	T	T	C	C	T	T	T	C	C	T	C	C	T	T	C	C	T	T	T	T	T
chr1	15268612	T	TG	.	.	T	G	.	T	.	T	G	.	.	T	.	.	T	G	.	G	.	.	T
chr1	15268758	C	TC	.	C	C	T	.	.	.	.	.	.	.	C	.	.	C	T	.	.	.	.	C
chr1	15268880	G	CG	G	G	G	C	.	G	.	G	C	.	G	.	G	G	G	C	G	C	C	.	G
chr1	15268946	T	TG	T	.	T	G	.	T	T	T	G	.	T	T	.	T	T	.	T	.	.	.	T
chr1	15353447	G	CG	.	G	G	C	.	.	.	.	.	.	.	C	.	.	G	G	.	.	G	.	C
chr1	15353455	A	AG	.	A	A	G	.	.	.	.	.	.	.	G	.	.	A	A	.	.	A	.	G
chr1	15353483	T	TC	T	T	T	T	.	T	.	T	T	.	.	T	T	T	T	T	C	T	T	.	C
chr1	15353521	C	TC	T	T	C	T	T	T	C	T	T	T	T	T	T	T	T	C	T	C	C	T	T
chr1	15353577	C	TC	T	T	C	T	T	T	C	T	T	T	T	T	T	T	T	C	T	C	C	.	T
chr1	15353635	G	AG	A	G	G	A	A	A	G	G	A	G	A	A	.	A	G	G	A	G	G	A	A
chr1	15353647	T	TC	C	C	T	C	.	C	T	C	C	C	C	C	C	C	C	T	C	T	T	C	C
chr1	15353656	G	AG	A	G	G	G	.	A	G	G	G	G	A	G	A	G	G	G	A	G	G	.	A
chr1	15353690	T	TC	C	C	T	C	.	C	T	C	C	C	C	C	.	C	C	T	C	T	T	C	C
chr1	15353704	A	AG	G	G	A	G	G	G	A	G	G	G	G	G	.	G	G	A	G	A	A	.	G
chr1	15353782	G	AG	A	G	G	A	A	A	G	G	A	G	A	A	.	A	G	G	A	G	G	A	A
chr1	15354211	A	AG	G	A	A	A	G	G	A	A	G	A	G	G	G	G	A	A	G	A	A	G	G
chr1	15354265	C	TC	T	C	C	C	T	T	C	C	T	C	T	T	T	T	C	C	T	C	C	T	T
chr1	15354490	C	TC	T	C	C	C	T	T	C	C	T	.	T	T	T	T	C	C	T	C	C	T	T
chr1	15354557	A	AC	C	A	A	A	C	C	A	A	C	A	C	C	C	C	A	A	C	A	A	C	C
chr1	15354605	A	AT	T	T	A	A	T	T	A	T	T	T	T	T	T	T	T	A	T	A	A	T	T
chr1	15354950	A	AG	G	A	A	A	G	G	A	A	G	A	G	G	G	G	A	A	G	A	A	G	G
chr1	15355081	G	AG	G	A	A	A	.	.	.	A	G	.	.	G	.	G	A	.	G	A	A	G	G
chr1	15355192	C	TC	T	C	C	C	T	T	C	C	T	C	T	T	T	T	C	C	T	C	C	T	T
chr1	15355732	C	TC	T	.	C	C	.	T	.	.	T	.	T	T	T	T	.	.	T	.	.	T	T
chr1	15355785	A	AG	A	G	A	A	A	A	A	G	A	G	A	A	A	A	G	A	A	A	A	A	A
chr1	15356376	G	AG	A	.	G	G	A	A	G	A	.	.	.	A	G	A	A	G	A	G	G	.	A
chr1	15356377	T	TC	C	.	T	T	C	C	T	C	.	.	.	C	T	C	C	T	C	T	T	.	C
chr1	15356411	C	TC	T	T	C	C	.	T	C	T	T	T	T	T	C	T	T	C	T	C	C	T	T
chr1	15356419	G	AG	A	A	G	G	.	A	G	.	A	A	.	A	G	A	A	G	A	G	G	A	A
chr1	15414931	C	CG	C	G	.	.	.	C	.	G	C	G	C	C	.	.	.	C	C	.	.	.	C
chr1	15414975	T	TC	.	C	.	.	T	.	.	C	.	.	T	T	.	T	.	T	T	.	.	.	T
chr1	15491852	A	AG	.	.	A	G	.	.	.	.	.	.	.	G	.	G	.	G	G	A	A	.	.
chr1	15511668	A	AG	A	A	A	A	A	A	A	A	A	.	A	A	.	A	A	A	A	G	G	A	A
chr1	15511673	C	AC	C	C	C	C	C	C	C	C	C	.	C	C	.	C	C	C	C	A	A	C	C
chr1	15511675	A	AG	G	G	A	A	A	A	A	G	A	.	A	G	.	A	G	A	A	A	A	A	A
chr1	15511729	C	AC	C	C	C	C	C	C	.	C	C	.	.	C	C	C	C	C	C	A	A	C	C
chr1	15512181	C	AC	.	A	C	A	C	A	C	A	A	.	A	A	C	C	A	A	.	A	.	.	A
chr1	15512241	C	TC	T	T	C	C	C	C	C	T	C	T	C	.	C	C	T	C	C	C	C	C	C
chr1	15513266	T	TC	T	T	T	.	T	T	.	T	T	.	.	.	T	.	T	T	.	C	C	.	T
chr1	15513270	A	AG	G	G	A	.	A	A	.	G	A	.	.	.	A	.	G	A	.	A	A	.	A
chr1	15514109	G	AG	.	.	G	G	G	G	.	A	G	.	.	A	G	G	.	G	G	.	G	.	G
chr1	15515006	T	TC	C	.	T	T	T	T	.	C	T	.	.	C	T	T	C	T	.	T	T	.	T
chr1	15515015	T	TC	C	.	T	C	T	C	.	C	C	.	.	C	T	T	C	C	.	T	T	.	C
chr1	15515023	T	TC	C	.	T	C	T	C	.	C	.	.	.	C	T	T	C	C	.	T	T	.	C
chr1	15515064	A	AG	G	G	A	G	A	.	A	G	G	.	.	G	.	A	G	G	G	A	A	.	G
chr1	15515102	G	AG	G	G	G	G	G	.	G	G	G	G	.	.	G	G	G	.	.	A	A	.	.
chr1	15515104	C	TC	T	T	C	T	C	.	C	T	T	T	.	.	C	C	T	.	.	C	C	.	.
chr1	15515112	C	CG	G	G	C	.	C	.	C	G	.	G	.	.	C	C	G	.	.	C	C	.	.
chr1	15515147	G	CG	.	G	G	C	G	C	G	G	C	G	C	G	G	G	G	C	C	G	G	.	C
chr1	15515187	C	TC	T	T	C	T	C	T	.	T	T	.	.	.	C	C	T	T	.	.	C	.	T
chr1	15515212	G	TG	T	T	G	G	G	G	.	.	G	.	.	T	G	G	T	.	G	G	.	.	G
chr1	15515495	T	TC	C	C	T	C	T	C	.	.	C	.	.	C	T	.	C	.	C	.	.	.	C
chr1	15515532	T	AT	.	A	.	T	T	T	.	A	T	.	.	.	T	.	A	.	.	T	.	.	T
chr1	15516410	G	AG	.	A	G	.	.	.	G	A	.	.	.	.	.	.	A	G	.	.	.	.	G
chr1	15727347	C	AC	.	A	C	C	.	A	.	.	A	.	.	A	C	.	A	A	A	.	A	.	A
chr1	15727370	G	AG	.	.	G	G	.	A	G	.	.	.	G	.	G	G	A	.	.	.	.	.	A
chr1	15727422	G	CG	G	G	G	G	G	G	.	G	G	.	G	G	G	G	G	G	G	C	C	.	G
chr1	15727428	G	AG	.	G	.	G	.	G	.	G	.	.	G	G	G	G	G	G	G	A	A	.	G
chr1	15727452	A	AC	A	A	A	A	A	.	A	A	C	A	A	A	A	A	A	.	C	A	A	.	.
chr1	15729013	C	TC	C	C	C	C	C	C	C	C	C	C	C	C	.	C	C	C	C	T	T	.	C
chr1	15729037	G	AG	G	G	G	G	G	G	G	G	G	G	G	G	G	G	G	G	G	A	A	G	G
chr1	15729052	C	TC	C	C	C	C	C	C	C	C	C	C	C	C	C	C	C	C	C	T	T	C	C
chr1	15729088	A	AG	A	A	A	A	A	A	.	A	A	.	A	A	A	A	A	A	A	G	G	A	A
chr1	15729109	A	AG	A	A	A	A	A	A	A	A	A	A	A	A	A	A	A	A	A	G	G	A	A
chr1	15729172	T	TC	T	T	T	T	T	T	T	T	T	T	T	T	T	T	T	T	T	C	C	T	T
chr1	15729241	G	AG	G	G	G	G	G	G	G	G	G	G	G	G	G	G	G	G	G	A	A	G	G
chr1	15729259	T	TC	T	T	T	T	T	T	T	T	T	T	T	T	T	T	T	T	T	C	C	T	T
chr1	15729445	G	AG	G	G	G	G	G	G	G	G	G	G	G	G	G	G	G	G	G	A	A	G	G
chr1	15734013	A	AC	A	A	A	A	A	C	.	A	A	A	A	A	A	A	A	C	A	A	A	.	A
chr1	15734626	A	AG	G	G	A	A	A	G	.	G	G	.	A	G	.	A	G	G	G	G	G	G	G
chr1	15735550	G	AG	G	G	G	G	G	G	G	G	G	G	G	G	G	G	G	G	G	A	A	G	G
chr1	15735553	G	AG	G	G	G	G	G	G	G	G	G	G	G	G	G	G	G	G	G	A	A	G	G
chr1	15735577	A	AT	A	A	A	A	A	A	A	A	A	A	A	A	A	A	A	A	A	T	T	A	A
chr1	15735586	T	TG	T	T	T	T	T	T	T	T	T	T	T	T	T	T	T	T	T	G	G	T	T
chr1	15735792	A	AG	A	A	A	A	A	G	.	A	G	A	A	A	A	A	A	.	G	.	A	G	G
chr1	15735829	G	AG	A	A	G	G	G	G	.	A	G	A	G	A	G	G	A	G	G	A	.	.	G
chr1	15735851	G	CG	G	G	G	G	G	C	C	G	C	.	G	G	G	G	G	C	C	G	G	C	C
chr1	15736033	C	TC	.	T	C	C	C	C	C	T	C	T	C	T	C	C	T	.	C	T	T	C	C
chr1	15736076	G	CG	.	.	G	G	.	C	.	.	.	.	G	.	.	C	C	.	.	.	.	.	.
chr1	15736590	C	AC	.	A	.	.	.	.	.	.	.	.	C	A	.	.	.	.	.	.	.	.	C
chr1	15736665	A	AC	.	C	.	.	A	.	.	C	A	.	A	A	.	A	A	.	.	.	.	A	A
chr1	15736732	A	AG	.	.	.	.	A	A	G	.	.	G	A	.	.	.	.	.	.	.	.	.	.
chr1	15737466	C	TC	.	.	.	.	.	T	.	C	.	C	C	.	.	T	C	T	T	.	T	T	T
chr1	15737765	G	CG	C	.	.	G	.	G	.	C	G	.	.	.	.	.	C	.	.	.	G	G	.
chr1	15738243	C	AC	C	A	.	C	.	.	.	.	.	.	.	A	.	C	.	.	C	.	.	.	.
chr1	15775277	A	AG	A	A	.	G	A	A	A	A	A	A	G	A	A	A	A	A	A	G	G	A	A
chr1	15775282	A	AT	A	T	A	T	T	A	A	T	A	T	T	T	A	A	T	T	T	T	T	T	T
chr1	15775386	G	AG	G	A	G	G	A	G	G	A	G	A	G	A	G	G	A	A	G	G	G	G	G
chr1	15775402	A	AT	A	.	A	A	.	A	A	.	A	C	A	T	A	.	.	.	T	.	A	.	.
chr1	15775455	T	TC	T	C	T	C	C	T	T	C	T	C	C	C	T	T	C	C	C	C	C	C	C
chr1	15775472	T	AT	T	T	T	A	T	T	T	T	T	T	A	T	T	T	T	T	T	A	A	T	T
chr1	15775492	A	AG	A	G	A	G	G	A	A	G	A	G	G	G	A	A	G	G	G	G	G	G	G
chr1	15775496	T	AT	T	A	T	T	T	T	T	A	T	A	T	A	T	T	A	T	T	T	T	T	T
chr1	15775504	G	AG	G	G	G	A	G	G	G	G	G	G	A	G	G	G	G	G	G	A	A	G	G
chr1	15775620	A	AG	A	G	A	G	G	A	A	G	A	G	G	G	A	A	G	G	G	G	G	G	G
chr1	15776215	G	AG	G	G	G	A	A	G	G	G	G	G	A	G	G	G	G	A	A	A	A	A	A
chr1	15776224	T	TC	T	T	T	T	C	T	T	T	T	T	T	T	T	T	T	C	T	T	T	T	T
chr1	15776711	A	AG	A	A	A	A	A	A	A	A	A	A	A	A	A	A	A	A	G	A	A	G	G
chr1	15776749	C	CG	C	C	C	C	C	C	C	C	C	C	C	C	C	C	C	C	G	C	C	G	G
chr1	15776815	C	AC	C	A	C	A	A	C	.	A	C	A	A	A	C	C	A	A	.	A	A	A	A
chr1	15776832	T	TC	T	C	T	T	T	T	T	C	T	.	T	C	T	T	C	T	T	T	T	T	T
chr1	15776894	C	CG	C	G	C	C	C	C	C	G	C	G	C	G	C	C	G	C	C	C	C	C	C
chr1	15776966	C	TC	C	C	C	T	T	C	C	C	C	C	T	C	C	C	C	T	T	T	T	T	T
chr1	15776990	G	AG	G	G	G	A	G	G	G	G	G	G	A	G	G	G	G	G	A	A	A	A	A
chr1	15778049	A	AC	A	A	A	C	A	A	A	A	A	A	C	A	A	A	A	A	C	C	C	C	C
chr1	15778077	A	AG	A	A	A	G	A	A	A	A	A	A	G	A	A	A	A	A	G	G	G	G	G
chr1	15778112	C	TC	C	C	C	T	C	C	C	C	C	C	T	C	C	C	C	C	C	.	T	C	C
chr1	15778124	G	AG	G	G	G	A	G	G	G	G	G	G	A	G	G	G	G	G	A	.	A	A	A
chr1	15778170	A	AT	A	A	A	T	A	A	A	A	A	A	T	A	A	A	A	A	T	T	T	T	T
chr1	15778175	G	AG	G	G	G	G	A	G	G	G	G	G	G	G	G	G	G	A	G	G	G	G	G
chr1	15778194	G	TCG	G	G	G	C	G	G	G	G	G	.	C	G	G	G	G	G	T	C	C	T	T
chr1	15779208	C	CG	.	C	.	.	.	.	.	C	.	.	G	C	.	C	C	.	.	.	.	.	G
chr1	15779252	A	AC	A	A	A	C	.	A	.	A	A	.	.	A	.	A	A	.	.	.	C	.	.
chr1	15779305	C	TC	.	C	.	T	C	.	.	C	.	.	.	.	.	.	C	C	T	.	T	.	T
chr1	15779318	C	CG	C	C	.	C	G	C	.	C	.	C	C	.	C	C	C	G	C	.	.	C	C
chr1	15779344	A	AG	A	A	A	G	G	A	.	A	A	.	G	A	A	A	A	G	G	G	G	G	G
chr1	15779366	T	TC	T	.	.	C	.	T	T	T	T	.	.	T	T	T	.	T	.	C	C	.	C
chr1	15779409	C	TC	C	T	C	C	.	C	.	T	.	.	.	T	.	C	T	C	.	C	.	.	C
chr1	15779425	G	TG	G	G	G	T	.	G	.	.	.	G	.	G	G	G	G	G	.	T	.	.	G
chr1	15779464	A	AG	A	A	A	G	.	A	A	A	.	A	.	A	.	A	A	G	.	.	.	.	G
chr1	15779696	T	TC	.	.	T	C	.	T	.	T	T	T	.	T	T	T	T	.	.	.	C	C	.
chr1	15780083	C	TC	C	C	C	T	.	C	C	C	C	C	.	C	C	C	C	C	T	T	T	.	T
chr1	15780110	G	AG	G	A	G	G	.	G	.	A	G	A	.	A	G	.	A	G	.	G	.	.	G
chr1	15780229	T	TG	T	.	T	G	G	T	.	T	T	T	.	T	T	.	T	G	.	G	.	.	G
chr1	15780307	G	AG	G	G	G	A	G	G	G	G	G	G	.	.	G	G	G	G	.	A	A	.	G
chr1	15780318	C	TC	C	C	C	T	T	C	C	C	C	C	.	.	C	C	C	T	.	T	T	.	T
chr1	15780331	G	AG	G	G	G	G	A	G	G	G	G	G	.	.	G	G	G	A	.	G	.	.	G
chr1	15780333	A	AT	.	A	A	T	A	A	A	A	A	A	.	.	A	A	A	A	.	T	.	.	T
chr1	15780750	G	CG	.	C	G	G	G	G	.	C	G	.	G	C	G	G	C	.	.	G	G	.	G
chr1	15781337	G	CG	.	G	G	C	G	G	.	G	G	.	C	G	G	G	G	G	.	C	C	G	G
chr1	15781361	G	TG	G	T	G	G	G	G	G	T	G	.	.	T	G	G	T	G	.	.	G	.	G
chr1	15782133	A	AC	.	.	.	A	.	.	.	.	C	.	.	.	.	.	C	.	.	A	.	.	.
chr1	15782134	G	AG	.	.	.	G	.	.	.	.	A	.	.	.	.	.	A	.	.	G	.	.	.
chr1	15784957	A	AG	A	G	A	A	.	A	A	G	A	.	A	G	.	A	G	.	G	A	A	.	G
chr1	15784968	G	AG	G	A	G	G	.	G	G	A	G	A	G	A	G	G	A	.	A	G	G	A	A
chr1	15785049	T	TC	T	C	T	C	C	T	T	C	T	C	C	C	T	C	C	C	C	C	C	C	C
chr1	15785107	T	TC	T	C	.	T	T	T	.	.	.	.	T	C	T	T	C	.	.	.	T	.	.
chr1	15785130	G	CG	.	.	G	G	G	G	G	.	.	.	G	C	G	G	C	G	.	.	G	.	.
chr1	15785274	T	TG	G	T	T	G	G	G	G	T	G	T	G	T	G	G	T	G	T	G	G	T	T
chr1	15785345	A	AG	G	.	A	G	.	G	.	A	G	A	.	A	.	G	A	G	A	G	G	.	A
chr1	15786552	G	AG	.	.	.	G	.	.	.	.	A	.	.	A	.	.	G	.	.	.	G	.	G
chr1	15786602	A	AC	A	A	A	A	C	A	A	A	A	A	A	A	A	A	A	C	A	.	A	A	A
chr1	15786650	A	AT	.	.	.	A	.	A	A	A	.	.	T	.	.	.	A	.	.	.	T	.	A
chr1	15786652	A	AT	.	.	.	T	.	T	T	.	.	.	A	.	.	.	A	.	.	.	A	.	.
chr1	15786801	C	CG	C	C	.	C	G	C	.	.	.	C	.	.	C	G	C	C	.	C	C	.	C
chr1	15786901	T	TC	.	T	.	.	.	.	.	T	T	.	.	.	C	T	T	C	T	.	.	T	T
chr1	15787244	A	AG	A	A	A	A	A	A	A	A	.	A	A	G	A	G	A	A	A	.	G	.	A
chr1	15787251	T	TC	T	T	T	T	T	T	T	T	.	T	T	C	T	C	T	T	T	C	C	.	T
chr1	15806368	C	CG	.	C	C	G	.	C	C	G	C	C	G	C	.	.	.	.	.	G	.	.	.
chr1	15806456	G	CG	C	G	G	.	G	C	G	C	G	G	C	G	C	C	C	C	C	C	C	C	C
chr1	15806516	C	AC	A	C	C	C	.	C	C	C	C	C	A	C	C	C	C	C	C	C	C	C	C
chr1	15806517	T	TG	T	T	T	T	.	T	G	T	G	T	T	T	T	T	T	T	T	T	T	T	T
chr1	15806519	A	AG	A	A	A	A	.	A	G	A	G	A	A	A	A	A	A	A	A	A	A	A	A
chr1	15806615	T	TC	T	T	T	T	C	T	.	T	C	T	T	T	T	T	T	T	T	T	T	.	T
chr1	15806865	C	AC	A	C	C	C	.	C	.	C	C	C	A	C	C	C	C	C	C	C	C	C	C
chr1	15806898	G	CG	G	G	G	G	C	G	.	G	C	G	G	G	G	G	G	G	G	G	G	.	G
chr1	15806943	A	AG	A	A	A	A	G	A	.	A	G	.	A	A	A	A	A	A	A	A	A	.	A
chr1	15807166	G	AG	.	G	G	G	G	G	.	.	.	G	.	G	.	G	A	G	.	.	G	.	A
chr1	15807189	G	AG	.	G	G	G	G	G	.	A	A	G	.	G	.	G	.	G	.	G	G	.	A
chr1	15808078	C	CG	.	.	.	C	C	.	.	.	.	.	G	.	.	G	.	C	.	C	.	.	C
chr1	15808415	C	AC	.	C	.	A	.	C	.	.	.	.	.	.	.	A	A	.	.	A	.	A	A
chr1	15808437	G	TG	.	G	.	.	.	G	.	.	.	G	.	.	.	T	T	G	.	.	.	.	.
chr1	15808481	T	TC	T	T	T	C	T	T	.	.	C	T	T	.	.	C	C	T	.	C	C	.	C
chr1	15808513	T	TC	.	T	T	C	T	T	.	C	C	T	.	.	T	C	C	T	.	C	C	.	C
chr1	15808581	T	TC	C	T	T	C	T	T	.	.	C	T	C	.	T	C	C	T	C	C	C	.	C
chr1	15808599	C	TC	.	C	.	C	.	C	.	.	.	C	.	.	C	.	T	.	.	C	C	.	T
chr1	15808791	C	TC	.	C	C	C	.	C	.	.	.	.	.	C	.	.	T	.	T	.	C	.	.
chr1	15808841	A	AG	.	.	A	.	.	A	.	.	.	.	.	A	.	A	G	G	G	A	.	.	.
chr1	15808888	G	AG	A	G	G	A	A	A	.	.	G	.	.	A	.	.	G	G	G	A	A	.	G
chr1	15808918	A	AC	C	.	A	C	C	C	.	.	C	.	.	C	.	.	A	.	.	.	C	.	.
chr1	15809040	A	AC	A	A	.	.	A	C	.	.	.	A	.	A	A	.	A	A	A	C	.	.	A
chr1	15809054	A	AT	T	A	.	.	.	.	.	.	.	.	T	T	A	.	.	A	A	T	.	.	A
chr1	15809177	C	CG	.	C	C	G	.	.	.	.	C	.	.	C	.	.	.	C	.	.	.	.	G
chr1	15809179	G	AG	.	G	G	A	.	.	.	.	G	.	.	A	.	.	.	G	.	.	.	.	A
chr1	15809186	T	AT	.	T	T	A	.	.	.	.	T	.	.	A	.	.	.	T	.	.	.	.	A
chr1	15809364	T	TG	.	T	.	.	.	.	.	.	.	.	.	T	.	.	G	T	.	.	.	.	G
chr1	15907306	C	TC	.	C	C	.	.	C	.	.	C	.	.	.	C	C	T	.	.	C	C	.	T
chr1	15907318	C	TC	.	C	C	.	C	C	.	T	C	C	C	.	C	C	.	C	.	C	C	.	T
chr1	15907370	C	CG	G	C	C	G	G	G	G	G	G	C	G	.	G	G	G	G	G	G	G	G	G
chr1	15907388	C	TC	T	C	C	C	T	T	T	C	C	C	T	C	T	T	C	T	C	T	T	C	C
chr1	15907404	G	AG	A	G	G	G	A	A	A	G	G	G	A	G	A	A	G	A	G	A	A	G	G
chr1	15907406	G	AG	G	G	G	G	G	G	G	A	G	G	G	G	G	G	A	G	A	G	G	A	A
chr1	15907432	T	TG	G	T	T	G	G	G	G	G	G	T	G	G	G	G	G	G	G	G	G	G	G
chr1	15907469	T	TC	T	T	T	C	T	T	T	C	T	T	T	T	T	T	C	T	C	T	T	C	C
chr1	15907667	T	TG	G	T	T	G	.	G	G	G	G	T	G	G	G	G	G	G	G	G	G	.	G
chr1	15907682	C	AC	A	C	C	C	A	A	A	C	C	C	A	C	A	A	C	A	C	A	A	C	C
chr1	15907766	T	TC	.	T	T	C	.	C	C	.	.	T	C	C	.	C	.	C	.	C	C	.	.
chr1	15908000	G	AG	A	G	G	G	.	.	.	G	G	G	A	G	.	A	G	.	G	A	A	.	G
chr1	15908246	C	TC	.	C	C	C	.	T	.	C	C	.	T	C	T	C	C	T	C	C	C	.	C
chr1	15908297	G	CG	G	G	G	G	G	G	G	C	C	.	G	C	G	G	C	G	C	G	G	.	C
chr1	15908520	G	CG	.	G	G	G	G	G	G	C	G	.	G	.	.	G	C	G	.	G	G	.	C
chr1	15908548	G	AG	A	G	G	G	A	A	A	G	G	G	A	G	A	G	G	A	.	G	G	.	G
chr1	15908849	A	AG	A	A	.	A	A	A	.	G	A	A	A	A	.	.	G	A	G	.	A	.	G
chr1	15990592	C	CG	G	.	.	C	.	C	.	C	.	C	.	.	C	C	.	G	C	.	.	C	C
chr1	15990637	T	TG	G	T	T	T	T	T	.	.	.	T	G	.	T	T	T	G	T	T	.	T	T
chr1	15990682	G	AG	A	G	G	G	G	G	A	G	.	G	A	G	.	G	G	A	G	G	G	G	G
chr1	15990739	A	AG	G	A	A	A	A	A	G	A	A	A	G	A	A	A	A	G	A	A	A	A	A
chr1	15991030	T	TC	C	T	T	T	T	T	C	C	.	.	C	T	.	T	C	C	T	T	T	.	T
chr1	15992182	T	TC	C	T	T	T	T	T	C	C	T	T	C	T	T	T	C	C	T	T	T	T	T
chr1	15992259	T	TG	G	T	T	G	G	G	G	G	G	.	G	G	G	G	G	G	G	G	G	G	G
chr1	15992819	G	TG	T	.	G	G	G	G	T	T	G	.	T	G	G	G	T	T	G	G	G	G	G
chr1	15992820	A	AT	T	.	A	A	A	A	T	T	.	.	T	A	A	A	T	T	A	A	A	A	A
chr1	15993595	T	TG	.	.	G	T	.	T	.	T	.	.	.	.	T	.	G	G	.	.	.	.	.
chr1	15993596	A	AC	.	.	.	A	.	A	.	A	.	.	.	.	A	.	C	C	.	.	.	.	.
chr1	15993624	G	TG	.	.	.	.	.	.	.	T	.	.	.	.	G	.	.	.	.	G	G	T	.
chr1	15993960	G	AG	G	G	G	A	A	A	G	G	A	G	G	G	.	A	G	G	G	A	A	G	G
chr1	15993986	A	AT	T	A	A	T	T	T	T	T	T	A	T	A	T	T	T	T	T	T	T	T	T
chr1	15994216	A	AC	.	.	.	.	.	C	.	C	.	.	.	.	.	.	A	.	.	.	C	.	A
chr1	15994254	G	AG	A	G	G	G	G	G	A	A	G	G	A	G	G	G	A	A	G	G	G	G	G
chr1	15994465	A	AG	A	A	A	G	G	G	A	A	.	A	A	A	.	.	A	A	.	.	G	.	.
chr1	15994499	G	AG	G	G	G	A	A	A	G	G	A	.	G	G	.	A	G	G	A	A	A	A	A
chr1	15994546	G	TG	G	G	G	T	T	T	G	G	T	G	G	G	T	T	G	G	G	T	T	G	G
chr1	15994592	A	AG	A	A	A	G	G	G	A	A	.	A	A	A	.	G	A	A	G	.	G	G	G
chr1	15994593	G	TG	G	G	G	T	.	T	G	G	.	G	G	G	.	T	G	G	G	.	T	G	G
chr1	15994616	C	TC	C	C	C	.	.	.	C	C	.	C	C	C	.	.	C	C	.	.	.	T	T
chr1	15994722	G	AG	G	G	G	A	A	A	G	G	.	G	G	G	A	A	G	G	.	A	A	A	A
chr1	15994728	C	AC	C	C	C	C	C	C	C	C	.	C	C	C	C	C	C	C	.	C	C	A	A
chr1	15994749	T	TG	G	T	T	.	G	.	G	G	.	.	G	T	.	G	G	G	.	.	.	.	.
chr1	15995256	T	TC	T	.	.	.	.	.	T	T	C	.	.	.	.	C	T	.	.	.	.	.	C
chr1	16046932	C	TC	C	C	C	C	T	C	.	C	C	C	C	.	C	C	C	C	.	.	T	.	.
chr1	16047078	T	TG	T	G	T	T	.	.	T	T	T	.	T	G	.	.	.	.	.	T	T	.	.
chr1	16047137	C	TC	T	T	C	C	.	T	C	C	C	T	T	T	.	T	C	C	T	.	C	T	T
chr1	16047226	G	TG	T	G	G	G	.	G	G	G	G	.	.	G	T	T	.	.	G	.	G	G	G
chr1	16047347	G	CG	G	G	.	C	.	C	.	C	C	G	C	G	.	G	C	C	G	C	C	.	G
chr1	16047365	G	CG	C	G	.	G	.	G	.	G	.	.	G	.	.	C	.	G	.	.	G	.	G
chr1	16047374	C	CG	G	G	.	.	.	C	.	.	.	G	C	.	.	G	.	C	.	.	C	.	G
chr1	16047677	A	AC	C	.	A	.	A	.	.	A	.	.	C	.	A	C	.	.	.	.	A	.	A
chr1	16047788	C	TC	.	C	C	C	.	C	.	C	C	.	C	.	.	C	C	T	.	.	T	.	C
chr1	16047926	C	AC	C	.	.	C	.	C	C	A	C	.	C	.	.	C	.	C	.	.	.	.	A
chr1	16048063	G	CG	.	.	.	G	.	.	.	.	G	C	G	.	.	G	C	G	.	.	.	.	C
chr1	16119524	G	TG	T	G	G	T	.	T	.	T	T	.	T	T	T	T	.	G	.	.	G	.	.
chr1	16121720	C	CG	.	.	.	C	C	C	.	C	.	G	C	C	.	.	.	C	.	.	C	.	G
chr1	16121730	C	CG	.	G	.	C	C	C	.	C	.	G	C	C	.	.	.	C	.	.	C	.	C
chr1	16121835	C	TC	C	T	C	C	C	C	.	C	.	.	C	.	C	.	.	C	T	.	.	.	T
chr1	16121945	G	AG	G	A	G	G	.	.	.	G	.	A	G	G	G	.	.	G	.	.	.	.	.
chr1	16177073	T	TC	.	C	T	T	T	T	T	T	T	.	.	T	.	T	T	.	C	T	T	C	C
chr1	16177416	C	CG	C	G	C	G	C	C	C	C	C	G	C	C	C	C	C	C	G	C	C	G	G
chr1	16178538	G	TG	.	T	G	T	.	G	.	G	G	.	.	G	G	G	G	G	.	G	G	.	T
chr1	16178542	G	AG	.	A	G	A	G	G	.	G	G	.	.	G	G	G	G	G	.	G	G	.	A
chr1	16178612	G	AG	G	A	G	.	.	G	G	G	G	.	G	G	G	G	G	G	A	.	G	A	A
chr1	16178638	G	CG	C	C	G	C	G	G	C	C	G	C	C	C	C	C	C	C	C	G	G	C	C
chr1	16178740	G	CG	G	.	G	C	G	G	G	G	G	C	G	G	.	G	G	G	.	G	G	.	.
chr1	16200080	G	AG	.	A	.	.	.	.	.	G	G	.	.	.	.	.	G	G	.	.	.	.	A
chr1	16200142	G	TG	.	T	.	T	G	.	.	G	.	.	.	.	.	.	G	G	T	G	.	.	T
chr1	16200148	C	AC	.	C	.	C	C	.	.	A	.	.	.	.	.	.	A	A	C	C	.	.	C
chr1	16207282	G	AG	.	.	.	A	.	.	.	G	.	.	.	.	.	.	G	.	A	G	G	.	A
chr1	16209629	T	TC	.	.	.	C	.	.	.	.	.	.	.	.	.	.	T	.	.	.	T	.	C
chr1	16332663	G	AG	.	.	.	G	.	.	.	A	.	.	.	.	.	G	A	.	.	.	G	.	.
chr1	16332684	C	TC	.	.	.	C	C	.	.	.	.	.	T	.	T	.	C	.	.	.	.	.	.
chr1	16332702	A	AG	.	.	A	A	A	.	.	.	.	.	G	.	G	A	A	.	.	.	A	.	.
chr1	16332724	C	TC	.	T	C	C	C	C	.	C	.	.	T	.	T	C	C	.	.	.	C	T	T
chr1	16332730	T	TC	.	C	T	T	T	T	.	T	.	C	C	.	C	C	.	T	.	.	T	C	C
chr1	16332779	G	AG	A	.	.	G	.	G	.	G	G	.	.	.	.	G	.	G	.	.	G	.	A
chr1	16332859	C	AC	.	A	C	.	.	C	A	C	C	.	.	A	.	C	C	.	.	.	C	.	A
chr1	16332961	A	AG	.	G	.	A	.	A	G	A	.	.	G	.	.	G	.	A	G	.	.	.	G
chr1	16333010	C	TC	T	.	.	C	.	.	.	C	.	.	.	.	.	C	.	C	.	.	.	.	T
chr1	16333057	C	CG	.	.	C	C	.	C	.	.	C	.	.	.	.	G	.	C	.	.	C	.	G
chr1	16333108	T	TG	.	G	T	T	T	.	.	.	T	.	.	.	.	G	.	.	.	.	.	.	G
chr1	16333228	A	AC	C	A	A	A	.	A	C	A	.	.	C	C	.	C	A	A	A	A	A	A	A
chr1	16333307	A	AT	T	A	A	.	A	.	.	A	A	A	T	.	.	A	.	A	A	.	.	A	A
chr1	16333606	A	AG	G	A	A	.	A	G	.	A	A	A	.	G	.	A	A	A	A	A	A	A	A
chr1	16333608	G	CG	C	G	G	G	G	C	.	G	G	G	C	C	.	G	G	G	G	G	G	G	G
chr1	16333669	T	AT	A	T	T	T	T	A	A	T	T	T	A	A	A	T	T	T	T	T	T	T	T
chr1	16333787	C	CG	G	C	C	C	C	.	.	C	C	.	.	G	.	.	C	C	C	C	C	C	C
chr1	16333837	T	TG	G	T	T	T	T	G	G	T	T	.	G	G	G	T	T	T	T	T	T	T	T
chr1	16333845	G	CG	C	G	G	G	G	C	C	G	G	G	C	C	C	G	G	G	G	G	G	G	G
chr1	16333870	C	CG	G	C	C	C	C	G	G	C	C	.	G	G	G	C	C	C	C	C	C	C	C
chr1	16334342	A	AG	G	A	A	A	A	A	G	A	A	A	G	G	G	G	A	A	A	A	A	A	A
chr1	16334372	G	AG	A	G	G	G	G	G	A	G	G	G	A	A	A	A	G	G	G	G	G	G	G
chr1	16334393	G	AG	A	G	G	G	G	G	A	G	G	G	A	A	A	A	G	G	G	G	G	G	G
chr1	16334662	C	AC	A	C	C	C	C	C	A	C	C	C	A	A	A	A	C	C	C	C	C	C	C
chr1	16334695	C	TC	T	C	C	C	C	C	T	C	C	C	T	T	T	T	C	C	C	C	C	C	C
chr1	16334715	C	TC	T	C	C	C	C	C	T	C	C	.	T	T	T	T	C	C	C	C	C	C	C
chr1	16335539	G	AG	A	G	G	G	G	G	A	G	G	G	A	A	A	A	G	G	G	G	G	G	G
chr1	16335806	A	AT	T	A	A	A	A	A	T	A	A	A	T	T	T	T	A	A	A	A	A	A	A
chr1	16335890	C	TC	.	.	.	T	C	C	.	.	T	.	.	T	.	.	.	C	.	.	.	.	C
chr1	16335892	A	AT	.	.	.	T	A	A	.	.	T	.	.	.	.	.	.	.	.	.	.	.	A
chr1	16335994	A	AC	.	A	A	A	.	A	.	.	.	A	C	.	C	C	A	A	.	.	.	.	.
chr1	16336063	T	TG	G	.	G	.	.	G	.	.	.	.	.	G	T	T	G	G	G	G	G	.	G
chr1	16336064	A	AG	.	.	G	.	.	G	.	.	.	.	.	G	A	A	G	.	G	G	G	.	G
chr1	16336612	C	TC	T	C	C	C	C	C	.	C	C	.	T	T	T	T	C	C	C	C	C	C	C
chr1	16336749	C	TC	.	C	C	C	C	T	.	.	C	.	.	T	.	.	.	C	C	C	.	.	.
chr1	16336937	A	AT	.	.	T	T	.	.	.	.	A	.	.	.	.	T	.	.	.	A	.	.	.
chr1	16338822	A	AG	G	A	A	A	A	A	G	A	A	.	G	G	G	G	A	A	A	A	A	A	A
chr1	16338891	G	AG	.	G	G	G	G	G	A	G	G	G	.	.	A	A	G	G	G	G	G	G	G
chr1	16339085	C	CG	G	C	C	C	C	C	G	C	C	C	G	G	G	G	C	C	C	C	C	C	C
chr1	16339383	A	AG	G	A	A	A	A	A	G	A	A	A	G	G	G	G	A	A	A	A	A	.	A
chr1	16339660	C	CG	.	.	.	.	.	.	C	.	G	.	.	C	.	.	C	.	.	.	G	C	G
chr1	16339818	T	TG	G	T	T	T	T	T	G	T	T	T	G	G	G	G	T	T	T	T	T	T	T
chr1	16339845	C	CG	G	C	C	C	C	C	G	C	C	C	G	G	.	G	C	C	C	C	C	C	C
chr1	16340385	G	CG	C	G	G	G	G	G	C	G	G	.	C	C	C	C	G	G	G	G	G	G	G
chr1	16340490	C	TC	T	C	C	C	C	C	.	C	C	.	T	T	.	T	C	C	C	.	C	.	C
chr1	16340845	G	TG	T	G	G	G	G	G	T	G	G	G	T	T	T	T	G	G	G	.	G	.	G
chr1	16340847	G	TG	T	G	G	G	G	G	T	G	G	G	T	T	T	T	G	G	G	.	G	.	G
chr1	16341050	C	CG	G	C	C	C	C	C	G	C	C	C	G	G	G	G	C	C	C	C	C	C	C
chr1	16341128	G	AG	A	G	G	G	G	G	A	G	G	G	A	A	.	A	G	G	G	G	G	G	G
chr1	16341136	A	AG	G	A	A	A	A	A	G	A	A	A	G	G	.	G	A	A	A	A	A	A	A
chr1	16341175	T	TG	.	T	T	T	T	T	.	T	T	T	.	G	.	G	T	T	T	T	T	T	T
chr1	16347623	G	AG	A	G	G	G	G	G	A	G	G	G	A	A	A	A	G	G	G	G	G	G	G
chr1	16347858	G	AG	.	.	G	.	.	.	.	.	G	.	.	A	.	A	G	.	.	.	.	.	.
chr1	16348038	G	AG	A	G	G	G	G	G	A	G	G	G	A	A	A	A	G	G	G	G	G	G	G
chr1	16348479	G	CG	C	G	G	G	G	.	C	.	G	G	.	C	C	C	G	G	G	G	G	G	G
chr1	16348555	G	CG	C	G	G	G	G	G	.	G	G	G	C	.	C	C	G	G	G	G	G	G	G
chr1	16348556	C	TC	T	C	C	C	C	C	.	C	C	C	T	.	T	T	C	C	C	C	C	C	C
chr1	16348565	G	CG	.	G	G	G	G	G	.	G	G	G	.	C	.	C	G	G	G	G	G	G	G
chr1	16348638	A	AC	C	A	A	A	A	A	C	A	A	A	C	C	C	C	A	A	A	A	A	A	A
chr1	16348724	G	AG	A	G	G	G	G	G	A	G	G	G	.	A	A	A	G	G	G	G	G	G	G
chr1	16348726	A	AT	.	A	A	A	A	A	.	A	A	A	.	T	T	T	A	A	A	A	A	A	A
chr1	16348748	C	TC	T	C	C	C	C	C	T	C	C	C	T	T	.	T	C	C	C	C	C	C	C
chr1	16348761	C	TC	T	C	C	C	C	C	T	C	C	C	T	T	.	T	C	C	C	C	C	C	C
chr1	16348869	C	TC	T	C	C	C	C	C	T	C	C	.	T	T	T	T	C	C	C	C	C	C	C
chr1	16348917	A	AG	.	A	.	.	A	A	.	A	A	.	.	.	G	G	A	A	A	A	A	.	A
chr1	16348963	T	AT	A	T	T	T	T	T	A	T	T	T	A	A	A	A	T	T	T	T	T	T	T
chr1	16349296	C	TC	T	C	C	C	C	C	T	.	C	C	T	T	T	T	C	C	C	C	C	C	C
chr1	16349323	A	AG	G	A	A	A	A	A	G	A	A	A	G	G	G	G	A	A	A	A	A	A	A
chr1	16349410	C	TC	T	C	C	C	C	C	T	C	C	C	T	T	T	T	C	C	.	C	C	C	C
chr1	16349905	A	AG	G	A	A	A	A	A	G	A	A	.	G	G	G	G	A	.	A	A	A	.	A
chr1	16350077	T	TC	C	T	T	T	T	T	C	T	T	T	C	C	C	C	T	T	T	T	T	T	T
chr1	16350449	G	AG	A	G	G	G	G	G	.	G	G	G	A	A	A	A	G	G	G	G	G	G	G
chr1	16350473	C	TC	T	C	C	C	C	C	T	C	C	C	T	T	T	T	C	C	C	C	C	C	C
chr1	16350485	C	TC	T	C	C	C	C	C	T	C	C	C	T	T	T	T	C	C	C	C	C	C	C
chr1	16354843	T	AT	.	T	T	.	.	T	.	T	T	.	A	A	A	.	T	.	T	.	.	T	.
[truncated: 21,253,132 more chars]
