# Supplementary material for: Maize (Zea mays L.) Genome Diversity as Revealed by RNA-Sequencing
Source: PLoS One. 2012 Mar 16;7(3):e33071. doi: 10.1371/journal.pone.0033071 (PMC3306378; doi:10.1371/journal.pone.0033071)
Supplement: Table S2 — Single nucleotide polymorphisms (SNPs) coverage across inbred lines and genes. “Number of Inbred Lines” indicates the number of lines with sequence coverage in “Number of SNPs”. “Number of Genes” indicates how many genes are covered by at least one of these SNPs. (XLSX) [file pone.0033071.s007.xlsx]

## Sheet: Sheet1
Table S2. Single nucleotide polymorphisms (SNPs) coverage across inbred lines and genes. “Number of Inbred Lines” indicates the number of lines with sequence coverage in “Number of SNPs”. “Number of Genes” indicates how many genes are covered by at least one of these SNPs.
Number of Inbred Lines	Number of SNPs	Number of Genes
21	53094	9498
20	34510	2551
19	27135	1509
18	23785	1159
17	21467	934
16	19745	806
15	17984	689
14	16914	656
13	16252	589
12	15785	557
11	15174	544
10	14893	524
9	14483	524
8	14265	524
7	13769	504
6	12612	458
5	11484	419
4	8359	385
Total	351710	22830
