# Supplementary material for: Maize (Zea mays L.) Genome Diversity as Revealed by RNA-Sequencing
Source: PLoS One. 2012 Mar 16;7(3):e33071. doi: 10.1371/journal.pone.0033071 (PMC3306378; doi:10.1371/journal.pone.0033071)
Supplement: Table S4 — RT-PCR product Sanger sequencing summary. RT-PCR products from reactions that had a visual band from 8 lines for 14 de novo assembled transcripts were Sanger sequenced and aligned to the computationally predicted sequences in pair-wise alignments with NCBI BLASTN [58] and in multiple sequence alignments with CodonCode Aligner version 3.7.1.1. Locus_1017_transcript_1 contained two non-overlapping high scoring pairs that were both included, for all other transcripts a single longest high scoring pair was used. (XLSX) [file pone.0033071.s009.xlsx]

## Sheet: Sheet1
Table S4. RT-PCR product sequencing summary. RT-PCR products from reactions that had a visual band from 8 lines for 14 de novo assembled transcripts were Sanger sequenced and aligned to the computationally predicted sequences in pair-wise alignments with NCBI BLASTN [58] and in multiple sequence alignments with CodonCode Aligner version 3.7.1.1. Locus_1017_transcript_1 contained two non-overlappi…
Transcript	Inbred Line	5' Sequence % Coverage	5' Sequence % Identity	3' Sequence % Coverage	3' Sequence % Identity	Entire Contig Covered
Locus_115530_transcript_1	H99	0.669145	0.972376	1	0.99162	yes
Locus_115530_transcript_1	CML103	0.864564	0.976496	0.873767	0.963964	yes
Locus_115530_transcript_1	B97	0.671004	0.986226	0.785029	0.978049	yes
Locus_119939_transcript_1	H99	1	0.995181	1	0.997543	yes
Locus_119939_transcript_1	B37	NA	NA	NA	NA	NA
Locus_45639_transcript_1	H99	1	0.99536	1	0.995536	yes
Locus_45639_transcript_1	CML322	1	0.920746	1	0.925339	yes
Locus_45639_transcript_1	CML103	0.997685	0.99768	1	0.993007	yes
Locus_45639_transcript_1	B97	1	0.924138	1	0.92936	yes
Locus_45639_transcript_1	B73	NA	NA	NA	NA	NA
Locus_45639_transcript_1	B37	1	0.921525	1	0.927438	yes
Locus_29683_transcript_1	H99	0.995392	0.974596	1	0.974359	yes
Locus_29683_transcript_1	CML322	0.995402	0.974654	0.997658	0.974299	yes
Locus_29683_transcript_1	B97	0.995402	0.974654	0.995305	0.974178	yes
Locus_29683_transcript_1	B37	0.995413	0.974713	0.997674	0.976744	yes
Locus_29683_transcript_1	B14A	0.997797	0.918502	NA	NA	NA
Locus_58660_transcript_1	CML322	1	1	1	0.997773	yes
Locus_58660_transcript_1	CML103	1	0.946429	1	0.934211	yes
Locus_58660_transcript_1	B97	1	1	1	0.997763	yes
Locus_58660_transcript_1	CML333	1	0.946548	1	0.944196	yes
Locus_74107_transcript_2	H99	1	0.977667	1	0.979695	yes
Locus_74107_transcript_2	CML322	1	0.972906	1	0.959391	yes
Locus_74107_transcript_2	CML103	1	0.977556	0.994937	0.979695	yes
Locus_74107_transcript_2	B37	1	0.977778	1	0.979695	yes
Locus_74107_transcript_2	CML333	0.997525	0.977778	1	0.979695	yes
Locus_74107_transcript_2	B14A	0.997596	0.966346	1	0.96088	yes
Locus_1017_transcript_1	H99	1	0.994318	1	0.997245	yes
Locus_1017_transcript_1	CML322	1	0.997183	1	0.991713	yes
Locus_1017_transcript_1	CML103	1	0.997175	1	0.997245	yes
Locus_1017_transcript_1	B97	1	1	1	0.991667	yes
Locus_1017_transcript_1	B73	1	0.997167	1	0.994475	yes
Locus_1017_transcript_1	B37	1	0.988669	1	0.991979	yes
Locus_1017_transcript_1	CML333	1	0.985795	1	0.989011	yes
Locus_1017_transcript_1	B14A	1	0.99723	1	0.99446	yes
Locus_10205_transcript_1	H99	1	0.974093	1	0.956311	yes
Locus_10205_transcript_1	CML322	0.995146	0.965937	1	0.954654	yes
Locus_10205_transcript_1	CML103	0.995134	0.965854	1	0.954762	yes
Locus_10205_transcript_1	B97	0.98301	0.963054	1	0.952153	yes
Locus_10205_transcript_1	B73	0.995122	0.94132	1	0.956938	yes
Locus_10205_transcript_1	B37	0.995134	0.965854	1	0.957245	yes
Locus_10205_transcript_1	CML333	0.985437	0.97543	NA	NA	NA
Locus_10205_transcript_1	B14A	0.995146	0.965937	1	0.954654	yes
Locus_85304_transcript_1	CML322	0.777982	0.992925	0.782288	0.992925	yes
Locus_85304_transcript_1	CML103	0.957082	0.917031	0.773196	0.904393	yes
Locus_85304_transcript_1	B37	0.829333	0.907348	0.777985	0.978417	yes
Locus_82499_transcript_2	H99	NA	NA	0.937984	0.972527	NA
Locus_82499_transcript_2	B97	NA	NA	1	0.872054	NA
Locus_82499_transcript_2	B73	1	0.920548	0.984576	0.958333	yes
Locus_82499_transcript_2	B37	0.953552	0.937322	0.937984	0.972527	yes
Locus_82507_transcript_1	H99	1	0.988713	1	0.995261	yes
Locus_82507_transcript_1	CML322	1	0.986333	1	0.995238	yes
Locus_82507_transcript_1	CML103	1	0.988713	1	0.995249	yes
Locus_82507_transcript_1	B97	1	0.988789	1	0.985849	yes
Locus_82507_transcript_1	B37	1	0.986486	1	0.981818	yes
Locus_82507_transcript_1	CML333	1	0.982418	1	0.995272	yes
Locus_89781_transcript_1	H99	1	0.97561	1	0.974118	yes
Locus_89781_transcript_1	CML322	1	0.962175	1	0.945882	yes
Locus_89781_transcript_1	CML103	1	0.975728	1	0.970387	yes
Locus_89781_transcript_1	B97	1	0.971564	1	0.968037	yes
Locus_10315_transcript_2	H99	1	1	1	0.995444	yes
Locus_10315_transcript_2	CML322	1	1	1	0.995444	yes
Locus_10315_transcript_2	CML103	1	0.99345	1	0.986364	yes
Locus_10315_transcript_2	B97	1	0.993348	1	0.988739	yes
Locus_10315_transcript_2	B73	1	0.993304	1	0.988662	yes
Locus_10315_transcript_2	B37	1	0.993348	1	0.98861	yes
Locus_10315_transcript_2	CML333	1	1	1	0.993407	yes
Locus_10315_transcript_2	B14A	1	0.993407	1	0.988662	yes
Locus_10596_transcript_1	H99	1	0.997664	1	0.99763	yes
Locus_10596_transcript_1	CML322	1	0.995455	1	1	yes
Locus_10596_transcript_1	CML103	1	0.995465	1	0.997596	yes
Locus_10596_transcript_1	B97	1	0.995455	1	0.99759	yes
Locus_10596_transcript_1	B73	1	0.995327	1	0.995157	yes
Locus_10596_transcript_1	B37	1	0.995465	1	1	yes
Locus_10596_transcript_1	CML333	1	0.997727	1	0.99759	yes
Locus_10596_transcript_1	B14A	1	0.995455	1	1	yes
